# Supplementary material for: In silico approach to identify microsatellite candidate biomarkers to differentiate the biovar of Corynebacterium pseudotuberculosis genomes
Source: Front Bioinform. 2022 Sep 16;2:931583. doi: 10.3389/fbinf.2022.931583 (PMC9580864; doi:10.3389/fbinf.2022.931583)
Supplement: Supplementary file 1 [file Table2.XLSX]

## Sheet: MatrixOutput
	Supplementary Table X2. pairwise p-distance between all samples. The same dataset used for tree reconstructions was used here.
		Cp_262	Cp_1002B	Cp_226	Cp_267	Cp_29156	Cp_I19	Cp_PO269_5	Cp_PO222_4_1	Cp_E55	Cp_MEX1	Cp_MEX2	Cp_MEX25	Cp_MEX29	Cp_PAT10	Cp_PAT14	Cp_PAT16	Cp_PA01	Cp_PA02	Cp_PA04	Cp_PA07	Cp_CAP3W	Cp_CAPJ4	Cp_Cap1W	Cp_CAPMI03	Cp_04MAT	Cp_38MAT	Cp_OVID04	Cp_OVIOS02	Cp_OVIZ01	Cp_31	Cp_32	Cp_33	Cp_34	Cp_35	Cp_36	Cp_38	Cp_39	Cp_43	Cp_46	Cp_48	Cp_106_A	Cp_162	Cp_258	Cp_316	Cp_I37	Cp_CIP_5297	Cp_E19	Cp_MEX30
	Cp_262
	Cp_1002B	0.00663139
	Cp_226	0.00667842	0.000328801
	Cp_267	0.00771063	0.0013188	0.00101265
	Cp_29156	0.00665491	0.000305315	2.34858e-05	0.0010362
	Cp_I19	0.00665491	0.000305315	2.34858e-05	0.0010362	0
	Cp_PO269_5	0.00665538	0.000234841	0.000352311	0.00136599	0.000328824	0.000328824
	Cp_PO222_4_1	0.00670194	0.000164377	0.000399258	0.00138944	0.000375772	0.000375772	0.000305293
	Cp_E55	0.00674897	0.000822001	0.000822001	0.00183689	0.000798516	0.000798516	0.000845547	0.000892459
	Cp_MEX1	0.0066789	0.000234858	0.000375799	0.00138954	0.000352311	0.000352311	7.04573e-05	0.000305315	0.000869034
	Cp_MEX2	0.00669543	0.000212179	0.000377207	0.00139131	0.000353632	0.000353632	7.07264e-05	0.000282905	0.000872292	9.43018e-05
	Cp_MEX25	0.00667842	0.000328801	0	0.00101265	2.34858e-05	2.34858e-05	0.000352311	0.000399258	0.000822001	0.000375799	0.000377207
	Cp_MEX29	0.00677249	0.000422744	9.3943e-05	0.00110685	0.000117429	0.000117429	0.000446261	0.000493201	0.000915944	0.000469748	0.000471509	9.3943e-05
	Cp_PAT10	0.0067421	0.000353157	0.000188351	0.00120105	0.000164807	0.000164807	0.000400273	0.000423789	0.000871121	0.000423819	0.000424358	0.000188351	0.000282526
	Cp_PAT14	0.00667842	0.000329218	0.000141093	0.00115542	0.000117578	0.000117578	0.000352759	0.000399765	0.000823045	0.000376276	0.000377207	0.000141093	0.000235156	4.71476e-05
	Cp_PAT16	0.00667842	0.000329218	0.000141093	0.00115542	0.000117578	0.000117578	0.000352759	0.000399765	0.000823045	0.000376276	0.000377207	0.000141093	0.000235156	4.71476e-05	0
	Cp_PA01	0.00672546	0.000563658	0.000563658	0.00157784	0.000540172	0.000540172	0.000587185	0.000634115	0.000868973	0.000610673	0.000612962	0.000563658	0.000657601	0.000612139	0.000564374	0.000564374
	Cp_PA02	0.00663139	4.69682e-05	0.000328801	0.00134235	0.000305315	0.000305315	0.000211372	0.000211357	0.000822001	0.000234858	0.000235755	0.000328801	0.000422744	0.000376701	0.000329218	0.000329218	0.000563658
	Cp_PA04	0.0067283	0.000563897	0.000563897	0.00157851	0.000540401	0.000540401	0.000587406	0.000634384	0.00086934	0.000610902	0.000613193	0.000563897	0.000657879	0.000612399	0.000564613	0.000564613	0	0.000563897
	Cp_PA07	0.0067283	0.000564613	0.000564613	0.00158052	0.000541087	0.000541087	0.000588152	0.000635189	0.000870445	0.000611678	0.000613193	0.000564613	0.000658715	0.000613179	0.000564613	0.000564613	0	0.000564613	0
	Cp_CAP3W	0.00663139	4.70278e-05	0.000329218	0.00134405	0.000305703	0.000305703	0.00021164	0.000211625	0.000823045	0.000235156	0.000235755	0.000329218	0.00042328	0.000377181	0.000329218	0.000329218	0.000564374	4.70278e-05	0.000564613	0.000564613
	Cp_CAPJ4	0.00662423	0	0.000306459	0.00132047	0.000282885	0.000282885	0.000188604	0.000165017	0.000801509	0.000212179	0.000212179	0.000306459	0.000400754	0.000353607	0.000306459	0.000306459	0.000542197	2.35738e-05	0.000542427	0.000542427	2.35738e-05
	Cp_Cap1W	0.00663139	4.69682e-05	0.000328801	0.00134235	0.000305315	0.000305315	0.000211372	0.000211357	0.000822001	0.000234858	0.000235755	0.000328801	0.000422744	0.000376701	0.000329218	0.000329218	0.000563658	4.69682e-05	0.000563897	0.000564613	0	2.35738e-05
	Cp_CAPMI03	0.00660788	2.34841e-05	0.000305315	0.0013188	0.000281829	0.000281829	0.000187886	0.000187873	0.000798516	0.000211372	0.000212179	0.000305315	0.000399258	0.000353157	0.000305703	0.000305703	0.000540172	2.34841e-05	0.000540401	0.000541087	2.35139e-05	0	2.34841e-05
	Cp_04MAT	0.00662423	0	0.00030607	0.0013188	0.000282526	0.000282526	0.000188364	0.000164807	0.00080049	0.000211909	0.000212179	0.00030607	0.000400245	0.000353157	0.000306459	0.000306459	0.000541508	2.35438e-05	0.000541737	0.000542427	2.35738e-05	0	2.35438e-05	0
	Cp_38MAT	0.00675183	0.000587392	0.000587392	0.00160207	0.000563897	0.000563897	0.000610902	0.000657879	0.000892836	0.000634398	0.000636777	0.000587392	0.000681375	0.000635953	0.000588138	0.000588138	2.34957e-05	0.000587392	2.34957e-05	2.35255e-05	0.000588138	0.000566011	0.000587392	0.000563897	0.000565291
	Cp_OVID04	0.00675183	0.000587392	0.000587392	0.00160207	0.000563897	0.000563897	0.000610902	0.000657879	0.000892836	0.000634398	0.000636777	0.000587392	0.000681375	0.000635953	0.000588138	0.000588138	2.34957e-05	0.000587392	2.34957e-05	2.35255e-05	0.000588138	0.000566011	0.000587392	0.000563897	0.000565291	4.69914e-05
	Cp_OVIOS02	0.00662423	0	0.00030607	0.0013188	0.000282526	0.000282526	0.000188364	0.000164807	0.00080049	0.000211909	0.000212179	0.00030607	0.000400245	0.000353157	0.000306459	0.000306459	0.000541508	2.35438e-05	0.000541737	0.000542427	2.35738e-05	0	2.35438e-05	0	0	0.000565291	0.000565291
	Cp_OVIZ01	0.0067283	0.000563897	0.000563897	0.00157851	0.000540401	0.000540401	0.000587406	0.000634384	0.00086934	0.000610902	0.000613193	0.000563897	0.000657879	0.000612399	0.000564613	0.000564613	0	0.000563897	0	0	0.000564613	0.000542427	0.000563897	0.000540401	0.000541737	2.34957e-05	2.34957e-05	0.000541737
	Cp_31	0.00893655	0.00904265	0.00908963	0.0101036	0.00906614	0.00906614	0.00906678	0.00911312	0.00911312	0.00909027	0.00910077	0.00908963	0.00918358	0.00913565	0.00910117	0.00910117	0.0091366	0.00904265	0.00914047	0.00915208	0.00905414	0.0090294	0.00904265	0.00901917	0.00901792	0.00916396	0.00916396	0.00901792	0.00914047
	Cp_32	0.00893655	0.00904265	0.00908963	0.0101036	0.00906614	0.00906614	0.00906678	0.00911312	0.00911312	0.00909027	0.00910077	0.00908963	0.00918358	0.00913565	0.00910117	0.00910117	0.0091366	0.00904265	0.00914047	0.00915208	0.00905414	0.0090294	0.00904265	0.00901917	0.00901792	0.00916396	0.00916396	0.00901792	0.00914047	0
	Cp_33	0.00893655	0.00904265	0.00908963	0.0101036	0.00906614	0.00906614	0.00906678	0.00911312	0.00911312	0.00909027	0.00910077	0.00908963	0.00918358	0.00913565	0.00910117	0.00910117	0.0091366	0.00904265	0.00914047	0.00915208	0.00905414	0.0090294	0.00904265	0.00901917	0.00901792	0.00916396	0.00916396	0.00901792	0.00914047	0	0
	Cp_34	0.00893655	0.00904265	0.00908963	0.0101036	0.00906614	0.00906614	0.00906678	0.00911312	0.00911312	0.00909027	0.00910077	0.00908963	0.00918358	0.00913565	0.00910117	0.00910117	0.0091366	0.00904265	0.00914047	0.00915208	0.00905414	0.0090294	0.00904265	0.00901917	0.00901792	0.00916396	0.00916396	0.00901792	0.00914047	0	0	0
	Cp_35	0.00893655	0.00904265	0.00908963	0.0101036	0.00906614	0.00906614	0.00906678	0.00911312	0.00911312	0.00909027	0.00910077	0.00908963	0.00918358	0.00913565	0.00910117	0.00910117	0.0091366	0.00904265	0.00914047	0.00915208	0.00905414	0.0090294	0.00904265	0.00901917	0.00901792	0.00916396	0.00916396	0.00901792	0.00914047	0	0	0	0
	Cp_36	0.00893655	0.00904265	0.00908963	0.0101036	0.00906614	0.00906614	0.00906678	0.00911312	0.00911312	0.00909027	0.00910077	0.00908963	0.00918358	0.00913565	0.00910117	0.00910117	0.0091366	0.00904265	0.00914047	0.00915208	0.00905414	0.0090294	0.00904265	0.00901917	0.00901792	0.00916396	0.00916396	0.00901792	0.00914047	0	0	0	0	0
	Cp_38	0.00893655	0.00904265	0.00908963	0.0101036	0.00906614	0.00906614	0.00906678	0.00911312	0.00911312	0.00909027	0.00910077	0.00908963	0.00918358	0.00913565	0.00910117	0.00910117	0.0091366	0.00904265	0.00914047	0.00915208	0.00905414	0.0090294	0.00904265	0.00901917	0.00901792	0.00916396	0.00916396	0.00901792	0.00914047	0	0	0	0	0	0
	Cp_39	0.00893655	0.00904265	0.00908963	0.0101036	0.00906614	0.00906614	0.00906678	0.00911312	0.00911312	0.00909027	0.00910077	0.00908963	0.00918358	0.00913565	0.00910117	0.00910117	0.0091366	0.00904265	0.00914047	0.00915208	0.00905414	0.0090294	0.00904265	0.00901917	0.00901792	0.00916396	0.00916396	0.00901792	0.00914047	0	0	0	0	0	0	0
	Cp_43	0.00896007	0.00906614	0.00911312	0.0101272	0.00908963	0.00908963	0.00909027	0.0091366	0.0091366	0.00911376	0.00912435	0.00911312	0.00920707	0.00915919	0.00912469	0.00912469	0.00916009	0.00906614	0.00916396	0.00917561	0.00907765	0.00905297	0.00906614	0.00904265	0.00904146	0.00918746	0.00918746	0.00904146	0.00916396	2.34874e-05	2.34874e-05	2.34874e-05	2.34874e-05	2.34874e-05	2.34874e-05	2.34874e-05	2.34874e-05
	Cp_46	0.00896007	0.00906614	0.00911312	0.0101272	0.00908963	0.00908963	0.00909027	0.0091366	0.0091366	0.00911376	0.00912435	0.00911312	0.00920707	0.00915919	0.00912469	0.00912469	0.00916009	0.00906614	0.00916396	0.00917561	0.00907765	0.00905297	0.00906614	0.00904265	0.00904146	0.00918746	0.00918746	0.00904146	0.00916396	2.34874e-05	2.34874e-05	2.34874e-05	2.34874e-05	2.34874e-05	2.34874e-05	2.34874e-05	2.34874e-05	0
	Cp_48	0.00893655	0.00904265	0.00908963	0.0101036	0.00906614	0.00906614	0.00906678	0.00911312	0.00911312	0.00909027	0.00910077	0.00908963	0.00918358	0.00913565	0.00910117	0.00910117	0.0091366	0.00904265	0.00914047	0.00915208	0.00905414	0.0090294	0.00904265	0.00901917	0.00901792	0.00916396	0.00916396	0.00901792	0.00914047	0	0	0	0	0	0	0	0	2.34874e-05	2.34874e-05
	Cp_106_A	0.00877131	0.00880725	0.0088779	0.00989306	0.00885435	0.00885435	0.00885498	0.0088779	0.00890145	0.00887853	0.00888983	0.0088779	0.00897209	0.008925	0.0088892	0.0088892	0.008925	0.0088308	0.00892878	0.00894016	0.00884205	0.00881847	0.0088308	0.00880725	0.00880725	0.00895234	0.00895234	0.00880725	0.00892878	0.000871367	0.000871367	0.000871367	0.000871367	0.000871367	0.000871367	0.000871367	0.000871367	0.000894918	0.000894918	0.000871367
	Cp_162	0.00825513	0.00883189	0.00887887	0.00986881	0.00885538	0.00885538	0.008856	0.00890236	0.00892585	0.00887949	0.0088892	0.00887887	0.00892585	0.00892437	0.00889014	0.00889014	0.00892585	0.00883189	0.00892962	0.00894097	0.00884311	0.00881784	0.00883189	0.0088084	0.00880663	0.00895312	0.00895312	0.00880663	0.00892962	0.00697625	0.00697625	0.00697625	0.00697625	0.00697625	0.00697625	0.00697625	0.00697625	0.00699974	0.00699974	0.00697625	0.00683012
	Cp_258	0.00879503	0.00890131	0.00894828	0.00996185	0.0089248	0.0089248	0.00892543	0.00897177	0.00897177	0.00894891	0.00895888	0.00894828	0.00904223	0.00899395	0.00895965	0.00895965	0.00899526	0.00890131	0.00899906	0.00901049	0.00891261	0.00888753	0.00890131	0.00887782	0.00887623	0.00902256	0.00902256	0.00887623	0.00899906	0.000822079	0.000822079	0.000822079	0.000822079	0.000822079	0.000822079	0.000822079	0.000822079	0.000845567	0.000845567	0.000822079	0.000518086	0.00681199
	Cp_316	0.00895965	0.00901874	0.00906571	0.0100796	0.00904223	0.00904223	0.00904287	0.0090892	0.0090892	0.00906635	0.00907676	0.00906571	0.00915966	0.00911167	0.00907723	0.00907723	0.00911269	0.00901874	0.00911654	0.00912812	0.00903019	0.0090054	0.00901874	0.00899526	0.00899395	0.00914004	0.00914004	0.00899395	0.00911654	0.000986494	0.000986494	0.000986494	0.000986494	0.000986494	0.000986494	0.000986494	0.000986494	0.00100998	0.00100998	0.000986494	0.000117747	0.00697642	0.00063413
	Cp_I37	0.00823103	0.00878429	0.00883127	0.00982101	0.00880778	0.00880778	0.0088084	0.00885475	0.00890173	0.00883189	0.00884142	0.00883127	0.00887824	0.00887665	0.00884248	0.00884248	0.00887824	0.00878429	0.008882	0.00889328	0.00879545	0.00877007	0.00878429	0.0087608	0.00875892	0.00890549	0.00890549	0.00875892	0.008882	0.00695227	0.00695227	0.00695227	0.00695227	0.00695227	0.00695227	0.00695227	0.00695227	0.00697576	0.00697576	0.00695227	0.00680609	0.000164423	0.00678802	0.00695244
	Cp_CIP_5297	0.00879503	0.00890131	0.00894828	0.00996185	0.0089248	0.0089248	0.00892543	0.00897177	0.00897177	0.00894891	0.00895888	0.00894828	0.00904223	0.00899395	0.00895965	0.00895965	0.00899526	0.00890131	0.00899906	0.00901049	0.00891261	0.00888753	0.00890131	0.00887782	0.00887623	0.00902256	0.00902256	0.00887623	0.00899906	0.000822079	0.000822079	0.000822079	0.000822079	0.000822079	0.000822079	0.000822079	0.000822079	0.000845567	0.000845567	0.000822079	0.000518086	0.00681199	0	0.00063413	0.00678802
	Cp_E19	0.00891261	0.00897177	0.00901874	0.0100325	0.00899526	0.00899526	0.00899589	0.00904223	0.00904223	0.00901938	0.00902961	0.00901874	0.00911269	0.00906458	0.00903019	0.00903019	0.00906571	0.00897177	0.00906955	0.00908107	0.00898316	0.00895825	0.00897177	0.00894828	0.00894686	0.00909305	0.00909305	0.00894686	0.00906955	0.000939518	0.000939518	0.000939518	0.000939518	0.000939518	0.000939518	0.000939518	0.000939518	0.000963006	0.000963006	0.000939518	0.000494537	0.00692944	0.000587158	0.000610644	0.00690546	0.000587158
	Cp_MEX30	0.00914821	0.00920707	0.00925404	0.0102685	0.00923055	0.00923055	0.0092312	0.00927753	0.00927753	0.00925469	0.00926581	0.00925404	0.00934799	0.00930046	0.00926579	0.00926579	0.00930101	0.00920707	0.00930495	0.00931677	0.00921876	0.00919443	0.00920707	0.00918358	0.00918274	0.00932845	0.00932845	0.00918274	0.00930495	0.00117445	0.00117445	0.00117445	0.00117445	0.00117445	0.00117445	0.00117445	0.00117445	0.00119794	0.00119794	0.00117445	0.000306156	0.00716467	0.000798591	0.000164416	0.00704672	0.000798591	0.000775103
	Cp_MEX31	0.00898295	0.00904202	0.00908899	0.0101029	0.0090655	0.0090655	0.00906614	0.00911247	0.00911247	0.00908963	0.00910012	0.00908899	0.00918293	0.009135	0.00910053	0.00910053	0.00913596	0.00904202	0.00913982	0.00915143	0.0090535	0.00902876	0.00904202	0.00901853	0.00901728	0.00916332	0.00916332	0.00901728	0.00913982	0.00100996	0.00100996	0.00100996	0.00100996	0.00100996	0.00100996	0.00100996	0.00100996	0.00103345	0.00103345	0.00100996	0.000141293	0.00699974	0.000657617	2.34863e-05	0.00697576	0.000657617	0.00063413	0.000164412
	Cp_MB11	0.00884207	0.00890131	0.00894828	0.00996185	0.0089248	0.0089248	0.00892543	0.00897177	0.00897177	0.00894891	0.00895888	0.00894828	0.00904223	0.00899395	0.00895965	0.00895965	0.00899526	0.00890131	0.00899906	0.00901049	0.00891261	0.00888753	0.00890131	0.00887782	0.00887623	0.00902256	0.00902256	0.00887623	0.00899906	0.000869055	0.000869055	0.000869055	0.000869055	0.000869055	0.000869055	0.000869055	0.000869055	0.000892543	0.000892543	0.000869055	0	0.00685897	0.000516699	0.000117432	0.006835	0.000516699	0.000493212	0.000281856
	Cp_MB14	0.00882291	0.0089057	0.0089527	0.00996678	0.0089292	0.0089292	0.00892983	0.0089762	0.0089762	0.00895333	0.00896332	0.0089527	0.00904669	0.0089984	0.00896407	0.00896407	0.00899969	0.0089057	0.0090035	0.00901495	0.00891702	0.00889193	0.0089057	0.00888221	0.00888062	0.00902701	0.00902701	0.00888062	0.0090035	0.000869483	0.000869483	0.000869483	0.000869483	0.000869483	0.000869483	0.000869483	0.000869483	0.000892983	0.000892983	0.000869483	0	0.00686235	0.000516954	0.000117489	0.00683837	0.000516954	0.000493456	0.000281995
	Cp_MB20	0.0088733	0.00893256	0.00897957	0.00999411	0.00895607	0.00895607	0.0089567	0.00900308	0.00900308	0.00898021	0.0089903	0.00897957	0.0090736	0.00902536	0.00899099	0.00899099	0.00902659	0.00893256	0.00903041	0.00904189	0.00894391	0.00891888	0.00893256	0.00890905	0.00890753	0.00905392	0.00905392	0.00890753	0.00903041	0.000916827	0.000916827	0.000916827	0.000916827	0.000916827	0.000916827	0.000916827	0.000916827	0.000940336	0.000940336	0.000916827	4.71398e-05	0.00691195	0.000564162	0.000164547	0.00688796	0.000564162	0.000540655	0.00032911
	Cp_MB30	0.00884207	0.00891261	0.00895965	0.00997453	0.00893613	0.00893613	0.00893676	0.00898316	0.00898316	0.00896028	0.00895888	0.00895965	0.00905371	0.0090054	0.00895965	0.00895965	0.00900668	0.00891261	0.00901049	0.00901049	0.00891261	0.00888753	0.00891261	0.0088891	0.00888753	0.00903402	0.00903402	0.00888753	0.00901049	0.000870158	0.000870158	0.000870158	0.000870158	0.000870158	0.000870158	0.000870158	0.000870158	0.000893676	0.000893676	0.000870158	0	0.00686768	0.000517355	0.000117581	0.00684368	0.000517355	0.000493839	0.000282213
	Cp_MB66	0.00884977	0.00890905	0.00895607	0.00997054	0.00893256	0.00893256	0.00893319	0.00897957	0.00897957	0.0089567	0.00896671	0.00895607	0.00905009	0.00900179	0.00896745	0.00896745	0.00900308	0.00890905	0.00900689	0.00901834	0.00892038	0.00889529	0.00890905	0.00888555	0.00888397	0.00903041	0.00903041	0.00888397	0.00900689	0.000893319	0.000893319	0.000893319	0.000893319	0.000893319	0.000893319	0.000893319	0.000893319	0.000916827	0.000916827	0.000893319	2.35699e-05	0.00688844	0.000540655	0.00014104	0.00686445	0.000540655	0.000517148	0.000305602
[truncated: 6 more columns]

## Sheet: Caption
The number of base differences per site from between sequences are shown. The rate variation among sites was modeled with a gamma distribution (shape parameter = 1). This analysis involved 54 nucleotide sequences. Codon positions included were 1st+2nd+3rd+Noncoding. All ambiguous positions were removed for each sequence pair (pairwise deletion option). There were a total of 42606 positions in the…
