# Supplementary material for: In silico approach to identify microsatellite candidate biomarkers to differentiate the biovar of Corynebacterium pseudotuberculosis genomes
Source: Front Bioinform. 2022 Sep 16;2:931583. doi: 10.3389/fbinf.2022.931583 (PMC9580864; doi:10.3389/fbinf.2022.931583)
Supplement: Supplementary file 2 [file DataSheet1.zip › supplementary_material_-_Appendix_1.nex]

#NEXUS
[Written by SequenceMatrix 1.8 on Fri Sep 25 14:35:50 GFT 2020]

BEGIN DATA;
	DIMENSIONS NTAX=54 NCHAR=42606;
	FORMAT DATATYPE=DNA GAP=- MISSING=? ;
MATRIX
'Cp 04MAT' ATGTCTAATCTGCTACGACTGATCGGTCGGCGCCTGATTGCGCTACCCATCATGATTCTTGGCGTGACCTTCTTGGTGTTCTTCATCATGTCCTTCAGCCCTGCCGATCCTGCTCGCCTCGCGCTAGGGGAGACGGCCTCGCTGGAGGCGCTCGAAGAATACCGTGAGACCCACGGCCTCAACGACCCTCTGTTGATGCGGTATTACCACTTCCTCGTGGACATGCTCCACGGCGATCTTGGTACCACAACTGGTAGCGCCTCTGTCACAGACGTTGTTGCTAAGGCATTCCCGATTACGCTGCAGCTCACCTTCTTAGGATTGATCCTCGCTGCGGTATTCTCCCTCGTCTTTGGCGTCATCGCGGCCCTCTACCGAGACAAATGGCCTGACCAATTGATCCGCGTCGTCTCTATTGCGGCACTGGCCACCCCTTCTTTCTGGTTGGCTATCCTGCTCATTCAGTGGCTGGGAACAATCCCCGGCGCGTGGGGGCTGTTCCCCGCATTGATTACCTCGTGGGTGAAGTTCACCGAAGACCCTGGGGTTTATCTCAACAACCTTTTCCTCCCGGCTGTGGCCTTGGCCGTTCCAGTTGCCGGTTCACTCACCCGCGTAGTACGTACCGCCATGGTGGAAGAGCTGGACAAGGATTACGTGCGTACTGCCATTGGATCCGGTATTCCCAAGGCTGAAGTCATCTCCCGTAACGTTCTCCGTAACGCGCTTATTACCCCCATCACGGTTCTGGGGCTCCGCGTTGGTTACCTCATGGGTGGCGCTGTGATCATCGAGATCATCTTCAACATTCAGGCTATGGGTCAGCTCATCCTCGACGGTGTTACCCGCAACGATGTTTACCTCGTTCAGGGCGTTACCCTCACTGTCGCTATCACGTTCATCATCATCAACATCATCGTTGACATGCTTTATGTGCTCGTCAACCCACGCATCAGGAGCATCTAAATGATGATCTTGGCCTTTGTCCTGGTTAGCTTTGTTACCCAGCGGTTAATCAATACCAAGTTGGATATTGCAAACTCGGAGATCGACCGTGCGCGTGTGTCTGTGGAACAACAAATTAAGGCCACAGGTGCTTCCAGCAGTATGCAGGTTCGTCTAAATTCTGCCCGTGCCGCCCTTGTAAACAAGGTGGCATCGGCAGAAGACCAAGCAGTATATGAGCCAGTCATTCTGGTGAACAACCCCGATGGTTCTGTGATCGCGTCGCCGGAGGGATATCGCATCCCAGAACGGCTTCGGAGCTTTGTGGATCAACGGCAAGTTTCCTATCAATTTGCCACCATTGACCGCGCCAACGGTACAACCTATAAGGCGCTTATCATCGGGACCCCGACAAACTCCGATATTCCTAACACACAAGTCTATTTAGTGATGTCTATGGAATCTGACGAGGCAACTCTAGCGCTGTTGCGCGGTCTGTTTTCCGGGGCAGCCATTGTCCTTGTGGTGTTGCTCGTGGGGATCACCTGGTTGCTTACTCAACAGGTGATCACGCCGGTGCGTTCTGCAAGCCGCATCGCGGAACGCTTTAGCTCAGGACATTTGAGAGAGCGCATGGTGGTCGATGGGGAAGACGAGATGGCGCGTCTGGCAATGAGCTTTAATTCCATGGCCGAGTCCTTGTCTAAGCAAATTGCGCAGTTGGAAGAATATGGAAATTTACAGCGCCAGTTCACCTCGGACGTCTCCCACGAGCTAAGAACCCCGCTTACCACGGTCCGCATGGCCGCAGACATGATCGCGGACGGTTCTGAGGATCTCTCACCTGGCGTGAAGCGAGCCTCTGAGCTCATGGTGAGAGAACTCGATCGCTTTGAGGCACTATTGGCTGATCTCCTAGAGATTTCTCGTCATGACGCCGGTGTTGCGGACCTTGCAGAGAACAATCTTGATATCCGCGCGTGTATCAATGCAGCATGGCAACAAGTCGAGCATCTTGCGCAAGAGCTGGGGATTGAAGTGCGCTTTGATATCCCCGCCGAACCCGTAAACCTGGTGGGTGATTCACGCAGGATAGAGCGGGTGCTGCGTAATCTTTTGGCCAATGCCATTGATCATGCCAATGGAAAGCCTGTGGACGTCCACTGTGCAGTCACGGAAGACGCCGTGGCCGTGGCCGTGGTGGACCATGGCGTAGGCCTTAAACCAGGGCAGGAGGAGCTGGTATTTAACCGGTTCTGGCGCGCCGATCCATCTCGAGTTCGTCATTCTGGAGGCACTGGGCTGGGGCTGGCAATTTCCCGTGAAGACGCAGTCCTACACGGTGGAACGCTAGCAGCAGCGGGTGTCTTGGGGCATGGAACCATGTTTTTGCTTACGCTGCCGCTTATTCCGCGCTCCGATATTACGACTACTCCCATTGAACTCGTAGCTCCGGGCTTTTCGACGCCCGAAGGGTTGGAAGCATCCGGCGACGCTGTGCTGACTGTGGAGGAAGGGCTCGCGGAAAAATCGCTCGGCCAGGATGCCCATCAAAAAGAAGACACCGAGGAAAGGCTAGGGAAGCAGAATGGCTAGGTGGCACAAGAAGTGCTTAAGGACTTGAACAAGGTCCGCAACATCGGCATCATGGCCCACATTGACGCCGGTAAGACCACCACCACCGAGCGCATCCTCTTCTACACCGGCATCAACCGTAAGGTCGGCGAGACCCACGACGGTGCTTCCACCACCGACTGGATGGAGCAGGAGAAGGAACGCGGCATCACCATTACCTCGGCTGCTGTTACCTGTTTCTGGAACGGCAACCAGGTCAACATCATTGACACCCCAGGCCACGTGGACTTCACCGTTGAGGTTGAGCGCTCCCTTCGCGTTCTTGACGGCGCAGTTGCAGTGTTCGACGGTAAAGAAGGCGTTGAGCCGCAGTCCGAGCAGGTGTGGCGTCAGGCTGCTAAGTATGACGTTCCCCGTATCTGCTTTGTGAACAAGATGGACAAGCTCGGTGCGGACTTCTACTTCACCGTTCAGACCATCATCGACCGTCTCGGTGCTAAGCCATTGGTCATGCAGCTGCCTATCGGCGCTGAGGATGACTTTGATGGTATTGTTGACCTTCTTGAGATGAAGGCCATCACGTGGCGCGGCAAGGTCGAGACCGGCGCTGAGCCAGTCATCGAGGAAATTCCAGCTGACTTGGCTGATAAAGCTGCTGAGTACCGTGAGAAGCTCGTTGAGACCGTTGCTGAGTCCGATGAGGCTCTCATGGAGAAGTACTTCGGTGGCGAGGAGCTCACCATCGAGGAGCTTAAGGCTGGTATTCGTAAGCTGACCGTTAACTCTGAGGTTTACCCAGTTCTTTGCGGTACCGCTTACCGTAACAAGGGCGTTCAGCCACTGCTCGACGCTGTTATTGATTACCTCCCAACCCCATTGGACATCGGAGAAGTTCACGGCCACAAGGTCGGCGACGAGTCTGTGGACTTGGTTCGTAAGCCTTCAGTCGACGAGCCTTTCTCTGCTCTTGCGTTCAAGATTGCAGCTCACCCGTTCTTTGGCAAGCTCACCTTCGTCCGCGTTTACTCCGGCATCGTTGAGCCTGGCGCTCAGGTTGCAAACTCCACCAAGGGTAAGAACGAGCGCATCGGTAAGCTGTTCCAGATGCACGCCAACAAGGAGAACCCTGTTGACGAGGCACGCGCTGGTAACATCTACGCGTTCATCGGCCTGAAGGACACCACTACTGGTGACACCCTCTGCGATAAGAACAACCAGATCATCCTCGAGTCCATGGACTTCCCGGATCCTGTGATCAAGGTTTCCATCGAGCCAAAGACCAAGTCTGACCAGGAGAAGCTCGGTACCGCTATTCAGAAGCTTTCTGAAGAAGACCCGACCTTCACCGTTGAGCTCGATGAAGAGTCCGGCCAGACCGTTATCGGCGGCATGGGCGAGCTTCACCTCGACGTTCTCGTTGACCGTATGAAGCGCGAATTCAAGGTCGAAGCTAACGTTGGTAACCCGCAGGTTGCATACCGCGAGACCATCCGCAAGCCCGTCGAGAAGCTTGAATACACCCACAAGAAGCAGACTGGTGGTTCTGGTCAGTTTGCTAAGGTCATCATCGGTATTGAGCCTTACGCTCCTGAGCAGGAGACCTTGGAAGAGGGCGAGTCCGCAATCTACAAGTTCGAGAACGCTGTTACCGGTGGTCGTATCCCGAAGGAATACATTCCTTCCGTGGACGCAGGTATCCAGGATGCAATGCAGTATGGTTACCTCGCTGGCTTCCCGCTGGTAAATATCAAGGCAACGCTTATCGACGGCGCATACCACGAGGTTGACTCCTCTGAAATGGCCTTCAAGCTTGCTGGTTCTCAGGCTCTGAAAGAGGCTGTGGCAAAGGCAAAGCCAGTTCTCCTTGAGCCTTTGATGGCTGTTGAGGTTATTACTCCTGAGGAGTACATGGGCGACGTTATCGGCGATATCAACTCTCGCCGTGGCCAGGTCTCCGCTATGGACGACCGCGCTGGCGCCAAGGTAGTCAAGGCAAAGGTTCCGCTGTCTGAGATGTTCGGTTACGTCGGTGACCTGCGTTCTCGTACTCAGGGCCGTGCTAACTACACCATGATCTTCGATTCCTACGCAGAGGTTCCGACCAACGTAGCAACCGAGATCGTTGCTGAGCGCAACGGCACTGCCTAAATGAACCTCGGATGGTTAGCTGCGCCTCCTGCGGCACCT--CGTCGCAGTGAGGAGGAGGTAGCGCGTCTTTACCCGCGCCTGCGCCTGCAGGTTTTTATGGGTATTTTCATCGGATACGCTGGTTTTTACCTGATCCGTAATAATATCTCGCTTATCGCTCCGCTGCTGATCGACGATACCGGTATTGACAAAGTAGGCATTGGCC-TTATTGCCAATGCCGTTCTTTTTGCCTACGGCCTGTCCAAGTTCTTCTCTGCGATGATCTCGGATCAATCCAATGCTCGGTATTTTATGCCCTTGGGTCTTGCCCTTTCGGCAGTAGTTAACCTGGGCATTGCTTTTGTTCCGTGGCTCTCTGCTTCTGTTGCGGTATTTGCCATCGTGATGTTTATCAATGGCTGGGTGCAAGGTATGGGCTGGCCGCCGGCAGGACGAGTACTGGTTTATTGGTACTCCACTAATGAGCGTGGCTGGAAGACCTCTTTGTGGAATACCGCGCACAACGTTGGTGGTGCCGCATTGCCGTTCCTGGTAGGTATTGGCCTGGCTCACATAAGCAACTCCTGGCAAATTGCTTTCTGGTTCCCGGCATTGGTCGCGCTGCTAGTGGCAGCCCTCGGCTTTGCTTTGATCCGGGACACGCCGCAGTCACAGGGCTTGCCGCCTATTGAGGAATATCGCGATGATCCGGCGAAGGTAGAGGTTGATCTCCAGGACGGTCTGACTACATTCCAACGTATCCGCAAGCACGTGCTGACCAACCGCACCATTGTGATGCTTGCGGTGGCAAATGTCTTTGTCTATGCCCTGCGCTATGGCGTTCTTAACTGGATCACCGTATTCCTACATGAGAAGCACCATGCGGAAATTGGTGCAGGCCTTACCGGCTTTGCGGCCTTTGAGCTCGCCGGCATCCTAGGGACGATTCTCTGCGGTTGGATGTCTGACAAGATTTTCAAGGGATACCGCTCGGGCGTAGGCATGCTGTTTACCATTCTCACGGCCGTCTGCATATTTATTTATTGGCAACTACCCGTGGGCGCATCGATGTGGATGCTCATTCTGCTGGTTGGCCTTATCGGTGGTTTGATTTACGGTCCTGTGATGCTGATTGGTCTCCAAGCTATTGACCTCTCCCCGCACAATGTTGCCGGTACTGCTGCAGGATTTACCGGTTTGTTCGGATACCTATTGGGCGCAACCCTCGCGTCAAGTGGCGCGGGCTTCCTGGTTCAGCATTATGGCTGGGACGTTACCTTCATCGTATTCATCGCCTTCTCAGTGATTACCGTGATTCTCTTTGCTGTGGTGGGTCGTGATGAGCGCGAGCTTATGCGTAGCCACAATGAAAAAGTACAGTCACGTGCTTAAATGACTGCCGAGAACATCGTCGTCGTCGCAGTTGACGGCTCTGAAGCATCAAATAATGCGGTTCGCTGGGCGGCAAACACCGCAAACAAGCGTGGTGTTCCGCTGCGCTTGGCCGCCAGCTACACCATGCCACAATTTCTCTACGCTGAGGGAATGGTTCCGCCTCAGGAGCTTTTCGACGAGCTCCAGACGGAGACCATGGCAACAGTCGAAGCTGCTCGAACCCTCGCGCATGAGGTAGCGCCAGACATCAAGATCGGCTACACCATCGCGGAGGGGAGCCCCATAGACATGCTCCTGGAAATGTCTAGTGAGGTCACAATGATTGTGATGGGCTCTCGTGGCTTGGGCGGCCTGTCCGGCATGGTCATGGGCTCCGTTTCTGCTGCTGTAGTAAGCCACGCTAAGTGCCCGGTGGTCGTGGTTCGTGAGGATAACCAGGTAACTGACGCCAACAAGTATGGTCCGGTTGTCGTCGGCGTGGATGGCTCTGAGGTCTCCCAACGGGCAACTGAGTTTGCTTTTGAAGAGGCTCAGGCTCGAGGTGCCAAACTTGTTGCTATCCATACGTGGATGGACATGCAAGTACAGGCCTCTCTTGCGGGCCTGGCAGCGGCGCAGCAGGAATGGAATGTTATTGAGGAAGAGCAGACGCAGCTTCTCCATGATCGCATTCAACCCCTGCTGGAGCGTTTCCCCGACGTGAATGTAGATATGGTGATTACCAGGGATCGGCCGATTCGTGCTCTGGAAGATTCTGCCAAGGATGCACAGTTGCTGGTCGTTGGTTCTCATGGACGCGGTGGGTTCCGCGGTATGTTGCTGGGATCCACATCCCGTGCGTTGCTCCAATCGGCGCCGTGTCCGATGGTGGTAGTACGCCCGCCTGATAAGGATTAAGTGGCTCGTGACTATTACGCAATCCTTGGCGTCGAACGTGACGCCACTGATAACGAGATTAAGAAGGCATACCGCAAGCTTGCCCGTAAGTACCACCCGGACGTTAACGGGTCGGACGAGGCCGCGGAGAAGTTCAGCGAGCTCTCAATCGCACAAGAAGTGCTGCTAGACCCCGACAAGCGTCGCATTGTAGATATGGGCGGAGACCCCATGGAGCAAGGCGGCGGCGCAGGCTATGGCGCCGGAGGCTTTGGCGGCGGCGGCCTAGGCGACATCTTTGAGGCATTCTTTGGCGGTGGGGGCGCCTCGCGTGGCCCTCGATCGCGCGTTCAGCCAGGAAACGATGCTCTCCTTCGCACCTCATTGACACTGGAAGAGGCATTTTCTGGAGTAAAGAAGCCCATCACCATTGATACTGCTGTTCTGTGCGATGTGTGCGAGGGAACCGGTTCGAAGACCAAGGCAAAGCCCAAGATGTGCACGCATTGTGGCGGAACTGGTGAAATCCAGCAGGTGCAGCGTTCCTTCCTGGGCAATGTGATGACTACTACACCGTGCCCGGTATGCCAAGGA---ACCGGTGAGGTCATTCCTGATCCTTGTGATAAATGCGCGGGCGATGGTCGCGTGAAAGCTCAGCGTGATCTGGTGGTCAATGTCCCAGCAGGCATTGCAGACGGAATGCGTATCCGTATGGCAGGTCAGGGCGAGGTAGGCCACGGGGGAGGTCCCGCGGGAGACCTTTATGTAGAGATCAACATCCGACCTCATGCTGTGTTCCACAGAGAAGGTAATGATCTACATCTAAAGGTCCACGTACCCATGGTTGATGCTGCACTGGGTGCTGAGCTGAATGTGGAATCCTTGGACGGGGAAACCATTACGTTTGCAATCCCCGCAGGTACTCAGCCTGCCGAACGCATTGTGGTGGAAGGCAAAGGCATGCCGCAACTCCGCAACACCGGCAATGGAAATATGATTGCTCACGTTGATGTGACTGTGCCGACGGCATTGGATGAGACGTCGAGAAGCCTGCTTACTCAGCTGCGCGAGCATCGTGATGAGGCAGCAAAGGTCTCGCACGCCGGGGACGGCGAAGAATCACTGTTTGACCGCATACGTAATAAGTTCCGCAGATAAATGAAGTGGACTAGCTTTGGAGCACAGGTGATCTACGGCCTTATCGCCGGGGTCATCCTCGGCCTTATAGCCAGCTCAATGCCAGAGGGAAACTGGCTCACCACCGCACTCACCACCGTGGGCGGCGATTATGTCACTCTCTTAAAGGTCTTAATCCCGCCGCTAGTTATGACGGCCGTTATCACCTCCATTGCTAACCTGCGCCAGGTGACCAATGCCGCGCGTTTAGCAGTAAAAACCCTCGTCTGGTTTGCCATCACCGCGTTTTTCTCCGTCCTTGCGGGCATAGGCGTTGGTTTGATCTTTAAACCCGGCGAGACTTCCGGTTTACAAGACACTTCAGCAGCTCCCTCTTCCGTCGGATCTTGGTGGTCATTCCTCGAAGGAATTGTTCCCACCAACCTCGTGGGATTAGAAGCCCACACCAAAGTGGTAGATGGGGTGGCTTCCACCAGCCTAAGCTTCAATGTGCTGCAGCTTCTGGTAGTAGCCATCGCCCTAGGGATTGCGGCAGTAAAGGTCGGCGAGAAGGCCGAGCCATTTATTAATTTCAACCGCTCCCTGCTGGAGATCATCCAGAAAGTGCTGTGGTGGATTATTAGACTTGCACCCATCGGCACCGCTGCGTTGATTGGAAAGGCTGTGGCCACCTATGGTTTCGGCGCCATGGGAGCCCTGGGCAAATTTGTTCTCACCGTCTATGTCGGCCTAGCTATCGTCTTGCTCGTAATCTATCCAGTGACCTTAAAGCTCCACGGCCTTAACGTCGCCCAGTTCTATCGTCGTGTCTGGCCAGTGACCTCCCTAGGCCTTGTCACTCGCTCCTCCATGGGAGTCATGCCAGTCACCGAGCAGACCGCAGAGGCCATCGGCGTTCCCAAGCACTATGCTTCCTTTGCCGTGCCGCTGGGAGCAACCACCAAGATGGATGGATGCGCCGCTGTATACCCTGCCGTAGCCGCAATATTTG-TTTCTCAGTTCTACGGCGTTCCACTTAACTTCACCGATTACGTTTTAATCGCCGTCGTTTCCGTCCTCGGCTCAGCAGCCACCGCCGGCACCACGGGCGCTACCGTAATGCTGACGCTGACGCTGTCTACCCTGGGACTTCCCCTGGAAGGCGTTGGTCTCTTGCTCGCCATCGAGCCGATTGTTGATATGGGTCGCACCGCAGTGAACGTGACGGGCCAGGTACTTGTCCCGGCTATCGTCGCAAAGCAAGAAAAGCTTCTCGACGCCGTCCAGTTCAACGCAAAACGCACCGTCGCTGAAGAAAAGGTCTCCGTCTAAATGACTACTTCAGGAATGCAGATGCCCTCTGCTCGCTACGTGCTGCCTTCGTTTATCGAGCACTCCACCTATGGCACAAAAGAGACTAATCCTTACGCCAAGCTCTTTGAAGAGCGCATTATCTTCTTGGGTACCCAGGTGGATGATACCTCTGCTAATGACATCATGGCTCAGCTTCTGGTGCTGGAGGGGCTAGACCCCGACCGGGACATCACAATGTACATCAACTCCCCGGGTGGGTCTTTCACCTCTTTGATGGCTATTTATGACACCATGCAATACGTGCGTCCTGATGTGCGTACTGTCTGCTTGGGCCAGGCGGCGTCGGCAGCAGCGGTGTTGCTTGCTGCGGGCGCGCCCGGTAAGCGTGCCTGCCTGCCTAACTCTCGTGTGCTGATTCACCAGCCCGCTACCCAAGGGACTCAAGGGCAGGTCTCAGATCTGGAGATCCAGGCTAAAGAAATCGAGCGTATGCGTACTCTGATGGAGCAGACGCTATCTCGCCACACTGGCCGTACGCCTGAGCAAGTTCGCATTGATACTGATCGCGATAAGATTCTCACTGCTCAGGAAGCTGTTGAATACGGAATCATTGATCAGGTTTTTGATTATCGCAAACTAAACGGCTAAATGGCAACGATTGATGTAACGGAAGACACATTTGAGCAGACAGTCACCACGGACGGGATTGTCATCGTCGATGCATGGGCATCGTGGTGTGGTCCTTGTCGAGCATTTGCGCCGACGTTTGAGAAGGCTTCCGAGAACCACACTGATGTTGTCTTTGCCAAGCTCGACACAGAGGCAAATCAGGGACTCTCGGCTGCTTTGCAGATCCAGTCTATTCCTACGCTCATGATTTTCCGCGAGGGTATCTTGGTGTACCGAGAAGCCGGTGCGCTTCCGGCGGCTGCCTTGGAAGATCTGATTGGGCAGGTGAAGGGGCTTGATATGGAAGACGTGAAGCGTCAGGTCGCTGAACAGAATAATAATAATTAGATGGATACGCATTTTTATGGACGGCGTCTCTCTCGGAGCAACACCCAGAAATGGGTGGGTGGGGTCCTTAGCGGTATTGGGGAAACTTACGGGATTAACATCACTCTTCTTCGAATTCTCTTTGTGGCCAGTATTCTCCTGCCGGGGCCTCAGGTACTTCTTTATATTATTGCCTGGTTTATCATGCCCAAGTACTAAGTGAAGTTCAATCCCCATAAATTTTGGCAGTCCCTACGTGATGAGTTGCCCTCTTTAGGCTTACCCGGTTCGCGCTCTGCCGAGCTTCACATAACCGCGAATGATGCGGCGCCGTACAGCACAGAGCTAAAAGATGGCTCAAAAGTCCCTACCCTGGGTGAACATCATCCATATCAAGGTGGATCTGCGCTTATCAACGCCGTCACAGGTGCCGACCTTTTAGATCCAGCAGCACCGCTAAAGCGCAAGATGGAAAACAAATCGGTGAGTTTTCCGCGAGAACGCGCTGCTTCGGATTTAACTTTTGCAGAATTGCGCCGCTTTGCAATGTTCAGGTGGATGGGGACACTAGGTGCTCTTTTATTAGGTTTCGGAGCGCTCGGCGCCGGTGCGCTTCCCGTGGTCAACAACCCGTACACCAGTTTTATCGGTGGATCAATCATGGCTCGAATGCTTCAAAGCTCAATGATTGTATGCTTCATCGGAGTAGCGCTTCTGGTAATCTCCTGGCTTCTCATAGCACCTTTTACAGGCGCCCTCCCTTCCAGAAACCGACGCTCCAGCAAAAACGACGATCGGCGCGTGGTAAGCACGTCCTTGCTCTGGAGGACTTTTGCGGCATGGAGTCTCCCTATCCTGCTCAGCGCCCCCATGTTCACCCAAGACATTTATTCCTATCTAGCCAATGGCGCGATAGTCCGAATGGGTCTCGATCCTTATTCTGCAGGACCCATAGATCTCTTAGGGACCGATCACACTTTGGCGCGCAGTGTCCCCTTTATCTGGGCGCATTCCCCCTCCCCATACGGCCCCGTTGCACTAGGCCTAGCGTCTCTGATTAGCCGAATAACTGGAGATAGCATTGCCTGGGGGGTGTTCCTACACCGAACCCTTTCTATCGCTGGCATTGCCCTTGCTGGTTGGGCGATCTCCCGACTAGCAATCCGTTGCAAATTAACGCCTCAAGCAGCCCTATGGCTGGGAATACTTAACCCTCTCATCATCTTGCATCTAGTAGGTGGCATTCATAATGAAGCCATACTTTTAGGCCTTCTTTTGGCAGGTTTTGAACTTGGGCTACGAGGTTGCAACTACTTACGCGTGGGACTATTCGGGCATGCAGCGCTCTACCTCGGGGCTTCCGGACTGCTAATTTCATGCGCCGGAATGGTGAAAGTAACTGGTTTTATCGGCCTCGGTTTCACCGGCATGGCTATAGCACGCTCTTTTAGATTCCGTGAGCGCAGCCATGGTTTTTCCCTAGCATGTGCCATAGGCATCCAAATTATCTTTCTAGTGTTCTCCATACTTGCCGTGACGTTTATTTCAGGTATAGGACTTGGATGGATCCATGCACAGGGAGGCGCCGTAGCAATTCGCAGTTGGATGTCTCTGTCCACCGCTGTCGGCGTTGCTGCTGGGTGGTTTGGCATACTACTTGGACTAGGAGACCAGACGGAAGCCATGCTGCAAATAACTCGCGGCTGCGGAGTCTTGTTAGCAGGAATCTTTATGATCAGAATGCTGCTCGCAACCTACTGGGGACGCATACCTGCAATCGGAGGCCTTGGGGTTGCAACTTTTGTTTTAGTTGTTTTCTTTCCAGTGGTTCATCCTTGGTACATGCTATGGGCGATTTTTCCGCTATCGGCATGGGCTAATAGAACGTTCTTCCGCAGGGGAGTCACCTTATATTCAGCATTGCTTTCTTTCTTTGTTCTCCCACGAGGCCTTTCCTTGCCTCCCAGTACCGTACTTTCGATTTACTTCACCTCAGCACTTGGATTGATCATTCTTTTATTCCTCTTGTGGTGGTCGTTTAAACGCGCCCGGCGTTGATTGTTTGAACAAACTCGAGACGATGATGCCTCGCGGGCTTTGAAAGAGATAGAAACTGTCAAGGTATCCTCCGATGGTTTTGTGCGTCATATCGTTTTGGATAGAGATGATCGCCGGAACGCTCTTTCGGGTGATATGTGCCGAGCTATCGCACACGCCGTGACTGAAGCTTCTGCTGCGGCCGTCGATAATGCATCAGTGCGTGCGATCATGATTAGCGGAGTAGGACGAGCCTTTTGCGCAGGTGCTGATCTGGGGTCGTCTGTGCGAGAAGGTGGGGAACATTCCTCGGATGGGGCGGTGTATGGCGCCGGTTTCCATGATGCGCTCTTTGCTATGTTGCATTCGATTATTCAGGCAGAGGTGCCGATAATAGCTAATGTGCAAGGGGCTGCGGTAGGTGCTGGGATGCAGCTTGCTTTGGCGTGTGATCTCCGTGTTGTTGGAGAGTCTGCATGGTTTAAAGTCCCCGCTGTTTCTTTGGGGTTTGCGCTGGATGGATGGACTATAGGGCGTGCTCAAAAACTCTGTGGCGGTGCTTTTGCTAGGAATTTGTTGCTTGCCGGTGCATCATTGACCCCGGATGCGGCTCTGTCTAGTGGTTTTGCTGCAATCCGGGGCGACCATGCTGCAGCAGTTGCTTTTGCTCATGAAGTTGCCGGATTGGCGCCTCTTTCTGTACGGTAGGTGTCCAGTCTTTTCCATTATTTGGCTGATCATCCAGTAGTACTTGTCTTCTTACTCTGCGGGTTAGGCATGGCACTTGGTCGTATCAAACTACGTGCTATTGGTCTTGGCGCAGCAGGTGTTTTATTTTGTGCCATCGTCTTCTCCGCTGTTGCCACCCGATACGGAGTCCAGCTGGCGTTGCCCACCGATATCGGTCACTTTGGTCTTGCGTTGTTTGCCTTCAACATCGGGATCACAGCTGGGCCAAGCTTC-TTTCACAGCGTGAAAAACTTTCTTCTACCGTTATTGGGAACCACCGTCTTATTTGCGGCAGTCGCTGCTGCTGCTTACGGCATAGGCGTGCACCTTTTTAAACTAGATATCGCCGTTGTAGCCGGCACATACGCCGGTGCGCTAACAAACACTCCCTCCCTAGCCGCAGCCGGAGCAGCCTCGGGAGAACCTGCACTGGCAACAGTGGGATATTCGGTGTCCTATCTATACGGCGTAGTAGGAATGATGATCGCAGTGCTTTTTGCCCTGCGCTATTCCCGTACCGATAGGGATGCTCCCTCGCCTTTGGACAACCAAACAATAGTGGTTGATCGCACCGATAAGCCCACTATCCAAGACATACTCGCCTTGGTAGATCACAAAGTAACGTTCTCCCGCATAAAAAGCGGCGACCATCCCGTCCAACACGCGGCACCCGAACGAGTGCTCCTTAAGGGAGACCTCATCACTGTTGTGGGACCACGCAAAGACATCAATCATGCGGCAACACTTCTAGGGCGCGATTCCGCCCGCTCACTCACACAAGACCGCTCTCAGCTAGATTTCCGTCGCATTACCATCTCAGACCCCAAGATTGCCGGACGCACAGTATCGTCATTAAACCTAGCCAACGACTACCACGCCACGATCTCCCGCGTGCGCCGTGGGGACATAGATATGATCGCTCAAGCCGATCTAGTCCTCCAGGAGGGCGATAGAGTTCGTGTGGTCGCCCCTACCAAAAAGATGCCGCAGATTACTAAGTTCTTTGGTGATTCCGCGGGTGGGTTAAGCGACATTAATCCAGTTATTTTAGGTTTGGGCATGGTAGCTGGTCTGCTATTAGGCGGTATCCCGATCCCAACAGGCGACGGTTCCACTTTTCATATCGGTGCGGCAGCAGGCACGCTCATCGTAGGATTAATCCTAGGAAAGATAGGCCGAATCGGGTCGATAGTCACAACATTGCCATATACAGCAACCATCGTGCTCTCCGAATTTGGTCTGCTTATCTTCCTGGCTCAAGCAGGCACCGTAGCAGGCAGCCAAATCATCCACGCCTTCAGTTCTGGCGAGTGGCTAAGCATCCTAGCCCTCGGTTTCATCTTGACCTCACTCCTCGCGGTCTCCATGTATGTGATGATGCGATGGATGTTCGGCATGGGTGGAACCAAACTAGCCGGATATATCGCCGGGGTGCAAACGCAACCAGCAGTCTTGGCCTTTGCCAACTCACGCACTGGTTTTGATCCCCGCATTGCACTGGGCTACTCGCTCATCTATCCAGTCGCAATGATCGCCAAGATCCTCACCGCTCAGGTCCTCGCCGGGCTATAGATGATTGTTACTACTACTAGCGTTGTTTCTGGTCGGGAGATTTCTGAATATGTACGGGTAGTCGCAGGGGAAACCATCGTTGGTATTAATGTGTTCAAAGACATTACTGCTGGCTTTAGAAACCTGGTGGGAGGTAGGAGCCAAGCTTATGAAGGTGAAGTAAAAAACGCACGAGAACAAGCTTTAGCGGAAATGGTGCAGCGGGCCATTGAGCTTGGGGCAGAAGGCGTAGTGGGTGTGGATATTGATTATCAAACTCTCGGATCAGATAACGGAATGATGATGGTTTCTGCAACAGGCACTGCAGTGCGCTTTGCTTAAATGGTCACCACCGATCAAGCCCTCTCGGCGGGAAGTGCAGCGGCAAAAGTTGCAGAATCTGGCACTGGACGTGCCGGCGAAAAGAGCGGGAAGTCCCGTCATTTGCCACGCCATCTACGTCGACTTCATTTCTTTGCGGGAATTGTCTGTGCGCCGCTTATCTTCATAGCTTCTCTCACTGGGCTCGCGTATGCCTTTGCCCCGACGCTGGAGAACGCGGTGTACTCAAGCAACACCACTGTTGAGGTTCCTGCTGATGCGAAGCAGCTCCCAATGGAAAAGATCGTGGATATAGCTACTCAACGCCACCCCGATCAGCCCATCTCTGGTATTCGTGTTGGCGAAAAAGATCAGGCAGTACGAGTGCTGTTTAAACACCCCACTAAGAGCGCAAGCTTTAGCGATGCCGTATTTGTTAACCCTTACAATGGCGAGATCACGGGAGACATGGTGCAATATGGCAACGCTGGGGCGCTGCCATTGCGAGATTGGTTGTCTCACGGACATCGTGATCTGTGGTTAGGAGATATCGGCCGCTTCTATTCTGAGTTTGCGGCTTCCTGGCTTGGGGTCCTAGCTGTCAGCGGCGTGTACCTATGGTGGAAGCGTCAGCGCAGCGGTACCGGAAGGATCGCCGCTATGTTGAAGGTATCTGGCCGTGGACGCACTAGGAACCTGCGCTGGCACGGCGCATTGGGTACAGCTCTTGCGCTGGGCATGATCTTTTTTACCTTCACAGGCCTAACATGGTCTTCGGTGGCCGGTACCAATATTGGCAAAGTTCGCACTGAGCTGAATTGGACTACTCCGAAAGTAACTACTTCCCTCGACGGTTCCGCCGCCCCTGCAGTAAAAGATCCGCATGCCGGCCACGACCATGCCGGTCACGATCATGGCAGCCATTCGGCGACCTCGCCCTCTGCAAAGCTGAGCCTTGCCGAGCAAGCTACACACGTTGCGGCGACTGCTGCTGCTGAATTGCGTAGCGGTGTCACCTTGCGGCCGCCAAGTGAAGCAGGCCAGGCATGGAGCGTCATGGAGAATCGCCAGGCGTACCGCAAAGATAACAACTCTATTGCAGTCAATGGCGATACGGGTGAAGTAACGGCCCGTCTGGCATTTGTTGATTGGCCTTTTGCTGCGCAAGCTACGGCATGGATGATTCAGCTGCACATGGGCACGATGCTGGGGCTTCCCAACCAGATTGTGTTGGGATTGCTTGCGGTAGGCATCATCATCTTGGTTGTACGCGGTTATATGTTGTGGTTCCAGCGTCGTCCGCAAGGCCAACTCGTGGCGGATGCACCCACGCGCGCCCGTGGCGCGGAGCGTCGTTTTGGCCTGGCGGGGATCCTCGCAGTGGTGGGCATGATTGCTTATGGATTCTTTGCCCCAGTATTTGGTGTTACTTGCTTGGCCTTCGTGGTGCTCAGCGTGCTCTGGGACGCGGTGCGCTCGCGGCGTCGTAAAGCAAGCTAAATGATCAATCGTGCCCGCAACGCAGATTCCCAACCGCCGAAAGACGACTCGGAAGCGCCGCACGCCTCTGCTGCAGCCAGCGACCCATTTCCGGTGATGCTCAAACACCCCGACAAGGACAACCTACGGGACAAAAGCTACGACTTTGACTACACCCCTGACATCCAAGATGGTCCGCACACTCTGTTCGGAATAGTCGCTGCAATCCTGGGAGGTGGGCTCTTTACCTTCATCTCCTGGTACATACTCAAGCAAGTCAATCTCCCAGCCTTTGGCCCTTCGCTGGTTACACGTGCACTGGCCACTTTCTGCACACTTCTTGTTGTTGTTGCGGTCACGGCACTCATGATCTGGTGGGTTCATTATGAGAAGACAAACCAAGAGCGTCCCCGTTGGTTTACCTGGCTCACCTACGCCCTGACCTATTTATCCCCGGCAGGTCTAGTAGTGGCTTCCCTCGGGATACCGCTATCCCCGACCAAGCTCTACCTTGACGGACTAACCGTAGATCAAGTTTTCCGCACCCAATACATGACGCGGCTTACAGATTCTTGGCAGCTCACCGATATGAACTATATCGATCTTCCAGCGTATTACCCCGGCGCATGGTTCTGGTTTGGCGGCAGACTGGGAGCTCTCCTCGGGCTTCCTGGGTGGGAAGTCTTCCAGCCATATTCGCTCATCTCTCTCAGCATGGCAGGCTGCCTCCTCGTCCCGATATGGCAGCGTCTCGTTGGGAGCTTGCCCGTAGCTACCGGCATAGCGCTAGTAACCACTACTATTGCGCTCGTTATGTGTGCGGAAGAACCCTACGCATGCATTATCGCAATGGGCATACCAGCCGCAGTTATTATCGGTCGTCGTGCATTGTCGGGACGCAAAAGCGCCATGCTTGCGATTATTTTCTATCTGGGTGTTTCTGCATCTATGTACACCCTCTATACAGCTATTATCGCGCTGAGCCTGATCGCTATCACTGGTGTTATTTCCGCATTAATGCTGCGTTCTTGGAAGCCCATTGGGCGCATCGTCACCATTGGTGTTTCTTCTATGGCTATCGCCGCTATCGCGTGGGGCCCGTACTTTGTTTTCATTTTAAGCGGCAACCACACCTCAGGTGCTACCGCTTCCCATTTCCTCCCCGTTGAAGGCACGGAAATCCCGCTTCCTATGTTTGCAGCCAGCATTGTGGGAATTCTCTGCATGCTAGGCCTGATCTACCTATTGGCTCGAGCGGCGGATCCAGACATCAACTCCCTAGGCGTTGCCGTCGTGGTTGCTTACATCTGGGTCATAGCCTCCATGGCTGTTACGCTCACGGGCTCTACTCTCCTTGGCTTCCGCCTAGATCCTGTGGTCACAGTTCTTCTAGCCACCGCAGGTGTACTGGCCATAGCGGATTTCCGCCTTGTAGGAATTCACCGCCTCTATCCCGTGCAATTCTCTGCTAGCACTTCACGGCAAATCACAATGGTCATTGCCATTGTGATCGCCCTTGGCGGCATCAAATATGCCCAGGATATTCCCGCAAAACACTCGCATTCTATTGACCATGCTTATTCCAGCACAGATGGTAACGGTGAGCGCGCTGACCGTTACCCGGCTGATGCCACGCAGTACTATGCCGAGATTGACAAAATCCTGCGGGGAAACGGCTCACTTCCACGCGAGACTGTAGTTCTCACAGATGAGATGAACTTCATGGCTTATTACCCCTACCACGGTTTCCAGGCCTTCACCTCACACTATGCAAATCCTCTTGGGGAATTTAATGAGCGGAATAAAACCATAGAGCAATGGGCAATGGACAGCTGGCAGCAGCTCAAAGACCCCAAAGCGTTTGACCGCGCATTGCACGCCACCCCATGGCGGGCACCCGATGCTTTTGTTTTCCGCGCCGATTCCACGGAAGAAAGTTCAAGCGGTTGGAACTTTGACCTTGCGGAGGATATCTATCCCAACAATCCCAATGTCCGTTTCCGCGGAGTAAAAATCAACCCGGAGGTCTTCACAGGCAAAGACTCTCCCTGGAAAGTCGATCAGGTAGGACCATTTGTGGTGGTGACCCGTGGATAAATGGTGGTCAATATTGCGGGGCCACCGCCGCGTGAGGTGCTGGAAGGACCCATCTTGGCAGTCTCCCGCCAGACCAAGTCAGTGGCCGACATCCCCGGGGCTCCCGAACGTTTTTCGTTCGCCAAAATTACGGAACCTATTGAGGTCCCGGGACTTCTTGATATTCAGCTAGATTCCTTCGCATGGCTCATTGGTACGCCCGAGTGGCGTGCTCGTCAGCAGGAGGAGCTAGGTGAAAGCGTCCGCATAACCAGCGGACTGGAAGAAATCTTGGAGGAGCTATCTCCGATTCAGGATTATTCCGGAAACATGTCATTGTCTCTCTCGGAGCCCCGCTTCGAGGACATGAAGAACACTATCGATGAGTGTAAAGACAAAGACATTAACTATTCTGCGCCGCTTTATGTGACTGCAGAATTTATCAATAATGAAACTCAGGAGATCAAGTCCCAGACTGTCTTCATCGGCGATTTCCCGATGATGACCGACAAGGGAACCTTCATCGTTAACGGCACTGAGCGTGTCGTGGTCTCCCAGCTTGTTCGTTCGCCTGGCGTTTACTTTGACCAGACGATTGATAAGTCCACCGAGCGTCCGCTGCACTCTGTGAAGGTGATCCCTTCTCGCGGTGCGTGGTTGGAATTTGACGTGGATAAGCGCGACACCGTTGGTGTCCGTATTGACCGCAAACGTCGCCAGCCGGTGACCGTTCTGCTCAAGGCTCTTGGTTGGACCACTGAGCAGATCACGGAGCGCTTTGGTTTCTCCGAAATTATGATGTCCACGCTTGAGTCGGACGGTGTAGCTAACACCGATGAGGCTCTGCTGGAGATCTACCGCAAACAGCGTCCGGGTGAGCAGCCGACTCGTGACCTCGCGCAGTCGCTGCTGGATAACGCCTTCTTCCGCGCGAAGCGTTACGACCTTGCCAAGGTTGGACGCTACAAAGTGAACCGCAAACTCGGTCTCGGTGGGGACAACGAGGGTCTGATGACTCTCACTGAGCAGGACATCGCAACCACTCTCGAGTACCTCGTGCGTCTCCACGCTGGTGAGAGCACTATGGTTGCACCCAATGGTGATGTTATCCCTGTGGATACGGATGACATTGACCACTTTGGTAACCGTCGTCTCCGTACAGTCGGAGAACTGATTCAGAACCAAGTCCGCGTGGGCCTGTCCCGCATGGAGCGCGTGGTTCGTGAGCGCATGACTACCCAGGACGCAGAGTCTATTACTCCTACCTCCTTGATCAACGTGCGCCCGGTTTCTGCTGCCATCCGCGAGTTCTTTGGTACCTCCCAGCTCTCGCAGTTCATGGATCAGAACAACTCCTTGTCTGGCCTCACACACAAGCGCCGTCTCTCTGCTCTGGGCCCAGGCGGCCTGTCGCGTGAGCGCGCTGGCATTGAGGTTCGAGACGTTCACGCTTCTCACTATGGTCGTATGTGCCCGATTGAGACTCCCGAAGGTCCGAACATTGGTTTGATCGGTTCCTTGGCTTCCTATGCTCGGGTAAACTCTTTCGGCTTCATCGAGACCCCCTACCGCAAGGTGGAAAACGGTGTTCTCACCGATCAGATCGATTACCTCACCGCAGATGAGGAAGATCGTTTTGTGGTTGGTCAGGCTCACGTCGAGGTAGACGCACAGGGCAAGATCACCGCAGATAGCGTTACTGTTCGTGTGAAAAATGGTGACATCCAGGTCGTGGCACCGGAAAGCGTTGATTACCTAGACGTTTCCCCACGCCAGATGGTCTCTGTGGCTACCGCCATGATTCCGTTCCTTGAGCACGACGACGCTAACCGTGCCCTCATGGGCGCGAACATGCAGCGTCAGGCTGTGCCGCTGGTTCGTTCAGAAGCCCCGTTTGTGGGAACCGGCATGGAGCGTCGTGCTGCTTATGACGCCGGCGACCTCATTATCAACAAAAAGGCTGGCGCTGTAGAGAACGTCTCCGCTGATTTCATCACCGTGATGGCTGATGACGGCACCCGTGAGACCTACATGCTGCGCAAGTTTGAGCGCACCAACCAGGGCACCTGCTACAACCAGATCCCATTGGTGAACTTGGGCGACCGCGTTGAGGCCGGACAGGTTCTCGCAGATGGCCCCGGTACTCACAACGGTGAGATGTCGCTCGGCCGCAACCTTCTTGTTGCGTTCATGCCATGGGAAGGCCACAACTACGAGGACGCTATCATCCTCAACCAGCGTGTTGTGGAAGAGGACATTCTTACTTCGATCCACATCGAGGAACACGAGATTGATGCCCGAGACACCAAACTTGGTGCGGAGGAGATCACTCGTGAGATTCCCAATGTGTCCGAGGATGTGCTCAAGGATCTCGATGAGCGCGGCATCGTTCGCATCGGTGCTGATGTCCGCGACGGCGATATCTTGGTGGGTAAGGTCACTCCTAAGGGTGAGACCGAGCTGACCCCTGAAGAGCGCCTGCTGCGTGCAATCTTTGGTGAGAAGGCACGTGAGGTTCGCGATACCTCTATGAAGGTGCCTCACGGTGAGACCGGTAAGGTCATCGGCGTTCGTCGTTTCTCCCGTGAAGACGATGATGATCTCGCGCCTGGTGTTAATGAGATGATTCGTGTCTATGTTGCCCAGAAGCGCAAGATCCAGGACGGCGATAAGCTTGCTGGTCGCCACGGTAACAAGGGTGTTGTTGGCAAGATCCTTCCGCAGGAAGACATGCCATTCATGCCCGACGGTACCCCGGTTGACATCATCCTGAACACGCACGGTGTGCCTCGTCGTATGAACATCGGCCAGGTGCTGGAAGTCCACCTTGGTTGGTTGGCTGCTGCCGGTTGGAAGATCGACCCCGAAGACCCCGCTAACGCCGAGCTGCTTAAGACGCTTCCTGAGGATCTGTACGACGTTCCTGCTGGTTCGCTTACCGCAACACCAGTGTTCGACGGTGCTACCAACGAGGAAGTTGCAGGCCTCCTAGCCAATTCTCGTCCAAACCGCGACGGCGATGTCATGGTGGACGCAAACGGCAAGGCACAGCTTTTCGACGGTCGTTCCGGCGAGCCTTTCCCATACCCAGTGTCTGTCGGCTACATGTACATGCTGAAGCTGCACCACTTGGTTGATGAGAAGATCCACGCACGTTCTACCGGCCCTTACTCCATGATCACTCAGCAGCCGTTGGGTGGTAAGGCTCAGTTCGGTGGACAGCGCTTCGGCGAAATGGAGGTGTGGGCAATGCAGGCTTATGGCGCTGCCTACACGCTTCAGGAGCTTCTGACCATCAAGTCTGATGACGTAGTCGGACGTGTGAAGGTCTACGAGGCAATCGTTAAGGGCGAGAACATTCCAGATCCGGGTATCCCTGAGTCCTTCAAGGTACTCCTCAAGGAGCTTCAATCGCTGTGCTTGAACGTGGAAGTTCTTTCTGCAGACGGCACTCCGATGGAGCTGTCCGGTTCGGATGACGACGAGTTCGACCAGGCCGGTGCCTCACTGGGCATCAACCTGTCTCGCGACGAGCGTTCCGACGCCGACATCGCCTAAATGACCACTCAGATCCTCGCCGCCAACTGGTCCCGACTCGGCGACACATTCACCTCCGCCATCGTGGATACCCTCATCATGGTATCGGTCACGCTCGTCGTCGGCGGTCTTCTCGGCCTTGCCCTCGGTATCCTGCTGTACACCACCCGGGCCGGCGGAATTCTTCACAATAAATTCATCTACACCATTATCAATATATTGGTGAATTTTGTTCGACCAATACCGTTTATCATCATGATTACGGCGTTTGGCCCCCTCACGCTGGCGGTGGTGGGAACAACCATTGGTCGCGAAGCCGCCATGTTCATCATGTCCATTGCAGCGACCTTCGCCGTTGCTCGCATCGTAGAACAAAATCTTGTCACAATTGACCCCGGCGTTATCGAGGCCGCTCGTTCCATGGGAGCGAGCCCCTGGAAGATCATCACGTCGGTGATCGTCCCCGAGGCCCTGGGGCCACTAGTTCTCGGCTATACCTTTATCTTTATCGCCATCGTGGATATGTCTGCAATGGCCGGTTATATCGGCGGCGGCGGTCTCGGAGACTTTGCCATCGTCTACGGCTACCGTGCTTATGATTGGGAGGTCACCTACGTGGCGACCTTCGTGATCATCCTCATCGTGCAGATTGCTCAGCTCTTTGGCAACTGGCTATCAAAGAAAATCATGCGGAGGTAGATGAGGATCGATCCAGACCACGCACGCACGCTCATTGCCCAGCTTGCCAACGATGCTGCCTCTCTCGTCCCCATCGCGCATAGCGTCGGCGCGAGCCTTCCCGAACTCGGCAGTTTCTTTGCTGCTTACAACAGCTGTCTCGACGCATTTATGGCACGGTCGACGGCGCAATGCACCCGTGCAGAAATCCTCGTGGACAAGGCCCTACACAGCCTCGAAGCGGTGGAGAACGCCGATACATCCCTCGCCTTTTCACTGGAGACACTGTGAATGCCGTTGACCAACCGCGATGCGGGGCGATACCTCGGGGACGAGGGACTCACCGAGTTGCCAGAGCATACCCTGCTCAACGTTATTCGTATCCCCGGAAACCCATTGATCAGTCCAGTGCGGTTGATCGCTCGGCGTTTTGGCTATGCGTTGGTGCTGATTCTGCTTGTAGCGTTGATCGTTTACTTTGATAAGGGCGGTTACAGCGAGCATCTCACCTTCATCGATGCGCTTTATTATTCGGCGGTCTCCTTGTCCACCACCGGTTATGGCGACATCACTCCGGTGACGCAAGGGGCACGTCTTCTCAACATCATCATCATCACTCCGCTTCGGTTAACATTTGTTATCCTCCTGGTCGGCACGACGTTGTCAGTGCTGACAGAGGAATCGCGCCGAGCATGGAAGATCCAGCGCTGGAGGAAACGCATGCGAAACCACACCGTGGTTATTGGATATGGAACTAAAGGACGCTCGGCAGTCTCTGCACTGCTGGCGGATGGCGTGTCTCCTAAGGAGATCGTTGTTGTGGATACCGATCCTGTAGCGCTTGAGACTGCAAATACGGTAGGACTGGTCACAGTTAATGGTTCTGCGACTAAATCAGAGGTGCTCAAACTCGCGGGTGTGCCTAAGGCAAAGGCAGTTGTAGTAGCCCCGAATATTGATGACACCGCAGTGTTGGTAACGCTCTCGGTGAGAGAGCTGGCGCCAAGCGCATGGGTTGTTGCCAGCGTGAGGGAATCTGAGAACCAGCACCTATTGGAACAATCGGGCGCAGATTCAGTGGTGATTTCTTCTGAAACCGCAGGTCGCATGCTTGGCCTGGCCACGGTGACGCCTTCGGTGGTGGAGATGATGGAAGACTTGTTGTCTCCTGATGAGGGATTTTCCGTTGCAGAACGTCCTGTAGGTGAAGACGAGGTAGGTGCTAATCCGCGGCACTTGGCGGATATTGTTCTTGGAGTTGTGCGCTCTGGAGAGCTGTATCGAATCGATTCTCCAGAAGCAGAGACCGTGGAGCCCAGTGATCGATTGCTTTATATCCGACGGGTTTTTAGTGAGGATGTTTCAGATTAAGTGATTGATCTGAAATTCCTCCGCGAGAATCCCGATATTGTCCGCGAATCCCAGCGTATTCGTGGCGAAGACCCTGAATTGGTAGATAAACTACTGGCCGCCGATGAGGCACGACGTGCGGCAATCCAGGTTGCAGACGAGCTGCGTTCCGAGCACAAAGCCTTTGGCAAGAAGATTGGCCAGGCCGCTCCGGAAGAGCGCACTGCCTTGCTCGAAGGCTCAAATGAGTTGAAGGCAAAGGTTAAAGAAGCTGAGGAGGCTCAGTCTGCCGCGGAAGCAAAGGTAGATGAGCTCCAAATGCTCTTTAGCAATGTGGTCACCGATGCTCCTGCTGGTGGAGAAGATGACTTCATTGTTTTGGAGCACGTTGGTGAGCCGCGCACCTTTGACTTTGAGCCCAAGGACCACCTTGAGCTTGGCGAGTCCCTGGGGTTGATCGATACCAAGCGCGGTACCAAGGTAGGCGGAGCACGTTTCTACTACCTCACTGGCGACGGCGCATTCTTGCAGTTGGGAATGCTCAACCTCGCCGCTCAGAAGGCGCGCGAGAACGGTTTCCAGCTGATGATTCCGCCAGTATTGGTGCGCCCTGAGATTATGCAGGGAACTGGTTTCTTGGGGGCACACTCCGATGAGATCTACTACCTTGAGCGCGATGACCTTTATCTAGTAGGCACCTCCGAGGTCGCCTTGGCTGGTTACCACAAGGATGAGATTATCGACCTTAATAAGGGACCGATTAAGTACGCTGGTTGGTCCTCCTGCTTCCGCCGTGAAGCCGGCTCTTATGGCAAAGACACTCGTGGTATCCTGCGCGTTCATCAGTTTGACAAGCTTGAGATGTTCGTTTTCTGTAAGCCAGAGGATGCCGTCGAGCAGCACCAGGCGCTTCTGAAGATGGAACGCGACATGCTTGCCGCAGTGGAGGTTCCTTACCGCGTTATCGACGTTGCCGGCGGCGACCTAGGATCCTCTGCGGCTCGTAAATTTGATACAGAAGCATGGGTTCCCACTCAGAACACCTACCGCGAGCTGACATCCACCTCAAACTGCACCACATTCCAGGCGCGTCGTCTTCAGACTCGCTATCGCGATGAGACCGGCAAGGCTCAGACCTGCGCTACCCTCAACGGAACTCTTGCTACTACTCGTTGGTTGGTTGCCATCCTTGAGAACAACCAGCAAGCAGATGGATCAGTCATCGTTCCTGAAGCTCTGCGCCCATTCGTGGGTAAGGATGTTTTGGAGCCAATTAAATAA???????????????????????????????????????????????????????????????????????????????????????????????????????????????GTGGTTTTCCCCGAGGCCTCAATGCAGGCATTTGATACTGGACGCCTAGATATAAATGCTGAGGATATATCAGGGGCTTTTGTGGGGCGGATCAAGGAGCTGACCGATGAGCTGGGCATTGGCGTCGCGGTGGGGATGTTTACTCCGGCGGATACGGTAGACGTTGAGGGAAAGAGCATCAACAGGGTGCATAACACGCTGGTTGTTACTCTTCCGGGGGCGGAAAATCCGATTTTTTATAACAAAATCCATACGTATGATGCCTTTGGCTATCACGAATCTCATACCGTTAAGGCCGGGGAGGATGTGGTTATTTTCTCCTACGGGGGAATCACTTTTGGCTTGTCTACCTGCTATGACGTGAGGCTTCCTGGGCAATTCCGGACGCTGGCGCAGCGTGGGGCGGAAGTGATCCTGCTGCCGGCTAGCTGGGCTAATGGCACGGGTAAGAAGGAACAATGGCAGTTGCTTACGGCTGCGCGGGCTCTGGATGCAACGTGTTTTGTGGTGGCGGTGGATCAGGCGGACTCTGGGGTAAAAGGCCCGACTGGCATTGGTTTTTCTCGGGTCATCGGACCGGATGGGGTGTGCATAGCGGAAGCTGGTGCCGGGCCTGAACTGCTCATCGCCGATATCTCTACGAAGGATCTTTCCGACGTTAGATCTGCCATACCCGTTTTATTGGGTGTGGATGAGTACGCAAACGCCTCTCTCGAGCCTAACAATATTTAAGTGGGAGACATCGCGCATACCTCGCTGTCGCCCGACGTTGAAGATTCTTGGCTCGACCGGATCAGCGAACATCGTGAGCGACAGCGCTCCCGTTTTCACGCCTTCTGGCA--TGAA-TCGATCACCTACCCCATCCTTTGGACCAAGAAACTATTGCAGTTTCTCTCCACCACGCCGGGGCGTATGACCACGCTCATCGTTGTACTCAGCATCACCATCTTGTCTGCTGGCGTCTCCATGTCGCAGACATCCGCGGACAGGCGCGCCGATTTAAAAACACTGATAGATAACACCGAGCCGGTCTCCTACCTTGCGCAAAACCTTTATTCTTCCCTGTCCCTAGCCAACACGACGGCGTCGGTAAGCTTTGTGCGCGCCGGGGTAGACACCAGCGAAAATCGACAGAGATATGAGCAGGCAATCCAAAACGCATCGCGCGCTGTCGCGCAAACAGCCGGCGGGCTCAGCGAGAACTCTGGCCACCAGCTAGAGCTGCTTACGCATATCTCTGAACAGATCCCCATTTACACCGGACTCGTGGAAACCGCGTGGGCTAACAACAGACAAGGCAACCCCGTAGGCGTGGCCTATATGTCTCAGGCCTCTACGCTCATGCGTGAACAGATCCTCCCCGCAGCCGCTGAGCTCTACACCCTCACCAGTAATAATGTGACCAATGAGCAGCAGCAGCTCGCCCGCCCGCTCTGGGTTCCGCTCGGTGGTCTTTTTATTGCGCTTATCATGTTGCTGCTCGGCCAGCTCTGGATCGCTCACGTTACCCGCCGCCGATTCAATGGATGGTTTGTACTGGCTACGCTGTTGATGGTGATCGCCACAACGTGGGTATCCACCGCCAGCTTCCTCACCTGGAGCGCTAGCTCTACCGCCTACCAAACGGTCTCGTCACCGTTGCAGTCGCTCACTGACGCCCGCATCCGTGCGCAACAGGCCCGGAGCAGCGAGACGCTCGCTTTGGTATGGCGCCAGTCCCTAGAAAACTCCAACACCAACTTTAACGCCGCCCTGGATACCATGGATAAAGCGTTAAATAACTATGAAAATTCTCAATTGGTGGATAATGCCAACAATCGCGAGCACCTCAATCAGGCGGTCAAAGCAACAAAGTCCTGGAGAAGCTCCCACGAAAAACTCGCAGCCGCCCTCAACTCCGGCGATTATGAAGAAGCCCTGGCATTGACTCTCTACAATGACACGTCCGCCGCAACGCCTTCTGCCTTCAACGTTCTAGATTCTTCCCTGGCAAAGCTTATCGACGACGCCCGCCAAACCGCCCGCGGCTACATCACTCGTGGCGCTAACGCCTCCGACGTGGTGAGCACCATGGTCCTTGTGTTTACTCTGGTTTCTGTGCTCTCCCTCTGGTTAGGTATCCGACCTCGGCTCCAGGAGTACCTCTGAATGTCACGGATCTTCCGTTCGGACGAAGTAGCCCCAAACGATCGCATCGTGGTGCGTCGTAAAGCTAATGACATCATTGGGCATGTCCTGAGCATCGATGAGGAAACCCTGGTGGTCCGGCCGCAGAAAGTAGGTGGTTTCCCGTCTGAGGTTCCGGCGTTATCTATCCCTCGCGCTGACATCATCATCATGAAAAAGCTAAGCCCGCGCACTGTTCGTAATTCGGATATCCGTGCGATCGAGAATGCCACGGCCAAGGCCTTCCCGGGCATCGAGCACACCTGGTGCGATCAATGGCTTATACGATCCGGCGACGGCATCACAGAGCGATCTAACAGCGCGGCCCCCCTGGGAAACACCGCCATGTTTACCCCTATTCCGATAGCGGCGATCCATGCGTTTTATAGGCGGCATAATCTGCCCACCCGTATCCTTATCCCTGAGCGCATCGGTGCAATGGCGGAAAAACTCGTGGCGCAGCCAGGGTGGTCCTTGGGCCCCGAGATCATTGTGATGACGCGCAACCTGGATGATCTTCCCGCCACCACGTCCGACTGGGAGTTTCGCATCGATGACCAGCCAGATCAGGATTGGTTGTCTCTTTATAACTTCCGCGGCGAGCCGCTTCCTGAGCACGCGCTCGATCTGCTCCGCGAGGAGATCGAT-GGGAAAATGGGG--TTTGGCAGGCTGCTTACCGCAGAAGGAGAAACCGTAGCTATTACGCGTGGCACCGTCACCGATAATTATCTCGGTTACTCAGCCGTTGAGGTCGCGCAAGCTTATCGACGCCGCGGTCTAGGCACCGAGCTGGGAAGACATATGCTGCACTGGGGTGCTCGGGAGGGCGCCACGCGAGCGTATCTTCAAGTTATTGCCACCAACGCTGCCGGCATTGGGCTCTATGAGAAACTCGGCTTTGTTGAGCATCACCGGCATCGATATGCGGAAGCGACTAATCTTTAAGTGGAACAGCAGCAAAAGCGTGGCATTGGGCGCAAAGCATTGCTTGGTGGTGCCATCGGTTTTGGTGGCCTTACCCTTGCGGGATGTGACGTAGATGCACCAGGCGGTGTTTTGGGTAAAGCTCTAGCCTTTGGTTGGCCGGAAGGTATTACGCCCGAAGCTACGTCGATGTATAACTTCTGGGTCTGGGTCTGGGTAGCTGCCTGGATCATTGGCTTTATTATGTGGGGCCTCTTTATCTATGGAATGTTTGCGTGGAGCGCTAAGCGCGCAAAGAAAGCCGGTAAAGATGAGTTCCCGCGTCAGACTCAGTACAACATTCCATTAGAGCTGGTGCTCACGATCATCCCGATCGTGATTGTTATGGGTCTCTTCTTCTTCACTGTTCAGACACAGGACAAAGTCACCGCAATGGATAAAGATCCTAAGGTTACTGTAGATGTGACTGCTTATCAGTGGAACTGGAAGTTTGGATACTCGGATATCGCTGCCGATCTTTCCCCTACCGGTGCTGAATATAAGGGTGTCGATGATGCTCGCCAAGCTGCTGCTGAGGCAAGCAAGGTGGATCCTAGCGGCAAGAACCCAATCAACGGAATGTCTAAGACCGATACGTCTTACTTGCACTTTAACAAGATTGAGACTTTGGGTACCTCTGAAGAGATTCCAGTCTTAGTTCTTCCAAGCGACACCGCAATTCAGTTTGATTTGGCTTCTGCTGACGTTTCTCACGCATTCTGGGTTCCGGAGTTCCTGTTCAAGCGTGACGTGTACAACCACCCTGAACAGAACAAGCAGCAGCGTCGCTTCCAGATTGAAAAGATCGAAAAGACTGGCGCTTTTGTGGGACGTTGTGCCGAAATGTGCGGTACCTACCACGCAATGATGAACTTTGAGATTCGCGTAGTAACTCCCGAGAAGTTCAAGCAGTACATCTCTTTCCGGAATAGCAACCCGCAGGCTACAAACTCCGATGCCCTAAAGAGCATTGGGGAGGAGCCCTACGCAACCACCACGCACCCGTTCAACTCCGAGCGCGCTACGCGTGATGGCAATAACTTTGATAAGACCAGCCCCGCTGCGTAGATGATTGAGTTGTCTTTGGGGACAATCGCCGAAATAGTCGGCGGGAGTCTTACCTCGGGCACCGATCCGACGGCGTTAGTGACGGGATCTGTTGAGTTTGATTCCCGTAAGGTTACTGCTGGTGGGCTATTTGTCGCGCTTAATGGTGCGCGCGTGGACGGTCATGATTATGCTGCGAAAGCAGTAGCAGATGGCGCCGTAGGTTGTCTTTTGTCCCGCCCCGTGATGGACGGTATGCGTCCCGTACCAGGTGTTGTGGTCCCTCCCATTCCAGAAAATGAACGTAAGCGTGACAGCTATGCCACAGAAAATGATGTCGATGGGGCAGTAGCAGCGGTATTGCGTGCGCTGGGCCTGATAGCTCGTCACGTTATAGATATCCTTACTCAGAAAGGCTTAGTAGTAGTAGGGGTAACGGGTTCCGCTGGAAAAACTTCCACCAAAGACATGATGGCCACGATCTTCTCTGCAGCAGGGAACACAGTTGCTCCTCCTGGGTCGTTTAACAACGAGATCGGCCATCCTTATACGGCCTTGAAATGCACCGCAGAAACTCAATTTCTTATTTCAGAAATGTCTGCGCGGGGGATAGGTCATATTGCGCATTTAGCCGCAATTGCTCCGCCCAAGATTGGTGTAGAACTCAACGTAGGAACTGCACACGTTGGGGAATTTGGGTCCCAAACCGCTATTGCTCAGGCTAAAGGCGAACTGGTAGAGGCATTGCCAGAAAACGGCGAGGCTGTGCTCAATGCGGATGACCCATTGGTTGCACAAATGGCGTCGCGGACTAGAGCGCGCGTGACTTCTTATTCTGCGGTGAGTACAGCAGCCGCCGTGTACGCAACGGATATCACCTTTGACCACAACGCATGCGCGCGCTTTAGGCTTCACATTGAAGACGAAAACGTACATCAGATTACGTTGTTAGTGGCGGGAGAGCATCAGGTATCTAATGCTCTTGCTGCCGCTGCAGCAGCACACGCCGCGGGAATAGATTCTGAAACGATTGCGCATTCCTTGAACCGACACGTGGGAGCCTCCGCACATAGAATGTCGCTCGTTTCTTGCCCTCGTAATATCACGGTGATTGATGATGCCTACAACGCTAACAACGAGTCCATGCGCGCCGGGCTATCTGCACTGGTGCATACTGCTCGGTCTCGAGGGAGCAGCGCTTGGGCAGTATTGGGACCGATGGGTGAACTAGGCCGAGAATCACAAACAGTCCATGCAGCAATCGGTGCTGAGCTTAAAAACATAGGTGTACACGGACTTATCGCAGTAGGCGAGAACTCCGACAGCCGCGCCTTAGCCACGGCCGCGGAAAAGACGGGTATAACTACTCTGGTTGCTCGCACTAACCTGGAAGCCGCGCATAAGCTTGCACCTTTGCTGCATGCGGATGACGTGGTGCTGGTCAAAGCATCTAATGCGTTTGCCCTTTGGGAAGTAGCAGATGAGCTGGTAACTGCGATATCCGATCAAGAGCTAAGAATGAAAACCCACGTGAACGATCAACATGAAGAACGAAATGCAGCAGGTGAATAAATGCGTAACAAAGATGCTTTCCGTGATCCTTCTTTATCTGAGCCCAGCTCCGATGTGTCGTTTCCTGCTGCGGGCTCAGATTCAAGCAATAAATCTGATGGTTCCCTCCACTCCCCCACAGAACTAAGTGTTCCGACGAGTGATTCCGTCGAGAGCTCTTCCTCATCTGCCAACAAACAAACAGTTAAAAAGACATTTGCTGGCGGCACCTGGGTTGCCCTCATCATCGGTGCTCTCTTGTTGATCCTTCTGCTTATCTTCATTTTGCAGAATCAGGAAAAAGTAGTCCTTCACATGTTTGCGTGGGAATTCTCCGTACCAGTGGGAGTTGGCTTCCTTCTTGCATCCATTACAGGAGCATTGATTATGGCCTTGGTCGGTGGAGTACGAATGTTCCAGTTACGGCGCCAGATTACTAAACATTAAATGCGTGAAGAAAGTTCGGGTCAACAGGATATAGAGGCGATACGTCCTATTGCCGTCGTTGGCCCGACCGCGTCGGGGAAATCAGCTCTTGGTATTGCTTTAGCTCATGAGCTCAACGGAGAGATAGTCAATGTTGATTCGATGCAGCTTTATCGAGGCATGGATATTGGTACAGCTAAACTTTCTATTTCTGAGCGCGAAGGGATTCCGCATCATCAGCTTGATGTTTGGGAGGTTACGGAGACTGCGTCTGTAGCAAGATTCCAACAAGATGCCGTTCGCGATGTGGAAGACATCATGGCACGTGGGAAAACCCCCATTCTCGTGGGGGGATCGATGCTGTATGTGCAAGCGCTTGTCGACGCCTGGCAATTTCCGCCTACTGATAAGAAAGTTCGAGCTAAATGGGAAGAAAAACTCGCTGAAATCGGTATTGACGCGTTGCATCGCCACCTTGCGCTACTCGATCCCGCTGCGGCGGAGATCATTGAAGACAAAGATCCTCGCAGGACAGTTCGTGCGTTGGAAGTTATTGAGCTTACTGGTCAGCCATTTCAAGCCAGCCAGCCACCCAAAAATGGTGTTCCTCGTTGGGCGACGCGAATTTTAGGCCTACGTACACACAGTGATTGGCTTAACCCTCGTATTGAGTTGCGTACTCGTCTCATGTTTGAACAAGGTTTTGTCGCAGAGGTTGAATCGTTGTTAGACAAAGGATTGGTAGCTGATTCGACGGCGGGACGAGCGATCGGATACGCGCAGGTTCTACAGGGAATGGCCGGTGATTTAACCTGGGATGAGGTGGTAGATCGGACGATCACGGGGACTCGCAGATATGTTCGCAGGCAAAGAAGCTGGTTTAACCGTGATCCTCGTATCTCCTGGATCGATGCCGCTGAAGACACTCCGACGCAAGCGCTATCATTGCTAACGTGAGTGCCCAACCTTTCGGACCAGGCTAAAGAAGAACTCATCAAAGTATCGGTGCCTCGTCAATCAGCCCGTATTGCTGAACTCGCATCCGTGATCCGCTTTGCAGGAGCTATCGACGCCGTGGCCGGGCGAGTAGTCGTAGATATAGAGGTAGGTGAGGAGGCGCTAGCCCAAAGAATCGCTGCGGAGATTAAGGACCTATTTGGTATGGAGTCGCAGGTACTTGATTTGGGTCCGCTGAATAGCAGTAGGAAGGCGCCGCGACAGGTTGTTCGAGTGGCAGACAACGCTGATAATCTCATTCGGCGAGTGGGCTTAGTAACCCGAAGCGGACATCAGGTTCGGGGTCTTCCTCCGCATATCATTGCAGGTTCTATTGCAGATTCAGAAGCGGCATGGCGGGGTGCATTCCTAGCGGCTGGAAGTCTATCTGATCCCGGTAGAACATCCGGTTTGGAGGTGGCATGTCCTTGCCAGGAGGCCTCTTTGGCTTTGGTGGGATGCGCACGCCGACTCGGTTTATCTGCGAAAACTAAAGAAACCCGCGGCGTAGAGAAGGTGGTGATCCGTGACGGGGAAGCAGTAGGCGCTTTGTTATCACGCATGGGAGCACATACGACAAGACTACTGTGGGATCAAAAGCGGCAGCGCAGGGAGTCCCGTCCAGTGGGAAATAGGTTGGCTAATTTTGATGATGCCAATCTGCGCCGTTCCGCACGTGCTGCTGTTGCTGCTGCTGCCCGTGTGGAACGTGCCATGGCCATCCTGGGGGATGACGTCCCCGATCACCTTGCGCAGGCCGGACAGCTTAGAGTGCAGCACCGTCAAGCCTCGTTAGAGGAACTTGGCCGACTTGCAGATCCGCAGATGACAAAGGACGCAGTTGCTGGACGCATACGTCGGCTGCTCTCCATGGCTGATAAGCGGGCTGAAGAACTGGGTATGCCGGATACCTCCGTGGCAGTTACGGATGATCTTCTTGATGAGGTTTAGATGAGAACCA---CACCAACCACGCAGGATTTACCGGATTCTCGTGGCGGAACCTCACAAAAAGTAGTGCGTTCTGTCGTGGAAACCCGAAGTACCGACGGGGAGACCCGTCGCCAGATCATGCTGGTTATGCTCAAGTCTGGCCCTGTCACCGCGACTCAACTAGGAGAAGCTCTCGGGCTTTCTGCAACAGGCATTCGACGCCACGTCGATATTTTGGTTGAGGAAGGCCTTGCTGAAGTATCTCAGCCTAGAAAAGTGACCGGTGATAAAACTCGTGGACGTCCGGCGAAAAGCTTCAGGCTTACTGCGGCCGGACGCGGGCAGTTCGGGCATGATTATGACTCTTTGGCTGCTCAGGCATTAGCCACATTGAGGGAAACTGGTGGCGAAGCCGCAGTAAAAGAATTTGCACGTAAACGCGTTGCCGCAATCGTTGAAGGGATTGAAATTCCAGCAACGGAAGATGCGAACTCCTTGGAAAAAACTGCATCTGCTTTGGTGAAAGCATTTTCTGAGAGTGGATACGCCGCAACATTGACCAATGCCGCAAATGGTGTCCAAATATGCCAACATCATTGTCCCATTGCTGGTGTCGCCGCAGAGTTCCCAGAGCTCTGCGAGGCCGAACATGAGGCTATTGCAATGTTGCTTGGGCATCACGTCCAACCGCTAGCTTCTATCGCTGAAGGTCATGACATATGCACGACCAACATTCCGATAACTCCAATTCTGACCCCCACAACTAAGACTCCAAATGAAAGGAGTGGTTCATGAGTGTCTTTTATTTTTTTAGCGGTGGTGGTGGTCTTTGTGGCCCTACTCATCGCAAAATCAATCGTCATTATTCCTCAAGGTGAGGCAGCTGTCATCGAGCGCCTTGGGCGTTACACAAAAACGATTTCTGGAGGAATGAGTCTTCTTGTTCCTTTCATTGATCGTGTTCGGGCAAAAGTAGATACGAGAGAAAGAGTTGTTTCCTTCCCACCTCAAGCAGTAATCACACAAGATAATTTGACTGTTGCTATTGATACCGTAGTGACATTCCAAATTAATGACGCTGCTCGTGCTATCTACGGGGTAGACAACTACATAGTCGGTGTTGAACAGATATCCGTAGCTACGCTTCGCGACGTAGTAGGCGGTATGACGTTGGAAGAAACTTTAACCTCGCGCGAAGTTATTAATCGGAGGCTGCGCGGCGAACTGGATGCGGCTACGACCAAATGGGGCCTGCGTATTAGTCGAGTCGAACTCAAGGCGATTGATCCACCGCCATCGATTCAGCAGTCGATGGAAATGCAGATGAAAGCTGACCGGGAAAAACGCGCAATGATTCTGACTGCAGAGGGGCGTCGTGAATCGGATATTCGCACTGCAGAAGGTGAGAAGCAAGCTAAAATTCTTGCTGCAGAAGGCGAAAAACATGCGGCAATTCTGGCAGCTGAAGCTGAACGTGAAGCAACTATTTTGAGAGCCGAAGGAGACAGAGCAGCAAGGTATTTAGAGGCTCAGGGTGAGGCTCGAGCAATCCAGAAGGTTAACGCGGCAATTAAGTCAGCTCGAGTAACCCCCGAGGTTTTGGCTTACCAGTACCTGGAGAAGCTACCTAAACTTGCTGAGGGAAATGCATCGACAATGTGGATGATCCCGAGCCAGTTTGGGGATTCCCTTGAACAGTTTGCTAAAGCACTAGCCAAAAAAGACGATGACGGAGTCTTCCGATATGAAAGCAGCGAGGTAGATCAACGGAGCCTTGACGTTGCAGAGGAAGACGACCATGAGGATTGGTTTAAAGCTTCATCGAATCCGGAGATCGAGGCAGCGGTAGCGGCGGCTAAAGCAGTGGCGAATAAACCTGTGGATGAGCCCACAGGCGTTATGAGCTCTTCTTCAAAAGAAAAAGCACGTAACCAGCCTGCAATTGAACCGGGAATGGCTAGACAAACTGATGATTTATTGTTAGAAAATCCAGAAACTCTCGCATAGATGAACTCCCAACAAAAAAACATTAACGCTGGCGGCCCCAACGCTGATGACGATTCTTTGGACCACGCACTCGGCACTGCCCAAGCTCAGATTTCAGCAACAGGCGTCGATGACCTCTTAGATGAAATAGATGGTCTTTTAGAAAACAATGCCGAGGAGTTCGTTCGTTCTTACGTTCAGAAGGGCGGGCAGTAAATGACCGCTGCAATGTATGACCTGATGGACTTTGATGAGGTCCTGGAGAAATTCGACCCTGTCATGGGCCTTGAAGTTCACGTGGAGTTGGCCACCGAGACTAAAATGTTTTCCGCTCCATCGGCGCATTTTGGTGCCGAGCCTAACGTGAACGTTGACCCGGTTTCTTTGGGGCTACCAGGGGCGCTGCCTGTGGTTAATGCTAAGGGCGTCGAATGGGCTATCAAGATCGGTCTTGCGCTGAACTGCCAAATTGCAGAGTCTTCACGATTTGCTCGTAAGAACTACTTCTATCCAGATCAGCCAAAGAACTACCAGATTTCGCAATACGATGAGCCCATTGCTTATGACGGCTACCTGGATGTTGTTCTGGACGATGGAACTCCGTGGCGTGTGGAGATTGAACGTGCGCACATGGAAGAAGACACGGGAAAGCTTACCCACCTGGGTGGAGCCGATGGGCGTATTCACGGAGCCACGGCTTCGCTCGTCGACTGTAACCGTGCAGGTATCCCGCTCATCGAGATCGTTACCAAGCCTATCGAAGGCGCAGGGGAACGAGCTCCAGAGGTGGCGCGTGCTTATGTGGGGGCGCTTCGGGATCTGGTTAAAGCTTTGGGCGTTTCTGATGCCCGTATGGATCAGGGGTCGATGCGATGCGATGCTAACGTGTCGCTGCGCCCCGTTGGGACCGTTGAATTTGGTACGCGCACTGAGACCAAGAACATTAATTCCTTGAAGTCTGTAGAGCAGGCAGTGCGTTTTGAGATGCAGCGCCAAGCTCAGGTATTAGAAGACGGCGGGACGATTGATCAGGAGACTCGTCACTACCAAGAAACCGATGGAACAACTTCCAAGGGACGTCCTAAAGAAACTGCTGAAGATTATCGCTACTTCAACGATCCAGACCTCCCGCCGGTTATTGCGCCGCGCGAATGGGTAGAAGAAATCCGTTCGACGCTGCCTGAGCTCCCCTGGGTGCGTCGTGCGCGCATTCAACAGGAGTGGAACCTTAAAGATGAGGAAATGCGCGACCTTGTAAACGCAGGTGCGTTGGATCTGATCGTAGAGACTGTAGAAGCAGGTGCCACTCCATCAGAAGCGCGTTCCTGGTGGGTTGCTTATTTGTCGCAAAAAGCAAATGAGCAGGGGGTAGACCTTGATGCTTTGCTGATCAGCGCTGCTCAAGTTGCTCGCGTAGCCGCTTTGGTTAAAGAAGGGAAGCTAACCAATAAATTGGCGCGTCAGACTGTCGACGGCGTTCTCGCTGGCGAAGGCGACGTTGATGAGGTAGTCGCCTCCCGGGGCCTGGAAGTTGTACGTGATGATGGTGCGATTGAAAAGGCCGTGGAAGAGGCACTGGCCGCTAACCCCGATATCGTAGAAAAATATCGAGCAGGAAACACTAAGGTCACAGGTGCAATTGTCGGAGCCGTTATGAAGGCCACCCGGGGTAAGGCCGACCCGGCTCAAGTGAACAAGCTCATAGCAGAGAAGCTCGCATAAATGACACCAGCGGATCTTTCACACCTGATTAAGCGCACTGCTACTACTATCCTTGAGTCACGTGGTCTCGATGCCTCGGTTTTGCCTGAGACAGTAGTCGTGGAGCGCCCGCGTAACCCCGAACATGGGGATTATGCGACAAACGTTGCCCTTCAAGTGGCTAAAAAGGTGGGAATGAATCCGCGTGAGCTTGGGCAGTTGCTTGTCGACGCCTTAGCTCTTGATGAAGCCGTCGCGGAGGCCGGTATCGCCGGCCCGGGCTTTATCAATATTCGCCTTGCTGCTGCGGCCCAGGGGGAGATCGTTGCTAAGATTCTCGCTGCAGGTGAGGCATTTGGTCATTCAGACCTCTATGCAGGTAGCCGTGTGAATCTAGAGTTTGTTTCTGCAAACCCAACAGGGCCGATTCATCTAGGTGGCACCCGGTGGGCAGCTGTAGGAGACTCTTTAGGCCGCGTCTTGGAGGCTTCAGGCGCTGAAGTCACAAGAGAGTATTACTTCAATGATCACGGACGCCAGATCGACAGATTCACCAATTCGCTCGTTGCTGCGGCAAAGGGTGACCCCACGCCAGAAGATGGTTATGGCGGAGACTACATCAACGACATAGCAGAAGCTGTGGTTGCATCGCATCCTGATGTTCTTACTCAGGAGCCTACGGAGATGTTGGAGACGTTCCGTTCTGTTGGCGTAGAGATGATGTTTAGTCACATCAAAGAGTCGCTCCATGAATTTGGTACTGACTTTGACGTCTTTTTCCATGAAAACTCATTGTTTGAATCAGGCGCTGTTGATAAGGCGATTGAACGCCTGAAAGAAAATGGAAATCTATATTTCCAAGACGGAGCTTGGTGGCTCAAGTCTTCTGATTATGGTGATGACAAAGACCGCGTTGTAATTAAGTCAGATGGCGATGCAGCCTATATTGCCGGTGACATTGCATACGTAGCTGACAAATTCGAGCGTGGACACAACCTGTGTATCTACATGCTTGGTGCAGATCATCACGGATATATCTCTCGTTTGCGTGCTGCTGCTGCAGCACTGGGGTATGAGCCCAACAGCGTGGAGGTTCTCATCGGACAGATGGTGAATCTGGTCCGCGATGGGCAAGCAGTTCGCATGTCCAAACGCGCGGGCACCGTGATCACTTTGGATGATTTAGTTGAGGCCATTGGCATTGATGGTGCTCGGTATTCCATGATCCGATCATCGGTGGACTCTAGCCTCGATATTGATCTGGCATTGTGGCAATCGCAAAGCAGCGATAACCCTGTTTATTACGTCCAGTATGGTCATGCACGTCTGTGCTCGATCGCGAGGAAAGCTGGTGATTTGGGGATAACCGCTATTGACCCCAATTTTGCTTTGTTGACCCATGACCGTGAAGGTGATCTGATACGTACGCTGGGAGAGTTCCCTGCAGTAGTAAAGGCTGCCGCTGAGCTGCGCGAGCCACATCGTGTCGCACGTTATGCGGAAGAATTGGCTGGAACATTCCATCGTTTTTATGATTCGTGCCAAATCCTGCCTAAAGCAGGTGAAAGTCCGCAGTCTGTTCACACCGCGCGTCTTGCCCTGGCTAATGCCACCCGTCAGGTTCTTGCTAATGCCTTGGGCCTGGTTGGTGTTACAGCACCGGAGCGCATGTAAATGACTACTCAAGATAATCTTTCTGAATCAGCCGTACGCGCAGCACTCGCGCGCGTCGAAGATCCTGAGATCGGCCGTCCTATCACTGAGATCGGAATGGTGAAGTCCATTGCGATCAACGGAAATGATGTACATGTCGAGATTTACCTGACCATCGCAGCTTGTCCGATGAAAAACACACTCACAGACAACACCCGTGCAGTTCTTGAGGAACTTCCGGGCGTAGGAGAAGTGAGTGTGAGCACCGACGTTATGTCCGATGACCAACGTCGTGAACTTCGCCAAACACTTCGCGGTAGCACCGAAGAACCAGTCATCCCCTTCGCACAACCAGACTCAACTACCAGAGTCTTCGCAGTAGCTTCAGGTAAAGGCGGCGTAGGAAAGTCGTCTATGACGGTGAACCTTGCCACAGCCTTAGCATCAAAAGGTTTAAAAGTAGGTGTCCTCGACGCAGACATCTACGGACATTCTGTCCCCGGAATGTTGGGTTCCGAGGAACGACCGCATGCAGTGGATGACATGATCATGCCGCCACAGGCACACGGAGTGAAGTTGATCTCAATTGCGCATTTCGTAGAAGGCAATGCTCCTGTGGTGTGGCGTGGACCGATGCTGCATCGTGCTATACAACAGTTCCTAGCGGATGTTTTCTGGGGCGACCTTGACATCCTCCTACTCGATCTCCCTCCAGGAACAGGCGACATCGCCATTTCTGTGGCACAACTCGTTCCTAATGCCGAGCTTCTTGTCGTCACTACGCCACAGGCAGCCGCAGCAGAGGTTGCCGAACGTGCAGGATCGATAAGCATTCAAACACATCAGCGCATTGCCGGAGTGATCGAGAACATGTCCGCCATGGTGCTTCCCGACGGTACCGTCATGGACGTGTTCGGTAGCGGCGGCGGCGAAGCGATGGCTGAGCGGTTGCAGACGCTCACTGGTACAACCGTCCCTCTCCTAGGCAGTGTGCCTCTCGACCCACGTCTACGCGAAGGCGGCGATGCCGGGGTGCCTCTTGCTCTAGGGGCCCCAGACTCCCCTGCCGGGCAAGCGATTCATGCTATTGCGGACAAGCTCGTGGTACGGAGGGAATCCCTCGCAGGAAAAACTCTTGGATTGGGAGTCACTAGGAAGGGTTAAATGCTCAAAGGTTTTAAAGACTTTATTCTCCGTGGAAACGTAGTCGAGTTGGCAGTCGCTGTTGTCATCGGCACTGCGTTCACCGCAATCGTTACTGCATTTACCAATCACTTGATCAACCCCTTGATCGCCTCCCTCGGTGGTGCAGATGTTTCGGGTCTCGGCTTCCACATCCGCTCCGGCAATGAGGCCACTTTCCTAGACTTCGGCGCTGTTATCACCGCAGCAATTAACTTCCTCATCATTGCAGCAGTTGTGTACTTCATACTTGTTGCTCCTATGAACAAGCTCAATGAGATGGCAGCTAGGCGCAAAGGCATCCAAGAAGAAAAAGAGGCTCCAGCTTCTATCGAGGCAGAGCTGCTTGAAGAGATCCGTGATCTATTGAAAACCCAAAGAAACGGTAATTTTCTAAGCGAGTAGATGAACGCACCCGATTATGGAGATCCCTCAACTCCGCGTCACGACGCCGTAGTGACGTTGTGGTTTGTCACAACCGCAGACCCCGGCGCGGTCATAGCAAAGCAGCCCCGAGCCGACCGGGGGTTTGGCCGAAAGCTGTTAGCCCAACTCAATCCGCGCTGGCCGATTACTCCCATCGGTCAGTTTTCTTTGAATCGTTCGGCTCAGGCTTCCCCACAAGAATTTTATATTGCAGGTTTTGAGGGGCTTTCGATCATCCAAACAGGTGTAGCAGACGCCACTAGGCTATCCGAGCTTAATCCAAAGCTTCATTCTTGCATCCCCGCGGCAGATGTCTACGCCTTTGCTATCAATGAGGAAACTGGGCTAGGTGCTTTTGCACATTGGACTGGCGATACCTTGCGACGGTCCTTTTCCGCCCGCAGAGAACGAGTGTATGAGGACTTAGGGCTTCCAGAGCCCTTTGAAAATCCCTATTGGGCAGGAGAAAAAGCAGAGGACAGTGGAGGAATTACTCTGCCTTTCTGGCCAATTGAATTGGTGCGCGAGGCTCAAAGACAATGGCTCGGTTTTGATGTAGAAGGGGCATCTGACATCAATGTGGCGGCCTTTGCGATTGATGGAAGGCCTGAGCCGAAGCTTGTGGATCATCCTTCTGATCAGAAAAAGAGCATTCAGTCTTTAGTCACTACGGCGTCTTCCAAACTCGGTTTGGGAGAGTCTCGGAGTGACTATGACGACTATGAACAGCATGGCTCCGAGCCAACGGTCGCTGCAGAACTGGCTCGTTACGCAGAGGTATCAAAGGATGTGGCCCAGAACCTCGCCGTTACAGCGGG-AAAAAAGATTCGGGTATTTTCTCATAAGCTAGCTGAGAAGCTGCGTCATACCGACCGCCCTTAAGTGTCTGACATCTTGCGAGTAGGTGACCACAGCCCGCGCGTCGCTGAAGTCAGAACAGCACTGACACGCCTTGGTCTTGTGCCGGACTCTGATAAAGAAATCAAGCAGTCTAAGGGGCAAACGTTCACTGACCCAGAGACTTACTTTGACGAGGACCTCGCCGAAGTAATTAAGGGGATGCAACAGGCTCGGGGCATCATCGCTAGCGGTGAAATCAATGAGGTCACACTCCGTGCCCTCCGCGAGGCATCCTATAAGCTCGGTGCCCGAGTTCTTAGCTTTGAGCCGAATAATATCTTTGTTGGCGACGACGTAGTGCAGTTGCAAAC---GCAGCTTCAAGAGCTCGGTTTTTATACCGATCGCGTCGATGGCAGATTTGGTGAAAACACATACAAGGCGTTGCTCAGTTATCAGGTCAATTATGGACTGAAGAGCGATGGTGTCTGCGGCCCTGAGACAATCCGTGCGTTTGGACGTCTTGGACGCAGAATCACCGGCGGTTCGCCTCAAGCGCTTCGTGAGCGCGAGCGTGTCCGCGATGCCGGCCCTATGCTCGCCGGTAAACGCGTAGTTATCGACCCCTCTTTGGGCGGTAACTCACGTGGACAAGTGGTTCAGGGACCTTATGGGGAGATCACTGAAGAAGAAATTCTATGGGATCTTGCTACTCGGGTAGAGGGACGCATGATCGCTGCCGGGATGGAGACCATTATTTCCAGGCCTAGGCAGGATAATCCTTCACACCTTGAGCGTGCAGATATAGCCAATGCTTTTGACGCTGACGTCATGATTTGTTTGCAATGCGACCAATATCAAAATGATAAAGCAAACGGCGTTGCCACTTTTTATTTCGGTTCTGAGGCCGGAACCAGCTCCCTTACCGGCGAGATGCTGAGTGGATTCATCCAGCGAGAGATCAGCGCTCGCACTGATCTGGTCAACTGCGGTAACCACGGCAGGACCTGGGATCTGCTCCGTATCACTGCCATGCCCACCATCGAAGTGGTCTTGGGTTATCTCACTAATCCCCACGACGTCACCATTTTGACTGATCCTAAGCATAGAGACGCGATCGCAGAAGCAATCGTGGTGGCCGTCAAGCGCTTATATCTCCTCGATGATGATGATCAGCCCACAGGCACGTACAAGTTCGCAGAGATGCTAGAACAGGGCATGCTCTAA [42606 bp]
'Cp 1002B' ATGTCTAATCTGCTACGACTGATCGGTCGGCGCCTGATTGCGCTACCCATCATGATTCTTGGCGTGACCTTCTTGGTGTTCTTCATCATGTCCTTCAGCCCTGCCGATCCTGCTCGCCTCGCGCTAGGGGAGACGGCCTCGCTGGAGGCGCTCGAAGAATACCGTGAGACCCACGGCCTCAACGACCCTCTGTTGATGCGGTATTACCACTTCCTCGTGGACATGCTCCACGGCGATCTTGGTACCACAACTGGTAGCGCCTCTGTCACAGACGTTGTTGCTAAGGCATTCCCGATTACGCTGCAGCTCACCTTCTTAGGATTGATCCTCGCTGCGGTATTCTCCCTCGTCTTTGGCGTCATCGCGGCCCTCTACCGAGACAAATGGCCTGACCAATTGATCCGCGTCGTCTCTATTGCGGCACTGGCCACCCCTTCTTTCTGGTTGGCTATCCTGCTCATTCAGTGGCTGGGAACAATCCCCGGCGCGTGGGGGCTGTTCCCCGCATTGATTACCTCGTGGGTGAAGTTCACCGAAGACCCTGGGGTTTATCTCAACAACCTTTTCCTCCCGGCTGTGGCCTTGGCCGTTCCAGTTGCCGGTTCACTCACCCGCGTAGTACGTACCGCCATGGTGGAAGAGCTGGACAAGGATTACGTGCGTACTGCCATTGGATCCGGTATTCCCAAGGCTGAAGTCATCTCCCGTAACGTTCTCCGTAACGCGCTTATTACCCCCATCACGGTTCTGGGGCTCCGCGTTGGTTACCTCATGGGTGGCGCTGTGATCATCGAGATCATCTTCAACATTCAGGCTATGGGTCAGCTCATCCTCGACGGTGTTACCCGCAACGATGTTTACCTCGTTCAGGGCGTTACCCTCACTGTCGCTATCACGTTCATCATCATCAACATCATCGTTGACATGCTTTATGTGCTCGTCAACCCACGCATCAGGAGCATCTAAATGATGATCTTGGCCTTTGTCCTGGTTAGCTTTGTTACCCAGCGGTTAATCAATACCAAGTTGGATATTGCAAACTCGGAGATCGACCGTGCGCGTGTGTCTGTGGAACAACAAATTAAGGCCACAGGTGCTTCCAGCAGTATGCAGGTTCGTCTAAATTCTGCCCGTGCCGCCCTTGTAAACAAGGTGGCATCGGCAGAAGACCAAGCAGTATATGAGCCAGTCATTCTGGTGAACAACCCCGATGGTTCTGTGATCGCGTCGCCGGAGGGATATCGCATCCCAGAACGGCTTCGGAGCTTTGTGGATCAACGGCAAGTTTCCTATCAATTTGCCACCATTGACCGCGCCAACGGTACAACCTATAAGGCGCTTATCATCGGGACCCCGACAAACTCCGATATTCCTAACACACAAGTCTATTTAGTGATGTCTATGGAATCTGACGAGGCAACTCTAGCGCTGTTGCGCGGTCTGTTTTCCGGGGCAGCCATTGTCCTTGTGGTGTTGCTCGTGGGGATCACCTGGTTGCTTACTCAACAGGTGATCACGCCGGTGCGTTCTGCAAGCCGCATCGCGGAACGCTTTAGCTCAGGACATTTGAGAGAGCGCATGGTGGTCGATGGGGAAGACGAGATGGCGCGTCTGGCAATGAGCTTTAATTCCATGGCCGAGTCCTTGTCTAAGCAAATTGCGCAGTTGGAAGAATATGGAAATTTACAGCGCCAGTTCACCTCGGACGTCTCCCACGAGCTAAGAACCCCGCTTACCACGGTCCGCATGGCCGCAGACATGATCGCGGACGGTTCTGAGGATCTCTCACCTGGCGTGAAGCGAGCCTCTGAGCTCATGGTGAGAGAACTCGATCGCTTTGAGGCACTATTGGCTGATCTCCTAGAGATTTCTCGTCATGACGCCGGTGTTGCGGACCTTGCAGAGAACAATCTTGATATCCGCGCGTGTATCAATGCAGCATGGCAACAAGTCGAGCATCTTGCGCAAGAGCTGGGGATTGAAGTGCGCTTTGATATCCCCGCCGAACCCGTAAACCTGGTGGGTGATTCACGCAGGATAGAGCGGGTGCTGCGTAATCTTTTGGCCAATGCCATTGATCATGCCAATGGAAAGCCTGTGGACGTCCACTGTGCAGTCACGGAAGACGCCGTGGCCGTGGCCGTGGTGGACCATGGCGTAGGCCTTAAACCAGGGCAGGAGGAGCTGGTATTTAACCGGTTCTGGCGCGCCGATCCATCTCGAGTTCGTCATTCTGGAGGCACTGGGCTGGGGCTGGCAATTTCCCGTGAAGACGCAGTCCTACACGGTGGAACGCTAGCAGCAGCGGGTGTCTTGGGGCATGGAACCATGTTTTTGCTTACGCTGCCGCTTATTCCGCGCTCCGATATTACGACTACTCCCATTGAACTCGTAGCTCCGGGCTTTTCGACGCCCGAAGGGTTGGAAGCATCCGGCGACGCTGTGCTGACTGTGGAGGAAGGGCTCGCGGAAAAATCGCTCGGCCAGGATGCCCATCAAAAAGAAGACACCGAGGAAAGGCTAGGGAAGCAGAATGGCTAGGTGGCACAAGAAGTGCTTAAGGACTTGAACAAGGTCCGCAACATCGGCATCATGGCCCACATTGACGCCGGTAAGACCACCACCACCGAGCGCATCCTCTTCTACACCGGCATCAACCGTAAGGTCGGCGAGACCCACGACGGTGCTTCCACCACCGACTGGATGGAGCAGGAGAAGGAACGCGGCATCACCATTACCTCGGCTGCTGTTACCTGTTTCTGGAACGGCAACCAGGTCAACATCATTGACACCCCAGGCCACGTGGACTTCACCGTTGAGGTTGAGCGCTCCCTTCGCGTTCTTGACGGCGCAGTTGCAGTGTTCGACGGTAAAGAAGGCGTTGAGCCGCAGTCCGAGCAGGTGTGGCGTCAGGCTGCTAAGTATGACGTTCCCCGTATCTGCTTTGTGAACAAGATGGACAAGCTCGGTGCGGACTTCTACTTCACCGTTCAGACCATCATCGACCGTCTCGGTGCTAAGCCATTGGTCATGCAGCTGCCTATCGGCGCTGAGGATGACTTTGATGGTATTGTTGACCTTCTTGAGATGAAGGCCATCACGTGGCGCGGCAAGGTCGAGACCGGCGCTGAGCCAGTCATCGAGGAAATTCCAGCTGACTTGGCTGATAAAGCTGCTGAGTACCGTGAGAAGCTCGTTGAGACCGTTGCTGAGTCCGATGAGGCTCTCATGGAGAAGTACTTCGGTGGCGAGGAGCTCACCATCGAGGAGCTTAAGGCTGGTATTCGTAAGCTGACCGTTAACTCTGAGGTTTACCCAGTTCTTTGCGGTACCGCTTACCGTAACAAGGGCGTTCAGCCACTGCTCGACGCTGTTATTGATTACCTCCCAACCCCATTGGACATCGGAGAAGTTCACGGCCACAAGGTCGGCGACGAGTCTGTGGACTTGGTTCGTAAGCCTTCAGTCGACGAGCCTTTCTCTGCTCTTGCGTTCAAGATTGCAGCTCACCCGTTCTTTGGCAAGCTCACCTTCGTCCGCGTTTACTCCGGCATCGTTGAGCCTGGCGCTCAGGTTGCAAACTCCACCAAGGGTAAGAACGAGCGCATCGGTAAGCTGTTCCAGATGCACGCCAACAAGGAGAACCCTGTTGACGAGGCACGCGCTGGTAACATCTACGCGTTCATCGGCCTGAAGGACACCACTACTGGTGACACCCTCTGCGATAAGAACAACCAGATCATCCTCGAGTCCATGGACTTCCCGGATCCTGTGATCAAGGTTTCCATCGAGCCAAAGACCAAGTCTGACCAGGAGAAGCTCGGTACCGCTATTCAGAAGCTTTCTGAAGAAGACCCGACCTTCACCGTTGAGCTCGATGAAGAGTCCGGCCAGACCGTTATCGGCGGCATGGGCGAGCTTCACCTCGACGTTCTCGTTGACCGTATGAAGCGCGAATTCAAGGTCGAAGCTAACGTTGGTAACCCGCAGGTTGCATACCGCGAGACCATCCGCAAGCCCGTCGAGAAGCTTGAATACACCCACAAGAAGCAGACTGGTGGTTCTGGTCAGTTTGCTAAGGTCATCATCGGTATTGAGCCTTACGCTCCTGAGCAGGAGACCTTGGAAGAGGGCGAGTCCGCAATCTACAAGTTCGAGAACGCTGTTACCGGTGGTCGTATCCCGAAGGAATACATTCCTTCCGTGGACGCAGGTATCCAGGATGCAATGCAGTATGGTTACCTCGCTGGCTTCCCGCTGGTAAATATCAAGGCAACGCTTATCGACGGCGCATACCACGAGGTTGACTCCTCTGAAATGGCCTTCAAGCTTGCTGGTTCTCAGGCTCTGAAAGAGGCTGTGGCAAAGGCAAAGCCAGTTCTCCTTGAGCCTTTGATGGCTGTTGAGGTTATTACTCCTGAGGAGTACATGGGCGACGTTATCGGCGATATCAACTCTCGCCGTGGCCAGGTCTCCGCTATGGACGACCGCGCTGGCGCCAAGGTAGTCAAGGCAAAGGTTCCGCTGTCTGAGATGTTCGGTTACGTCGGTGACCTGCGTTCTCGTACTCAGGGCCGTGCTAACTACACCATGATCTTCGATTCCTACGCAGAGGTTCCGACCAACGTAGCAACCGAGATCGTTGCTGAGCGCAACGGCACTGCCTAAATGAACCTCGGATGGTTAGCTGCGCCTCCTGCGGCACCT--CGTCGCAGTGAGGAGGAGGTAGCGCGTCTTTACCCGCGCCTGCGCCTGCAGGTTTTTATGGGTATTTTCATCGGATACGCTGGTTTTTACCTGATCCGTAATAATATCTCGCTTATCGCTCCGCTGCTGATCGACGATACCGGTATTGACAAAGTAGGCATTGGCC-TTATTGCCAATGCCGTTCTTTTTGCCTACGGCCTGTCCAAGTTCTTCTCTGCGATGATCTCGGATCAATCCAATGCTCGGTATTTTATGCCCTTGGGTCTTGCCCTTTCGGCAGTAGTTAACCTGGGCATTGCTTTTGTTCCGTGGCTCTCTGCTTCTGTTGCGGTATTTGCCATCGTGATGTTTATCAATGGCTGGGTGCAAGGTATGGGCTGGCCGCCGGCAGGACGAGTACTGGTTTATTGGTACTCCACTAATGAGCGTGGCTGGAAGACCTCTTTGTGGAATACCGCGCACAACGTTGGTGGTGCCGCATTGCCGTTCCTGGTAGGTATTGGCCTGGCTCACATAAGCAACTCCTGGCAAATTGCTTTCTGGTTCCCGGCATTGGTCGCGCTGCTAGTGGCAGCCCTCGGCTTTGCTTTGATCCGGGACACGCCGCAGTCACAGGGCTTGCCGCCTATTGAGGAATATCGCGATGATCCGGCGAAGGTAGAGGTTGATCTCCAGGACGGTCTGACTACATTCCAACGTATCCGCAAGCACGTGCTGACCAACCGCACCATTGTGATGCTTGCGGTGGCAAATGTCTTTGTCTATGCCCTGCGCTATGGCGTTCTTAACTGGATCACCGTATTCCTACATGAGAAGCACCATGCGGAAATTGGTGCAGGCCTTACCGGCTTTGCGGCCTTTGAGCTCGCCGGCATCCTAGGGACGATTCTCTGCGGTTGGATGTCTGACAAGATTTTCAAGGGATACCGCTCGGGCGTAGGCATGCTGTTTACCATTCTCACGGCCGTCTGCATATTTATTTATTGGCAACTACCCGTGGGCGCATCGATGTGGATGCTCATTCTGCTGGTTGGCCTTATCGGTGGTTTGATTTACGGTCCTGTGATGCTGATTGGTCTCCAAGCTATTGACCTCTCCCCGCACAATGTTGCCGGTACTGCTGCAGGATTTACCGGTTTGTTCGGATACCTATTGGGCGCAACCCTCGCGTCAAGTGGCGCGGGCTTCCTGGTTCAGCATTATGGCTGGGACGTTACCTTCATCGTATTCATCGCCTTCTCAGTGATTACCGTGATTCTCTTTGCTGTGGTGGGTCGTGATGAGCGCGAGCTTATGCGTAGCCACAATGAAAAAGTACAGTCACGTGCTTAAATGACTGCCGAGAACATCGTCGTCGTCGCAGTTGACGGCTCTGAAGCATCAAATAATGCGGTTCGCTGGGCGGCAAACACCGCAAACAAGCGTGGTGTTCCGCTGCGCTTGGCCGCCAGCTACACCATGCCACAATTTCTCTACGCTGAGGGAATGGTTCCGCCTCAGGAGCTTTTCGACGAGCTCCAGACGGAGACCATGGCAACAGTCGAAGCTGCTCGAACCCTCGCGCATGAGGTAGCGCCAGACATCAAGATCGGCTACACCATCGCGGAGGGGAGCCCCATAGACATGCTCCTGGAAATGTCTAGTGAGGTCACAATGATTGTGATGGGCTCTCGTGGCTTGGGCGGCCTGTCCGGCATGGTCATGGGCTCCGTTTCTGCTGCTGTAGTAAGCCACGCTAAGTGCCCGGTGGTCGTGGTTCGTGAGGATAACCAGGTAACTGACGCCAACAAGTATGGTCCGGTTGTCGTCGGCGTGGATGGCTCTGAGGTCTCCCAACGGGCAACTGAGTTTGCTTTTGAAGAGGCTCAGGCTCGAGGTGCCAAACTTGTTGCTATCCATACGTGGATGGACATGCAAGTACAGGCCTCTCTTGCGGGCCTGGCAGCGGCGCAGCAGGAATGGAATGTTATTGAGGAAGAGCAGACGCAGCTTCTCCATGATCGCATTCAACCCCTGCTGGAGCGTTTCCCCGACGTGAATGTAGATATGGTGATTACCAGGGATCGGCCGATTCGTGCTCTGGAAGATTCTGCCAAGGATGCACAGTTGCTGGTCGTTGGTTCTCATGGACGCGGTGGGTTCCGCGGTATGTTGCTGGGATCCACATCCCGTGCGTTGCTCCAATCGGCGCCGTGTCCGATGGTGGTAGTACGCCCGCCTGATAAGGATTAAGTGGCTCGTGACTATTACGCAATCCTTGGCGTCGAACGTGACGCCACTGATAACGAGATTAAGAAGGCATACCGCAAGCTTGCCCGTAAGTACCACCCGGACGTTAACGGGTCGGACGAGGCCGCGGAGAAGTTCAGCGAGCTCTCAATCGCACAAGAAGTGCTGCTAGACCCCGACAAGCGTCGCATTGTAGATATGGGCGGAGACCCCATGGAGCAAGGCGGCGGCGCAGGCTATGGCGCCGGAGGCTTTGGCGGCGGCGGCCTAGGCGACATCTTTGAGGCATTCTTTGGCGGTGGGGGCGCCTCGCGTGGCCCTCGATCGCGCGTTCAGCCAGGAAACGATGCTCTCCTTCGCACCTCATTGACACTGGAAGAGGCATTTTCTGGAGTAAAGAAGCCCATCACCATTGATACTGCTGTTCTGTGCGATGTGTGCGAGGGAACCGGTTCGAAGACCAAGGCAAAGCCCAAGATGTGCACGCATTGTGGCGGAACTGGTGAAATCCAGCAGGTGCAGCGTTCCTTCCTGGGCAATGTGATGACTACTACACCGTGCCCGGTATGCCAAGGA---ACCGGTGAGGTCATTCCTGATCCTTGTGATAAATGCGCGGGCGATGGTCGCGTGAAAGCTCAGCGTGATCTGGTGGTCAATGTCCCAGCAGGCATTGCAGACGGAATGCGTATCCGTATGGCAGGTCAGGGCGAGGTAGGCCACGGGGGAGGTCCCGCGGGAGACCTTTATGTAGAGATCAACATCCGACCTCATGCTGTGTTCCACAGAGAAGGTAATGATCTACATCTAAAGGTCCACGTACCCATGGTTGATGCTGCACTGGGTGCTGAGCTGAATGTGGAATCCTTGGACGGGGAAACCATTACGTTTGCAATCCCCGCAGGTACTCAGCCTGCCGAACGCATTGTGGTGGAAGGCAAAGGCATGCCGCAACTCCGCAACACCGGCAATGGAAATATGATTGCTCACGTTGATGTGACTGTGCCGACGGCATTGGATGAGACGTCGAGAAGCCTGCTTACTCAGCTGCGCGAGCATCGTGATGAGGCAGCAAAGGTCTCGCACGCCGGGGACGGCGAAGAATCACTGTTTGACCGCATACGTAATAAGTTCCGCAGATAAATGAAGTGGACTAGCTTTGGAGCACAGGTGATCTACGGCCTTATCGCCGGGGTCATCCTCGGCCTTATAGCCAGCTCAATGCCAGAGGGAAACTGGCTCACCACCGCACTCACCACCGTGGGCGGCGATTATGTCACTCTCTTAAAGGTCTTAATCCCGCCGCTAGTTATGACGGCCGTTATCACCTCCATTGCTAACCTGCGCCAGGTGACCAATGCCGCGCGTTTAGCAGTAAAAACCCTCGTCTGGTTTGCCATCACCGCGTTTTTCTCCGTCCTTGCGGGCATAGGCGTTGGTTTGATCTTTAAACCCGGCGAGACTTCCGGTTTACAAGACACTTCAGCAGCTCCCTCTTCCGTCGGATCTTGGTGGTCATTCCTCGAAGGAATTGTTCCCACCAACCTCGTGGGATTAGAAGCCCACACCAAAGTGGTAGATGGGGTGGCTTCCACCAGCCTAAGCTTCAATGTGCTGCAGCTTCTGGTAGTAGCCATCGCCCTAGGGATTGCGGCAGTAAAGGTCGGCGAGAAGGCCGAGCCATTTATTAATTTCAACCGCTCCCTGCTGGAGATCATCCAGAAAGTGCTGTGGTGGATTATTAGACTTGCACCCATCGGCACCGCTGCGTTGATTGGAAAGGCTGTGGCCACCTATGGTTTCGGCGCCATGGGAGCCCTGGGCAAATTTGTTCTCACCGTCTATGTCGGCCTAGCTATCGTCTTGCTCGTAATCTATCCAGTGACCTTAAAGCTCCACGGCCTTAACGTCGCCCAGTTCTATCGTCGTGTCTGGCCAGTGACCTCCCTAGGCCTTGTCACTCGCTCCTCCATGGGAGTCATGCCAGTCACCGAGCAGACCGCAGAGGCCATCGGCGTTCCCAAGCACTATGCTTCCTTTGCCGTGCCGCTGGGAGCAACCACCAAGATGGATGGATGCGCCGCTGTATACCCTGCCGTAGCCGCAATATTTG-TTTCTCAGTTCTACGGCGTTCCACTTAACTTCACCGATTACGTTTTAATCGCCGTCGTTTCCGTCCTCGGCTCAGCAGCCACCGCCGGCACCACGGGCGCTACCGTAATGCTGACGCTGACGCTGTCTACCCTGGGACTTCCCCTGGAAGGCGTTGGTCTCTTGCTCGCCATCGAGCCGATTGTTGATATGGGTCGCACCGCAGTGAACGTGACGGGCCAGGTACTTGTCCCGGCTATCGTCGCAAAGCAAGAAAAGCTTCTCGACGCCGTCCAGTTCAACGCAAAACGCACCGTCGCTGAAGAAAAGGTCTCCGTCTAAATGACTACTTCAGGAATGCAGATGCCCTCTGCTCGCTACGTGCTGCCTTCGTTTATCGAGCACTCCACCTATGGCACAAAAGAGACTAATCCTTACGCCAAGCTCTTTGAAGAGCGCATTATCTTCTTGGGTACCCAGGTGGATGATACCTCTGCTAATGACATCATGGCTCAGCTTCTGGTGCTGGAGGGGCTAGACCCCGACCGGGACATCACAATGTACATCAACTCCCCGGGTGGGTCTTTCACCTCTTTGATGGCTATTTATGACACCATGCAATACGTGCGTCCTGATGTGCGTACTGTCTGCTTGGGCCAGGCGGCGTCGGCAGCAGCGGTGTTGCTTGCTGCGGGCGCGCCCGGTAAGCGTGCCTGCCTGCCTAACTCTCGTGTGCTGATTCACCAGCCCGCTACCCAAGGGACTCAAGGGCAGGTCTCAGATCTGGAGATCCAGGCTAAAGAAATCGAGCGTATGCGTACTCTGATGGAGCAGACGCTATCTCGCCACACTGGCCGTACGCCTGAGCAAGTTCGCATTGATACTGATCGCGATAAGATTCTCACTGCTCAGGAAGCTGTTGAATACGGAATCATTGATCAGGTTTTTGATTATCGCAAACTAAACGGCTAAATGGCAACGATTGATGTAACGGAAGACACATTTGAGCAGACAGTCACCACGGACGGGATTGTCATCGTCGATGCATGGGCATCGTGGTGTGGTCCTTGTCGAGCATTTGCGCCGACGTTTGAGAAGGCTTCCGAGAACCACACTGATGTTGTCTTTGCCAAGCTCGACACAGAGGCAAATCAGGGACTCTCGGCTGCTTTGCAGATCCAGTCTATTCCTACGCTCATGATTTTCCGCGAGGGTATCTTGGTGTACCGAGAAGCCGGTGCGCTTCCGGCGGCTGCCTTGGAAGATCTGATTGGGCAGGTGAAGGGGCTTGATATGGAAGACGTGAAGCGTCAGGTCGCTGAACAGAATAATAATAATTAGATGGATACGCATTTTTATGGACGGCGTCTCTCTCGGAGCAACACCCAGAAATGGGTGGGTGGGGTCCTTAGCGGTATTGGGGAAACTTACGGGATTAACATCACTCTTCTTCGAATTCTCTTTGTGGCCAGTATTCTCCTGCCGGGGCCTCAGGTACTTCTTTATATTATTGCCTGGTTTATCATGCCCAAGTACTAAGTGAAGTTCAATCCCCATAAATTTTGGCAGTCCCTACGTGATGAGTTGCCCTCTTTAGGCTTACCCGGTTCGCGCTCTGCCGAGCTTCACATAACCGCGAATGATGCGGCGCCGTACAGCACAGAGCTAAAAGATGGCTCAAAAGTCCCTACCCTGGGTGAACATCATCCATATCAAGGTGGATCTGCGCTTATCAACGCCGTCACAGGTGCCGACCTTTTAGATCCAGCAGCACCGCTAAAGCGCAAGATGGAAAACAAATCGGTGAGTTTTCCGCGAGAACGCGCTGCTTCGGATTTAACTTTTGCAGAATTGCGCCGCTTTGCAATGTTCAGGTGGATGGGGACACTAGGTGCTCTTTTATTAGGTTTCGGAGCGCTCGGCGCCGGTGCGCTTCCCGTGGTCAACAACCCGTACACCAGTTTTATCGGTGGATCAATCATGGCTCGAATGCTTCAAAGCTCAATGATTGTATGCTTCATCGGAGTAGCGCTTCTGGTAATCTCCTGGCTTCTCATAGCACCTTTTACAGGCGCCCTCCCTTCCAGAAACCGACGCTCCAGCAAAAACGACGATCGGCGCGTGGTAAGCACGTCCTTGCTCTGGAGGACTTTTGCGGCATGGAGTCTCCCTATCCTGCTCAGCGCCCCCATGTTCACCCAAGACATTTATTCCTATCTAGCCAATGGCGCGATAGTCCGAATGGGTCTCGATCCTTATTCTGCAGGACCCATAGATCTCTTAGGGACCGATCACACTTTGGCGCGCAGTGTCCCCTTTATCTGGGCGCATTCCCCCTCCCCATACGGCCCCGTTGCACTAGGCCTAGCGTCTCTGATTAGCCGAATAACTGGAGATAGCATTGCCTGGGGGGTGTTCCTACACCGAACCCTTTCTATCGCTGGCATTGCCCTTGCTGGTTGGGCGATCTCCCGACTAGCAATCCGTTGCAAATTAACGCCTCAAGCAGCCCTATGGCTGGGAATACTTAACCCTCTCATCATCTTGCATCTAGTAGGTGGCATTCATAATGAAGCCATACTTTTAGGCCTTCTTTTGGCAGGTTTTGAACTTGGGCTACGAGGTTGCAACTACTTACGCGTGGGACTATTCGGGCATGCAGCGCTCTACCTCGGGGCTTCCGGACTGCTAATTTCATGCGCCGGAATGGTGAAAGTAACTGGTTTTATCGGCCTCGGTTTCACCGGCATGGCTATAGCACGCTCTTTTAGATTCCGTGAGCGCAGCCATGGTTTTTCCCTAGCATGTGCCATAGGCATCCAAATTATCTTTCTAGTGTTCTCCATACTTGCCGTGACGTTTATTTCAGGTATAGGACTTGGATGGATCCATGCACAGGGAGGCGCCGTAGCAATTCGCAGTTGGATGTCTCTGTCCACCGCTGTCGGCGTTGCTGCTGGGTGGTTTGGCATACTACTTGGACTAGGAGACCAGACGGAAGCCATGCTGCAAATAACTCGCGGCTGCGGAGTCTTGTTAGCAGGAATCTTTATGATCAGAATGCTGCTCGCAACCTACTGGGGACGCATACCTGCAATCGGAGGCCTTGGGGTTGCAACTTTTGTTTTAGTTGTTTTCTTTCCAGTGGTTCATCCTTGGTACATGCTATGGGCGATTTTTCCGCTATCGGCATGGGCTAATAGAACGTTCTTCCGCAGGGGAGTCACCTTATATTCAGCATTGCTTTCTTTCTTTGTTCTCCCACGAGGCCTTTCCTTGCCTCCCAGTACCGTACTTTCGATTTACTTCACCTCAGCACTTGGATTGATCATTCTTTTATTCCTCTTGTGGTGGTCGTTTAAACGCGCCCGGCGTTGATTGTTTGAACAAACTCGAGACGATGATGCCTCGCGGGCTTTGAAAGAGATAGAAACTGTCAAGGTATCCTCCGATGGTTTTGTGCGTCATATCGTTTTGGATAGAGATGATCGCCGGAACGCTCTTTCGGGTGATATGTGCCGAGCTATCGCACACGCCGTGACTGAAGCTTCTGCTGCGGCCGTCGATAATGCATCAGTGCGTGCGATCATGATTAGCGGAGTAGGACGAGCCTTTTGCGCAGGTGCTGATCTGGGGTCGTCTGTGCGAGAAGGTGGGGAACATTCCTCGGATGGGGCGGTGTATGGCGCCGGTTTCCATGATGCGCTCTTTGCTATGTTGCATTCGATTATTCAGGCAGAGGTGCCGATAATAGCTAATGTGCAAGGGGCTGCGGTAGGTGCTGGGATGCAGCTTGCTTTGGCGTGTGATCTCCGTGTTGTTGGAGAGTCTGCATGGTTTAAAGTCCCCGCTGTTTCTTTGGGGTTTGCGCTGGATGGATGGACTATAGGGCGTGCTCAAAAACTCTGTGGCGGTGCTTTTGCTAGGAATTTGTTGCTTGCCGGTGCATCATTGACCCCGGATGCGGCTCTGTCTAGTGGTTTTGCTGCAATCCGGGGCGACCATGCTGCAGCAGTTGCTTTTGCTCATGAAGTTGCCGGATTGGCGCCTCTTTCTGTACGGTAGGTGTCCAGTCTTTTCCATTATTTGGCTGATCATCCAGTAGTACTTGTCTTCTTACTCTGCGGGTTAGGCATGGCACTTGGTCGTATCAAACTACGTGCTATTGGTCTTGGCGCAGCAGGTGTTTTATTTTGTGCCATCGTCTTCTCCGCTGTTGCCACCCGATACGGAGTCCAGCTGGCGTTGCCCACCGATATCGGTCACTTTGGTCTTGCGTTGTTTGCCTTCAACATCGGGATCACAGCTGGGCCAAGCTTC-TTTCACAGCGTGAAAAACTTTCTTCTACCGTTATTGGGAACCACCGTCTTATTTGCGGCAGTCGCTGCTGCTGCTTACGGCATAGGCGTGCACCTTTTTAAACTAGATATCGCCGTTGTAGCCGGCACATACGCCGGTGCGCTAACAAACACTCCCTCCCTAGCCGCAGCCGGAGCAGCCTCGGGAGAACCTGCACTGGCAACAGTGGGATATTCGGTGTCCTATCTATACGGCGTAGTAGGAATGATGATCGCAGTGCTTTTTGCCCTGCGCTATTCCCGTACCGATAGGGATGCTCCCTCGCCTTTGGACAACCAAACAATAGTGGTTGATCGCACCGATAAGCCCACTATCCAAGACATACTCGCCTTGGTAGATCACAAAGTAACGTTCTCCCGCATAAAAAGCGGCGACCATCCCGTCCAACACGCGGCACCCGAACGAGTGCTCCTTAAGGGAGACCTCATCACTGTTGTGGGACCACGCAAAGACATCAATCATGCGGCAACACTTCTAGGGCGCGATTCCGCCCGCTCACTCACACAAGACCGCTCTCAGCTAGATTTCCGTCGCATTACCATCTCAGACCCCAAGATTGCCGGACGCACAGTATCGTCATTAAACCTAGCCAACGACTACCACGCCACGATCTCCCGCGTGCGCCGTGGGGACATAGATATGATCGCTCAAGCCGATCTAGTCCTCCAGGAGGGCGATAGAGTTCGTGTGGTCGCCCCTACCAAAAAGATGCCGCAGATTACTAAGTTCTTTGGTGATTCCGCGGGTGGGTTAAGCGACATTAATCCAGTTATTTTAGGTTTGGGCATGGTAGCTGGTCTGCTATTAGGCGGTATCCCGATCCCAACAGGCGACGGTTCCACTTTTCATATCGGTGCGGCAGCAGGCACGCTCATCGTAGGATTAATCCTAGGAAAGATAGGCCGAATCGGGTCGATAGTCACAACATTGCCATATACAGCAACCATCGTGCTCTCCGAATTTGGTCTGCTTATCTTCCTGGCTCAAGCAGGCACCGTAGCAGGCAGCCAAATCATCCACGCCTTCAGTTCTGGCGAGTGGCTAAGCATCCTAGCCCTCGGTTTCATCTTGACCTCACTCCTCGCGGTCTCCATGTATGTGATGATGCGATGGATGTTCGGCATGGGTGGAACCAAACTAGCCGGATATATCGCCGGGGTGCAAACGCAACCAGCAGTCTTGGCCTTTGCCAACTCACGCACTGGTTTTGATCCCCGCATTGCACTGGGCTACTCGCTCATCTATCCAGTCGCAATGATCGCCAAGATCCTCACCGCTCAGGTCCTCGCCGGGCTATAGATGATTGTTACTACTACTAGCGTTGTTTCTGGTCGGGAGATTTCTGAATATGTACGGGTAGTCGCAGGGGAAACCATCGTTGGTATTAATGTGTTCAAAGACATTACTGCTGGCTTTAGAAACCTGGTGGGAGGTAGGAGCCAAGCTTATGAAGGTGAAGTAAAAAACGCACGAGAACAAGCTTTAGCGGAAATGGTGCAGCGGGCCATTGAGCTTGGGGCAGAAGGCGTAGTGGGTGTGGATATTGATTATCAAACTCTCGGATCAGATAACGGAATGATGATGGTTTCTGCAACAGGCACTGCAGTGCGCTTTGCTTAAATGGTCACCACCGATCAAGCCCTCTCGGCGGGAAGTGCAGCGGCAAAAGTTGCAGAATCTGGCACTGGACGTGCCGGCGAAAAGAGCGGGAAGTCCCGTCATTTGCCACGCCATCTACGTCGACTTCATTTCTTTGCGGGAATTGTCTGTGCGCCGCTTATCTTCATAGCTTCTCTCACTGGGCTCGCGTATGCCTTTGCCCCGACGCTGGAGAACGCGGTGTACTCAAGCAACACCACTGTTGAGGTTCCTGCTGATGCGAAGCAGCTCCCAATGGAAAAGATCGTGGATATAGCTACTCAACGCCACCCCGATCAGCCCATCTCTGGTATTCGTGTTGGCGAAAAAGATCAGGCAGTACGAGTGCTGTTTAAACACCCCACTAAGAGCGCAAGCTTTAGCGATGCCGTATTTGTTAACCCTTACAATGGCGAGATCACGGGAGACATGGTGCAATATGGCAACGCTGGGGCGCTGCCATTGCGAGATTGGTTGTCTCACGGACATCGTGATCTGTGGTTAGGAGATATCGGCCGCTTCTATTCTGAGTTTGCGGCTTCCTGGCTTGGGGTCCTAGCTGTCAGCGGCGTGTACCTATGGTGGAAGCGTCAGCGCAGCGGTACCGGAAGGATCGCCGCTATGTTGAAGGTATCTGGCCGTGGACGCACTAGGAACCTGCGCTGGCACGGCGCATTGGGTACAGCTCTTGCGCTGGGCATGATCTTTTTTACCTTCACAGGCCTAACATGGTCTTCGGTGGCCGGTACCAATATTGGCAAAGTTCGCACTGAGCTGAATTGGACTACTCCGAAAGTAACTACTTCCCTCGACGGTTCCGCCGCCCCTGCAGTAAAAGATCCGCATGCCGGCCACGACCATGCCGGTCACGATCATGGCAGCCATTCGGCGACCTCGCCCTCTGCAAAGCTGAGCCTTGCCGAGCAAGCTACACACGTTGCGGCGACTGCTGCTGCTGAATTGCGTAGCGGTGTCACCTTGCGGCCGCCAAGTGAAGCAGGCCAGGCATGGAGCGTCATGGAGAATCGCCAGGCGTACCGCAAAGATAACAACTCTATTGCAGTCAATGGCGATACGGGTGAAGTAACGGCCCGTCTGGCATTTGTTGATTGGCCTTTTGCTGCGCAAGCTACGGCATGGATGATTCAGCTGCACATGGGCACGATGCTGGGGCTTCCCAACCAGATTGTGTTGGGATTGCTTGCGGTAGGCATCATCATCTTGGTTGTACGCGGTTATATGTTGTGGTTCCAGCGTCGTCCGCAAGGCCAACTCGTGGCGGATGCACCCACGCGCGCCCGTGGCGCGGAGCGTCGTTTTGGCCTGGCGGGGATCCTCGCAGTGGTGGGCATGATTGCTTATGGATTCTTTGCCCCAGTATTTGGTGTTACTTGCTTGGCCTTCGTGGTGCTCAGCGTGCTCTGGGACGCGGTGCGCTCGCGGCGTCGTAAAGCAAGCTAAATGATCAATCGTGCCCGCAACGCAGATTCCCAACCGCCGAAAGACGACTCGGAAGCGCCGCACGCCTCTGCTGCAGCCAGCGACCCATTTCCGGTGATGCTCAAACACCCCGACAAGGACAACCTACGGGACAAAAGCTACGACTTTGACTACACCCCTGACATCCAAGATGGTCCGCACACTCTGTTCGGAATAGTCGCTGCAATCCTGGGAGGTGGGCTCTTTACCTTCATCTCCTGGTACATACTCAAGCAAGTCAATCTCCCAGCCTTTGGCCCTTCGCTGGTTACACGTGCACTGGCCACTTTCTGCACACTTCTTGTTGTTGTTGCGGTCACGGCACTCATGATCTGGTGGGTTCATTATGAGAAGACAAACCAAGAGCGTCCCCGTTGGTTTACCTGGCTCACCTACGCCCTGACCTATTTATCCCCGGCAGGTCTAGTAGTGGCTTCCCTCGGGATACCGCTATCCCCGACCAAGCTCTACCTTGACGGACTAACCGTAGATCAAGTTTTCCGCACCCAATACATGACGCGGCTTACAGATTCTTGGCAGCTCACCGATATGAACTATATCGATCTTCCAGCGTATTACCCCGGCGCATGGTTCTGGTTTGGCGGCAGACTGGGAGCTCTCCTCGGGCTTCCTGGGTGGGAAGTCTTCCAGCCATATTCGCTCATCTCTCTCAGCATGGCAGGCTGCCTCCTCGTCCCGATATGGCAGCGTCTCGTTGGGAGCTTGCCCGTAGCTACCGGCATAGCGCTAGTAACCACTACTATTGCGCTCGTTATGTGTGCGGAAGAACCCTACGCATGCATTATCGCAATGGGCATACCAGCCGCAGTTATTATCGGTCGTCGTGCATTGTCGGGACGCAAAAGCGCCATGCTTGCGATTATTTTCTATCTGGGTGTTTCTGCATCTATGTACACCCTCTATACAGCTATTATCGCGCTGAGCCTGATCGCTATCACTGGTGTTATTTCCGCATTAATGCTGCGTTCTTGGAAGCCCATTGGGCGCATCGTCACCATTGGTGTTTCTTCTATGGCTATCGCCGCTATCGCGTGGGGCCCGTACTTTGTTTTCATTTTAAGCGGCAACCACACCTCAGGTGCTACCGCTTCCCATTTCCTCCCCGTTGAAGGCACGGAAATCCCGCTTCCTATGTTTGCAGCCAGCATTGTGGGAATTCTCTGCATGCTAGGCCTGATCTACCTATTGGCTCGAGCGGCGGATCCAGACATCAACTCCCTAGGCGTTGCCGTCGTGGTTGCTTACATCTGGGTCATAGCCTCCATGGCTGTTACGCTCACGGGCTCTACTCTCCTTGGCTTCCGCCTAGATCCTGTGGTCACAGTTCTTCTAGCCACCGCAGGTGTACTGGCCATAGCGGATTTCCGCCTTGTAGGAATTCACCGCCTCTATCCCGTGCAATTCTCTGCTAGCACTTCACGGCAAATCACAATGGTCATTGCCATTGTGATCGCCCTTGGCGGCATCAAATATGCCCAGGATATTCCCGCAAAACACTCGCATTCTATTGACCATGCTTATTCCAGCACAGATGGTAACGGTGAGCGCGCTGACCGTTACCCGGCTGATGCCACGCAGTACTATGCCGAGATTGACAAAATCCTGCGGGGAAACGGCTCACTTCCACGCGAGACTGTAGTTCTCACAGATGAGATGAACTTCATGGCTTATTACCCCTACCACGGTTTCCAGGCCTTCACCTCACACTATGCAAATCCTCTTGGGGAATTTAATGAGCGGAATAAAACCATAGAGCAATGGGCAATGGACAGCTGGCAGCAGCTCAAAGACCCCAAAGCGTTTGACCGCGCATTGCACGCCACCCCATGGCGGGCACCCGATGCTTTTGTTTTCCGCGCCGATTCCACGGAAGAAAGTTCAAGCGGTTGGAACTTTGACCTTGCGGAGGATATCTATCCCAACAATCCCAATGTCCGTTTCCGCGGAGTAAAAATCAACCCGGAGGTCTTCACAGGCAAAGACTCTCCCTGGAAAGTCGATCAGGTAGGACCATTTGTGGTGGTGACCCGTGGATAAATGGTGGTCAATATTGCGGGGCCACCGCCGCGTGAGGTGCTGGAAGGACCCATCTTGGCAGTCTCCCGCCAGACCAAGTCAGTGGCCGACATCCCCGGGGCTCCCGAACGTTTTTCGTTCGCCAAAATTACGGAACCTATTGAGGTCCCGGGACTTCTTGATATTCAGCTAGATTCCTTCGCATGGCTCATTGGTACGCCCGAGTGGCGTGCTCGTCAGCAGGAGGAGCTAGGTGAAAGCGTCCGCATAACCAGCGGACTGGAAGAAATCTTGGAGGAGCTATCTCCGATTCAGGATTATTCCGGAAACATGTCATTGTCTCTCTCGGAGCCCCGCTTCGAGGACATGAAGAACACTATCGATGAGTGTAAAGACAAAGACATTAACTATTCTGCGCCGCTTTATGTGACTGCAGAATTTATCAATAATGAAACTCAGGAGATCAAGTCCCAGACTGTCTTCATCGGCGATTTCCCGATGATGACCGACAAGGGAACCTTCATCGTTAACGGCACTGAGCGTGTCGTGGTCTCCCAGCTTGTTCGTTCGCCTGGCGTTTACTTTGACCAGACGATTGATAAGTCCACCGAGCGTCCGCTGCACTCTGTGAAGGTGATCCCTTCTCGCGGTGCGTGGTTGGAATTTGACGTGGATAAGCGCGACACCGTTGGTGTCCGTATTGACCGCAAACGTCGCCAGCCGGTGACCGTTCTGCTCAAGGCTCTTGGTTGGACCACTGAGCAGATCACGGAGCGCTTTGGTTTCTCCGAAATTATGATGTCCACGCTTGAGTCGGACGGTGTAGCTAACACCGATGAGGCTCTGCTGGAGATCTACCGCAAACAGCGTCCGGGTGAGCAGCCGACTCGTGACCTCGCGCAGTCGCTGCTGGATAACGCCTTCTTCCGCGCGAAGCGTTACGACCTTGCCAAGGTTGGACGCTACAAAGTGAACCGCAAACTCGGTCTCGGTGGGGACAACGAGGGTCTGATGACTCTCACTGAGCAGGACATCGCAACCACTCTCGAGTACCTCGTGCGTCTCCACGCTGGTGAGAGCACTATGGTTGCACCCAATGGTGATGTTATCCCTGTGGATACGGATGACATTGACCACTTTGGTAACCGTCGTCTCCGTACAGTCGGAGAACTGATTCAGAACCAAGTCCGCGTGGGCCTGTCCCGCATGGAGCGCGTGGTTCGTGAGCGCATGACTACCCAGGACGCAGAGTCTATTACTCCTACCTCCTTGATCAACGTGCGCCCGGTTTCTGCTGCCATCCGCGAGTTCTTTGGTACCTCCCAGCTCTCGCAGTTCATGGATCAGAACAACTCCTTGTCTGGCCTCACACACAAGCGCCGTCTCTCTGCTCTGGGCCCAGGCGGCCTGTCGCGTGAGCGCGCTGGCATTGAGGTTCGAGACGTTCACGCTTCTCACTATGGTCGTATGTGCCCGATTGAGACTCCCGAAGGTCCGAACATTGGTTTGATCGGTTCCTTGGCTTCCTATGCTCGGGTAAACTCTTTCGGCTTCATCGAGACCCCCTACCGCAAGGTGGAAAACGGTGTTCTCACCGATCAGATCGATTACCTCACCGCAGATGAGGAAGATCGTTTTGTGGTTGGTCAGGCTCACGTCGAGGTAGACGCACAGGGCAAGATCACCGCAGATAGCGTTACTGTTCGTGTGAAAAATGGTGACATCCAGGTCGTGGCACCGGAAAGCGTTGATTACCTAGACGTTTCCCCACGCCAGATGGTCTCTGTGGCTACCGCCATGATTCCGTTCCTTGAGCACGACGACGCTAACCGTGCCCTCATGGGCGCGAACATGCAGCGTCAGGCTGTGCCGCTGGTTCGTTCAGAAGCCCCGTTTGTGGGAACCGGCATGGAGCGTCGTGCTGCTTATGACGCCGGCGACCTCATTATCAACAAAAAGGCTGGCGCTGTAGAGAACGTCTCCGCTGATTTCATCACCGTGATGGCTGATGACGGCACCCGTGAGACCTACATGCTGCGCAAGTTTGAGCGCACCAACCAGGGCACCTGCTACAACCAGATCCCATTGGTGAACTTGGGCGACCGCGTTGAGGCCGGACAGGTTCTCGCAGATGGCCCCGGTACTCACAACGGTGAGATGTCGCTCGGCCGCAACCTTCTTGTTGCGTTCATGCCATGGGAAGGCCACAACTACGAGGACGCTATCATCCTCAACCAGCGTGTTGTGGAAGAGGACATTCTTACTTCGATCCACATCGAGGAACACGAGATTGATGCCCGAGACACCAAACTTGGTGCGGAGGAGATCACTCGTGAGATTCCCAATGTGTCCGAGGATGTGCTCAAGGATCTCGATGAGCGCGGCATCGTTCGCATCGGTGCTGATGTCCGCGACGGCGATATCTTGGTGGGTAAGGTCACTCCTAAGGGTGAGACCGAGCTGACCCCTGAAGAGCGCCTGCTGCGTGCAATCTTTGGTGAGAAGGCACGTGAGGTTCGCGATACCTCTATGAAGGTGCCTCACGGTGAGACCGGTAAGGTCATCGGCGTTCGTCGTTTCTCCCGTGAAGACGATGATGATCTCGCGCCTGGTGTTAATGAGATGATTCGTGTCTATGTTGCCCAGAAGCGCAAGATCCAGGACGGCGATAAGCTTGCTGGTCGCCACGGTAACAAGGGTGTTGTTGGCAAGATCCTTCCGCAGGAAGACATGCCATTCATGCCCGACGGTACCCCGGTTGACATCATCCTGAACACGCACGGTGTGCCTCGTCGTATGAACATCGGCCAGGTGCTGGAAGTCCACCTTGGTTGGTTGGCTGCTGCCGGTTGGAAGATCGACCCCGAAGACCCCGCTAACGCCGAGCTGCTTAAGACGCTTCCTGAGGATCTGTACGACGTTCCTGCTGGTTCGCTTACCGCAACACCAGTGTTCGACGGTGCTACCAACGAGGAAGTTGCAGGCCTCCTAGCCAATTCTCGTCCAAACCGCGACGGCGATGTCATGGTGGACGCAAACGGCAAGGCACAGCTTTTCGACGGTCGTTCCGGCGAGCCTTTCCCATACCCAGTGTCTGTCGGCTACATGTACATGCTGAAGCTGCACCACTTGGTTGATGAGAAGATCCACGCACGTTCTACCGGCCCTTACTCCATGATCACTCAGCAGCCGTTGGGTGGTAAGGCTCAGTTCGGTGGACAGCGCTTCGGCGAAATGGAGGTGTGGGCAATGCAGGCTTATGGCGCTGCCTACACGCTTCAGGAGCTTCTGACCATCAAGTCTGATGACGTAGTCGGACGTGTGAAGGTCTACGAGGCAATCGTTAAGGGCGAGAACATTCCAGATCCGGGTATCCCTGAGTCCTTCAAGGTACTCCTCAAGGAGCTTCAATCGCTGTGCTTGAACGTGGAAGTTCTTTCTGCAGACGGCACTCCGATGGAGCTGTCCGGTTCGGATGACGACGAGTTCGACCAGGCCGGTGCCTCACTGGGCATCAACCTGTCTCGCGACGAGCGTTCCGACGCCGACATCGCCTAAATGACCACTCAGATCCTCGCCGCCAACTGGTCCCGACTCGGCGACACATTCACCTCCGCCATCGTGGATACCCTCATCATGGTATCGGTCACGCTCGTCGTCGGCGGTCTTCTCGGCCTTGCCCTCGGTATCCTGCTGTACACCACCCGGGCCGGCGGAATTCTTCACAATAAATTCATCTACACCATTATCAATATATTGGTGAATTTTGTTCGACCAATACCGTTTATCATCATGATTACGGCGTTTGGCCCCCTCACGCTGGCGGTGGTGGGAACAACCATTGGTCGCGAAGCCGCCATGTTCATCATGTCCATTGCAGCGACCTTCGCCGTTGCTCGCATCGTAGAACAAAATCTTGTCACAATTGACCCCGGCGTTATCGAGGCCGCTCGTTCCATGGGAGCGAGCCCCTGGAAGATCATCACGTCGGTGATCGTCCCCGAGGCCCTGGGGCCACTAGTTCTCGGCTATACCTTTATCTTTATCGCCATCGTGGATATGTCTGCAATGGCCGGTTATATCGGCGGCGGCGGTCTCGGAGACTTTGCCATCGTCTACGGCTACCGTGCTTATGATTGGGAGGTCACCTACGTGGCGACCTTCGTGATCATCCTCATCGTGCAGATTGCTCAGCTCTTTGGCAACTGGCTATCAAAGAAAATCATGCGGAGGTAGATGAGGATCGATCCAGACCACGCACGCACGCTCATTGCCCAGCTTGCCAACGATGCTGCCTCTCTCGTCCCCATCGCGCATAGCGTCGGCGCGAGCCTTCCCGAACTCGGCAGTTTCTTTGCTGCTTACAACAGCTGTCTCGACGCATTTATGGCACGGTCGACGGCGCAATGCACCCGTGCAGAAATCCTCGTGGACAAGGCCCTACACAGCCTCGAAGCGGTGGAGAACGCCGATACATCCCTCGCCTTTTCACTGGAGACACTGTGAATGCCGTTGACCAACCGCGATGCGGGGCGATACCTCGGGGACGAGGGACTCACCGAGTTGCCAGAGCATACCCTGCTCAACGTTATTCGTATCCCCGGAAACCCATTGATCAGTCCAGTGCGGTTGATCGCTCGGCGTTTTGGCTATGCGTTGGTGCTGATTCTGCTTGTAGCGTTGATCGTTTACTTTGATAAGGGCGGTTACAGCGAGCATCTCACCTTCATCGATGCGCTTTATTATTCGGCGGTCTCCTTGTCCACCACCGGTTATGGCGACATCACTCCGGTGACGCAAGGGGCACGTCTTCTCAACATCATCATCATCACTCCGCTTCGGTTAACATTTGTTATCCTCCTGGTCGGCACGACGTTGTCAGTGCTGACAGAGGAATCGCGCCGAGCATGGAAGATCCAGCGCTGGAGGAAACGCATGCGAAACCACACCGTGGTTATTGGATATGGAACTAAAGGACGCTCGGCAGTCTCTGCACTGCTGGCGGATGGCGTGTCTCCTAAGGAGATCGTTGTTGTGGATACCGATCCTGTAGCGCTTGAGACTGCAAATACGGTAGGACTGGTCACAGTTAATGGTTCTGCGACTAAATCAGAGGTGCTCAAACTCGCGGGTGTGCCTAAGGCAAAGGCAGTTGTAGTAGCCCCGAATATTGATGACACCGCAGTGTTGGTAACGCTCTCGGTGAGAGAGCTGGCGCCAAGCGCATGGGTTGTTGCCAGCGTGAGGGAATCTGAGAACCAGCACCTATTGGAACAATCGGGCGCAGATTCAGTGGTGATTTCTTCTGAAACCGCAGGTCGCATGCTTGGCCTGGCCACGGTGACGCCTTCGGTGGTGGAGATGATGGAAGACTTGTTGTCTCCTGATGAGGGATTTTCCGTTGCAGAACGTCCTGTAGGTGAAGACGAGGTAGGTGCTAATCCGCGGCACTTGGCGGATATTGTTCTTGGAGTTGTGCGCTCTGGAGAGCTGTATCGAATCGATTCTCCAGAAGCAGAGACCGTGGAGCCCAGTGATCGATTGCTTTATATCCGACGGGTTTTTAGTGAGGATGTTTCAGATTAAGTGATTGATCTGAAATTCCTCCGCGAGAATCCCGATATTGTCCGCGAATCCCAGCGTATTCGTGGCGAAGACCCTGAATTGGTAGATAAACTACTGGCCGCCGATGAGGCACGACGTGCGGCAATCCAGGTTGCAGACGAGCTGCGTTCCGAGCACAAAGCCTTTGGCAAGAAGATTGGCCAGGCCGCTCCGGAAGAGCGCACTGCCTTGCTCGAAGGCTCAAATGAGTTGAAGGCAAAGGTTAAAGAAGCTGAGGAGGCTCAGTCTGCCGCGGAAGCAAAGGTAGATGAGCTCCAAATGCTCTTTAGCAATGTGGTCACCGATGCTCCTGCTGGTGGAGAAGATGACTTCATTGTTTTGGAGCACGTTGGTGAGCCGCGCACCTTTGACTTTGAGCCCAAGGACCACCTTGAGCTTGGCGAGTCCCTGGGGTTGATCGATACCAAGCGCGGTACCAAGGTAGGCGGAGCACGTTTCTACTACCTCACTGGCGACGGCGCATTCTTGCAGTTGGGAATGCTCAACCTCGCCGCTCAGAAGGCGCGCGAGAACGGTTTCCAGCTGATGATTCCGCCAGTATTGGTGCGCCCTGAGATTATGCAGGGAACTGGTTTCTTGGGGGCACACTCCGATGAGATCTACTACCTTGAGCGCGATGACCTTTATCTAGTAGGCACCTCCGAGGTCGCCTTGGCTGGTTACCACAAGGATGAGATTATCGACCTTAATAAGGGACCGATTAAGTACGCTGGTTGGTCCTCCTGCTTCCGCCGTGAAGCCGGCTCTTATGGCAAAGACACTCGTGGTATCCTGCGCGTTCATCAGTTTGACAAGCTTGAGATGTTCGTTTTCTGTAAGCCAGAGGATGCCGTCGAGCAGCACCAGGCGCTTCTGAAGATGGAACGCGACATGCTTGCCGCAGTGGAGGTTCCTTACCGCGTTATCGACGTTGCCGGCGGCGACCTAGGATCCTCTGCGGCTCGTAAATTTGATACAGAAGCATGGGTTCCCACTCAGAACACCTACCGCGAGCTGACATCCACCTCAAACTGCACCACATTCCAGGCGCGTCGTCTTCAGACTCGCTATCGCGATGAGACCGGCAAGGCTCAGACCTGCGCTACCCTCAACGGAACTCTTGCTACTACTCGTTGGTTGGTTGCCATCCTTGAGAACAACCAGCAAGCAGATGGATCAGTCATCGTTCCTGAAGCTCTGCGCCCATTCGTGGGTAAGGATGTTTTGGAGCCAATTAAATAAATGCGAATTGCGTTGGCACAAATTTCTGCTACAGGCAACAAACAGGAAAATCTGCGTCTGATTGAAGATCAGACACGGTATGCGGCGCAGGCGGGGGGGGGGGCTAATCTGGTGGTTTTCCCCGAGGCCTCAATGCAGGCATTTGATACTGGACGCCTAGATATAAATGCTGAGGATATATCAGGGGCTTTTGTGGGGCGGATCAAGGAGCTGACCGATGAGCTGGGCATTGGCGTCGCGGTGGGGATGTTTACTCCGGCGGATACGGTAGACGTTGAGGGAAAGAGCATCAACAGGGTGCATAACACGCTGGTTGTTACTCTTCCGGGGGCGGAAAATCCGATTTTTTATAACAAAATCCATACGTATGATGCCTTTGGCTATCACGAATCTCATACCGTTAAGGCCGGGGAGGATGTGGTTATTTTCTCCTACGGGGGAATCACTTTTGGCTTGTCTACCTGCTATGACGTGAGGCTTCCTGGGCAATTCCGGACGCTGGCGCAGCGTGGGGCGGAAGTGATCCTGCTGCCGGCTAGCTGGGCTAATGGCACGGGTAAGAAGGAACAATGGCAGTTGCTTACGGCTGCGCGGGCTCTGGATGCAACGTGTTTTGTGGTGGCGGTGGATCAGGCGGACTCTGGGGTAAAAGGCCCGACTGGCATTGGTTTTTCTCGGGTCATCGGACCGGATGGGGTGTGCATAGCGGAAGCTGGTGCCGGGCCTGAACTGCTCATCGCCGATATCTCTACGAAGGATCTTTCCGACGTTAGATCTGCCATACCCGTTTTATTGGGTGTGGATGAGTACGCAAACGCCTCTCTCGAGCCTAACAATATTTAAGTGGGAGACATCGCGCATACCTCGCTGTCGCCCGACGTTGAAGATTCTTGGCTCGACCGGATCAGCGAACATCGTGAGCGACAGCGCTCCCGTTTTCACGCCTTCTGGCA--TGAA-TCGATCACCTACCCCATCCTTTGGACCAAGAAACTATTGCAGTTTCTCTCCACCACGCCGGGGCGTATGACCACGCTCATCGTTGTACTCAGCATCACCATCTTGTCTGCTGGCGTCTCCATGTCGCAGACATCCGCGGACAGGCGCGCCGATTTAAAAACACTGATAGATAACACCGAGCCGGTCTCCTACCTTGCGCAAAACCTTTATTCTTCCCTGTCCCTAGCCAACACGACGGCGTCGGTAAGCTTTGTGCGCGCCGGGGTAGACACCAGCGAAAATCGACAGAGATATGAGCAGGCAATCCAAAACGCATCGCGCGCTGTCGCGCAAACAGCCGGCGGGCTCAGCGAGAACTCTGGCCACCAGCTAGAGCTGCTTACGCATATCTCTGAACAGATCCCCATTTACACCGGACTCGTGGAAACCGCGTGGGCTAACAACAGACAAGGCAACCCCGTAGGCGTGGCCTATATGTCTCAGGCCTCTACGCTCATGCGTGAACAGATCCTCCCCGCAGCCGCTGAGCTCTACACCCTCACCAGTAATAATGTGACCAATGAGCAGCAGCAGCTCGCCCGCCCGCTCTGGGTTCCGCTCGGTGGTCTTTTTATTGCGCTTATCATGTTGCTGCTCGGCCAGCTCTGGATCGCTCACGTTACCCGCCGCCGATTCAATGGATGGTTTGTACTGGCTACGCTGTTGATGGTGATCGCCACAACGTGGGTATCCACCGCCAGCTTCCTCACCTGGAGCGCTAGCTCTACCGCCTACCAAACGGTCTCGTCACCGTTGCAGTCGCTCACTGACGCCCGCATCCGTGCGCAACAGGCCCGGAGCAGCGAGACGCTCGCTTTGGTATGGCGCCAGTCCCTAGAAAACTCCAACACCAACTTTAACGCCGCCCTGGATACCATGGATAAAGCGTTAAATAACTATGAAAATTCTCAATTGGTGGATAATGCCAACAATCGCGAGCACCTCAATCAGGCGGTCAAAGCAACAAAGTCCTGGAGAAGCTCCCACGAAAAACTCGCAGCCGCCCTCAACTCCGGCGATTATGAAGAAGCCCTGGCATTGACTCTCTACAATGACACGTCCGCCGCAACGCCTTCTGCCTTCAACGTTCTAGATTCTTCCCTGGCAAAGCTTATCGACGACGCCCGCCAAACCGCCCGCGGCTACATCACTCGTGGCGCTAACGCCTCCGACGTGGTGAGCACCATGGTCCTTGTGTTTACTCTGGTTTCTGTGCTCTCCCTCTGGTTAGGTATCCGACCTCGGCTCCAGGAGTACCTCTGAATGTCACGGATCTTCCGTTCGGACGAAGTAGCCCCAAACGATCGCATCGTGGTGCGTCGTAAAGCTAATGACATCATTGGGCATGTCCTGAGCATCGATGAGGAAACCCTGGTGGTCCGGCCGCAGAAAGTAGGTGGTTTCCCGTCTGAGGTTCCGGCGTTATCTATCCCTCGCGCTGACATCATCATCATGAAAAAGCTAAGCCCGCGCACTGTTCGTAATTCGGATATCCGTGCGATCGAGAATGCCACGGCCAAGGCCTTCCCGGGCATCGAGCACACCTGGTGCGATCAATGGCTTATACGATCCGGCGACGGCATCACAGAGCGATCTAACAGCGCGGCCCCCCTGGGAAACACCGCCATGTTTACCCCTATTCCGATAGCGGCGATCCATGCGTTTTATAGGCGGCATAATCTGCCCACCCGTATCCTTATCCCTGAGCGCATCGGTGCAATGGCGGAAAAACTCGTGGCGCAGCCAGGGTGGTCCTTGGGCCCCGAGATCATTGTGATGACGCGCAACCTGGATGATCTTCCCGCCACCACGTCCGACTGGGAGTTTCGCATCGATGACCAGCCAGATCAGGATTGGTTGTCTCTTTATAACTTCCGCGGCGAGCCGCTTCCTGAGCACGCGCTCGATCTGCTCCGCGAGGAGATCGAT-GGGAAAATGGGG--TTTGGCAGGCTGCTTACCGCAGAAGGAGAAACCGTAGCTATTACGCGTGGCACCGTCACCGATAATTATCTCGGTTACTCAGCCGTTGAGGTCGCGCAAGCTTATCGACGCCGCGGTCTAGGCACCGAGCTGGGAAGACATATGCTGCACTGGGGTGCTCGGGAGGGCGCCACGCGAGCGTATCTTCAAGTTATTGCCACCAACGCTGCCGGCATTGGGCTCTATGAGAAACTCGGCTTTGTTGAGCATCACCGGCATCGATATGCGGAAGCGACTAATCTTTAAGTGGAACAGCAGCAAAAGCGTGGCATTGGGCGCAAAGCATTGCTTGGTGGTGCCATCGGTTTTGGTGGCCTTACCCTTGCGGGATGTGACGTAGATGCACCAGGCGGTGTTTTGGGTAAAGCTCTAGCCTTTGGTTGGCCGGAAGGTATTACGCCCGAAGCTACGTCGATGTATAACTTCTGGGTCTGGGTCTGGGTAGCTGCCTGGATCATTGGCTTTATTATGTGGGGCCTCTTTATCTATGGAATGTTTGCGTGGAGCGCTAAGCGCGCAAAGAAAGCCGGTAAAGATGAGTTCCCGCGTCAGACTCAGTACAACATTCCATTAGAGCTGGTGCTCACGATCATCCCGATCGTGATTGTTATGGGTCTCTTCTTCTTCACTGTTCAGACACAGGACAAAGTCACCGCAATGGATAAAGATCCTAAGGTTACTGTAGATGTGACTGCTTATCAGTGGAACTGGAAGTTTGGATACTCGGATATCGCTGCCGATCTTTCCCCTACCGGTGCTGAATATAAGGGTGTCGATGATGCTCGCCAAGCTGCTGCTGAGGCAAGCAAGGTGGATCCTAGCGGCAAGAACCCAATCAACGGAATGTCTAAGACCGATACGTCTTACTTGCACTTTAACAAGATTGAGACTTTGGGTACCTCTGAAGAGATTCCAGTCTTAGTTCTTCCAAGCGACACCGCAATTCAGTTTGATTTGGCTTCTGCTGACGTTTCTCACGCATTCTGGGTTCCGGAGTTCCTGTTCAAGCGTGACGTGTACAACCACCCTGAACAGAACAAGCAGCAGCGTCGCTTCCAGATTGAAAAGATCGAAAAGACTGGCGCTTTTGTGGGACGTTGTGCCGAAATGTGCGGTACCTACCACGCAATGATGAACTTTGAGATTCGCGTAGTAACTCCCGAGAAGTTCAAGCAGTACATCTCTTTCCGGAATAGCAACCCGCAGGCTACAAACTCCGATGCCCTAAAGAGCATTGGGGAGGAGCCCTACGCAACCACCACGCACCCGTTCAACTCCGAGCGCGCTACGCGTGATGGCAATAACTTTGATAAGACCAGCCCCGCTGCGTAGATGATTGAGTTGTCTTTGGGGACAATCGCCGAAATAGTCGGCGGGAGTCTTACCTCGGGCACCGATCCGACGGCGTTAGTGACGGGATCTGTTGAGTTTGATTCCCGTAAGGTTACTGCTGGTGGGCTATTTGTCGCGCTTAATGGTGCGCGCGTGGACGGTCATGATTATGCTGCGAAAGCAGTAGCAGATGGCGCCGTAGGTTGTCTTTTGTCCCGCCCCGTGATGGACGGTATGCGTCCCGTACCAGGTGTTGTGGTCCCTCCCATTCCAGAAAATGAACGTAAGCGTGACAGCTATGCCACAGAAAATGATGTCGATGGGGCAGTAGCAGCGGTATTGCGTGCGCTGGGCCTGATAGCTCGTCACGTTATAGATATCCTTACTCAGAAAGGCTTAGTAGTAGTAGGGGTAACGGGTTCCGCTGGAAAAACTTCCACCAAAGACATGATGGCCACGATCTTCTCTGCAGCAGGGAACACAGTTGCTCCTCCTGGGTCGTTTAACAACGAGATCGGCCATCCTTATACGGCCTTGAAATGCACCGCAGAAACTCAATTTCTTATTTCAGAAATGTCTGCGCGGGGGATAGGTCATATTGCGCATTTAGCCGCAATTGCTCCGCCCAAGATTGGTGTAGAACTCAACGTAGGAACTGCACACGTTGGGGAATTTGGGTCCCAAACCGCTATTGCTCAGGCTAAAGGCGAACTGGTAGAGGCATTGCCAGAAAACGGCGAGGCTGTGCTCAATGCGGATGACCCATTGGTTGCACAAATGGCGTCGCGGACTAGAGCGCGCGTGACTTCTTATTCTGCGGTGAGTACAGCAGCCGCCGTGTACGCAACGGATATCACCTTTGACCACAACGCATGCGCGCGCTTTAGGCTTCACATTGAAGACGAAAACGTACATCAGATTACGTTGTTAGTGGCGGGAGAGCATCAGGTATCTAATGCTCTTGCTGCCGCTGCAGCAGCACACGCCGCGGGAATAGATTCTGAAACGATTGCGCATTCCTTGAACCGACACGTGGGAGCCTCCGCACATAGAATGTCGCTCGTTTCTTGCCCTCGTAATATCACGGTGATTGATGATGCCTACAACGCTAACAACGAGTCCATGCGCGCCGGGCTATCTGCACTGGTGCATACTGCTCGGTCTCGAGGGAGCAGCGCTTGGGCAGTATTGGGACCGATGGGTGAACTAGGCCGAGAATCACAAACAGTCCATGCAGCAATCGGTGCTGAGCTTAAAAACATAGGTGTACACGGACTTATCGCAGTAGGCGAGAACTCCGACAGCCGCGCCTTAGCCACGGCCGCGGAAAAGACGGGTATAACTACTCTGGTTGCTCGCACTAACCTGGAAGCCGCGCATAAGCTTGCACCTTTGCTGCATGCGGATGACGTGGTGCTGGTCAAAGCATCTAATGCGTTTGCCCTTTGGGAAGTAGCAGATGAGCTGGTAACTGCGATATCCGATCAAGAGCTAAGAATGAAAACCCACGTGAACGATCAACATGAAGAACGAAATGCAGCAGGTGAATAAATGCGTAACAAAGATGCTTTCCGTGATCCTTCTTTATCTGAGCCCAGCTCCGATGTGTCGTTTCCTGCTGCGGGCTCAGATTCAAGCAATAAATCTGATGGTTCCCTCCACTCCCCCACAGAACTAAGTGTTCCGACGAGTGATTCCGTCGAGAGCTCTTCCTCATCTGCCAACAAACAAACAGTTAAAAAGACATTTGCTGGCGGCACCTGGGTTGCCCTCATCATCGGTGCTCTCTTGTTGATCCTTCTGCTTATCTTCATTTTGCAGAATCAGGAAAAAGTAGTCCTTCACATGTTTGCGTGGGAATTCTCCGTACCAGTGGGAGTTGGCTTCCTTCTTGCATCCATTACAGGAGCATTGATTATGGCCTTGGTCGGTGGAGTACGAATGTTCCAGTTACGGCGCCAGATTACTAAACATTAAATGCGTGAAGAAAGTTCGGGTCAACAGGATATAGAGGCGATACGTCCTATTGCCGTCGTTGGCCCGACCGCGTCGGGGAAATCAGCTCTTGGTATTGCTTTAGCTCATGAGCTCAACGGAGAGATAGTCAATGTTGATTCGATGCAGCTTTATCGAGGCATGGATATTGGTACAGCTAAACTTTCTATTTCTGAGCGCGAAGGGATTCCGCATCATCAGCTTGATGTTTGGGAGGTTACGGAGACTGCGTCTGTAGCAAGATTCCAACAAGATGCCGTTCGCGATGTGGAAGACATCATGGCACGTGGGAAAACCCCCATTCTCGTGGGGGGATCGATGCTGTATGTGCAAGCGCTTGTCGACGCCTGGCAATTTCCGCCTACTGATAAGAAAGTTCGAGCTAAATGGGAAGAAAAACTCGCTGAAATCGGTATTGACGCGTTGCATCGCCACCTTGCGCTACTCGATCCCGCTGCGGCGGAGATCATTGAAGACAAAGATCCTCGCAGGACAGTTCGTGCGTTGGAAGTTATTGAGCTTACTGGTCAGCCATTTCAAGCCAGCCAGCCACCCAAAAATGGTGTTCCTCGTTGGGCGACGCGAATTTTAGGCCTACGTACACACAGTGATTGGCTTAACCCTCGTATTGAGTTGCGTACTCGTCTCATGTTTGAACAAGGTTTTGTCGCAGAGGTTGAATCGTTGTTAGACAAAGGATTGGTAGCTGATTCGACGGCGGGACGAGCGATCGGATACGCGCAGGTTCTACAGGGAATGGCCGGTGATTTAACCTGGGATGAGGTGGTAGATCGGACGATCACGGGGACTCGCAGATATGTTCGCAGGCAAAGAAGCTGGTTTAACCGTGATCCTCGTATCTCCTGGATCGATGCCGCTGAAGACACTCCGACGCAAGCGCTATCATTGCTAACGTGAGTGCCCAACCTTTCGGACCAGGCTAAAGAAGAACTCATCAAAGTATCGGTGCCTCGTCAATCAGCCCGTATTGCTGAACTCGCATCCGTGATCCGCTTTGCAGGAGCTATCGACGCCGTGGCCGGGCGAGTAGTCGTAGATATAGAGGTAGGTGAGGAGGCGCTAGCCCAAAGAATCGCTGCGGAGATTAAGGACCTATTTGGTATGGAGTCGCAGGTACTTGATTTGGGTCCGCTGAATAGCAGTAGGAAGGCGCCGCGACAGGTTGTTCGAGTGGCAGACAACGCTGATAATCTCATTCGGCGAGTGGGCTTAGTAACCCGAAGCGGACATCAGGTTCGGGGTCTTCCTCCGCATATCATTGCAGGTTCTATTGCAGATTCAGAAGCGGCATGGCGGGGTGCATTCCTAGCGGCTGGAAGTCTATCTGATCCCGGTAGAACATCCGGTTTGGAGGTGGCATGTCCTTGCCAGGAGGCCTCTTTGGCTTTGGTGGGATGCGCACGCCGACTCGGTTTATCTGCGAAAACTAAAGAAACCCGCGGCGTAGAGAAGGTGGTGATCCGTGACGGGGAAGCAGTAGGCGCTTTGTTATCACGCATGGGAGCACATACGACAAGACTACTGTGGGATCAAAAGCGGCAGCGCAGGGAGTCCCGTCCAGTGGGAAATAGGTTGGCTAATTTTGATGATGCCAATCTGCGCCGTTCCGCACGTGCTGCTGTTGCTGCTGCTGCCCGTGTGGAACGTGCCATGGCCATCCTGGGGGATGACGTCCCCGATCACCTTGCGCAGGCCGGACAGCTTAGAGTGCAGCACCGTCAAGCCTCGTTAGAGGAACTTGGCCGACTTGCAGATCCGCAGATGACAAAGGACGCAGTTGCTGGACGCATACGTCGGCTGCTCTCCATGGCTGATAAGCGGGCTGAAGAACTGGGTATGCCGGATACCTCCGTGGCAGTTACGGATGATCTTCTTGATGAGGTTTAGATGAGAACCA---CACCAACCACGCAGGATTTACCGGATTCTCGTGGCGGAACCTCACAAAAAGTAGTGCGTTCTGTCGTGGAAACCCGAAGTACCGACGGGGAGACCCGTCGCCAGATCATGCTGGTTATGCTCAAGTCTGGCCCTGTCACCGCGACTCAACTAGGAGAAGCTCTCGGGCTTTCTGCAACAGGCATTCGACGCCACGTCGATATTTTGGTTGAGGAAGGCCTTGCTGAAGTATCTCAGCCTAGAAAAGTGACCGGTGATAAAACTCGTGGACGTCCGGCGAAAAGCTTCAGGCTTACTGCGGCCGGACGCGGGCAGTTCGGGCATGATTATGACTCTTTGGCTGCTCAGGCATTAGCCACATTGAGGGAAACTGGTGGCGAAGCCGCAGTAAAAGAATTTGCACGTAAACGCGTTGCCGCAATCGTTGAAGGGATTGAAATTCCAGCAACGGAAGATGCGAACTCCTTGGAAAAAACTGCATCTGCTTTGGTGAAAGCATTTTCTGAGAGTGGATACGCCGCAACATTGACCAATGCCGCAAATGGTGTCCAAATATGCCAACATCATTGTCCCATTGCTGGTGTCGCCGCAGAGTTCCCAGAGCTCTGCGAGGCCGAACATGAGGCTATTGCAATGTTGCTTGGGCATCACGTCCAACCGCTAGCTTCTATCGCTGAAGGTCATGACATATGCACGACCAACATTCCGATAACTCCAATTCTGACCCCCACAACTAAGACTCCAAATGAAAGGAGTGGTTCATGAGTGTCTTTTATTTTTTTAGCGGTGGTGGTGGTCTTTGTGGCCCTACTCATCGCAAAATCAATCGTCATTATTCCTCAAGGTGAGGCAGCTGTCATCGAGCGCCTTGGGCGTTACACAAAAACGATTTCTGGAGGAATGAGTCTTCTTGTTCCTTTCATTGATCGTGTTCGGGCAAAAGTAGATACGAGAGAAAGAGTTGTTTCCTTCCCACCTCAAGCAGTAATCACACAAGATAATTTGACTGTTGCTATTGATACCGTAGTGACATTCCAAATTAATGACGCTGCTCGTGCTATCTACGGGGTAGACAACTACATAGTCGGTGTTGAACAGATATCCGTAGCTACGCTTCGCGACGTAGTAGGCGGTATGACGTTGGAAGAAACTTTAACCTCGCGCGAAGTTATTAATCGGAGGCTGCGCGGCGAACTGGATGCGGCTACGACCAAATGGGGCCTGCGTATTAGTCGAGTCGAACTCAAGGCGATTGATCCACCGCCATCGATTCAGCAGTCGATGGAAATGCAGATGAAAGCTGACCGGGAAAAACGCGCAATGATTCTGACTGCAGAGGGGCGTCGTGAATCGGATATTCGCACTGCAGAAGGTGAGAAGCAAGCTAAAATTCTTGCTGCAGAAGGCGAAAAACATGCGGCAATTCTGGCAGCTGAAGCTGAACGTGAAGCAACTATTTTGAGAGCCGAAGGAGACAGAGCAGCAAGGTATTTAGAGGCTCAGGGTGAGGCTCGAGCAATCCAGAAGGTTAACGCGGCAATTAAGTCAGCTCGAGTAACCCCCGAGGTTTTGGCTTACCAGTACCTGGAGAAGCTACCTAAACTTGCTGAGGGAAATGCATCGACAATGTGGATGATCCCGAGCCAGTTTGGGGATTCCCTTGAACAGTTTGCTAAAGCACTAGCCAAAAAAGACGATGACGGAGTCTTCCGATATGAAAGCAGCGAGGTAGATCAACGGAGCCTTGACGTTGCAGAGGAAGACGACCATGAGGATTGGTTTAAAGCTTCATCGAATCCGGAGATCGAGGCAGCGGTAGCGGCGGCTAAAGCAGTGGCGAATAAACCTGTGGATGAGCCCACAGGCGTTATGAGCTCTTCTTCAAAAGAAAAAGCACGTAACCAGCCTGCAATTGAACCGGGAATGGCTAGACAAACTGATGATTTATTGTTAGAAAATCCAGAAACTCTCGCATAGATGAACTCCCAACAAAAAAACATTAACGCTGGCGGCCCCAACGCTGATGACGATTCTTTGGACCACGCACTCGGCACTGCCCAAGCTCAGATTTCAGCAACAGGCGTCGATGACCTCTTAGATGAAATAGATGGTCTTTTAGAAAACAATGCCGAGGAGTTCGTTCGTTCTTACGTTCAGAAGGGCGGGCAGTAAATGACCGCTGCAATGTATGACCTGATGGACTTTGATGAGGTCCTGGAGAAATTCGACCCTGTCATGGGCCTTGAAGTTCACGTGGAGTTGGCCACCGAGACTAAAATGTTTTCCGCTCCATCGGCGCATTTTGGTGCCGAGCCTAACGTGAACGTTGACCCGGTTTCTTTGGGGCTACCAGGGGCGCTGCCTGTGGTTAATGCTAAGGGCGTCGAATGGGCTATCAAGATCGGTCTTGCGCTGAACTGCCAAATTGCAGAGTCTTCACGATTTGCTCGTAAGAACTACTTCTATCCAGATCAGCCAAAGAACTACCAGATTTCGCAATACGATGAGCCCATTGCTTATGACGGCTACCTGGATGTTGTTCTGGACGATGGAACTCCGTGGCGTGTGGAGATTGAACGTGCGCACATGGAAGAAGACACGGGAAAGCTTACCCACCTGGGTGGAGCCGATGGGCGTATTCACGGAGCCACGGCTTCGCTCGTCGACTGTAACCGTGCAGGTATCCCGCTCATCGAGATCGTTACCAAGCCTATCGAAGGCGCAGGGGAACGAGCTCCAGAGGTGGCGCGTGCTTATGTGGGGGCGCTTCGGGATCTGGTTAAAGCTTTGGGCGTTTCTGATGCCCGTATGGATCAGGGGTCGATGCGATGCGATGCTAACGTGTCGCTGCGCCCCGTTGGGACCGTTGAATTTGGTACGCGCACTGAGACCAAGAACATTAATTCCTTGAAGTCTGTAGAGCAGGCAGTGCGTTTTGAGATGCAGCGCCAAGCTCAGGTATTAGAAGACGGCGGGACGATTGATCAGGAGACTCGTCACTACCAAGAAACCGATGGAACAACTTCCAAGGGACGTCCTAAAGAAACTGCTGAAGATTATCGCTACTTCAACGATCCAGACCTCCCGCCGGTTATTGCGCCGCGCGAATGGGTAGAAGAAATCCGTTCGACGCTGCCTGAGCTCCCCTGGGTGCGTCGTGCGCGCATTCAACAGGAGTGGAACCTTAAAGATGAGGAAATGCGCGACCTTGTAAACGCAGGTGCGTTGGATCTGATCGTAGAGACTGTAGAAGCAGGTGCCACTCCATCAGAAGCGCGTTCCTGGTGGGTTGCTTATTTGTCGCAAAAAGCAAATGAGCAGGGGGTAGACCTTGATGCTTTGCTGATCAGCGCTGCTCAAGTTGCTCGCGTAGCCGCTTTGGTTAAAGAAGGGAAGCTAACCAATAAATTGGCGCGTCAGACTGTCGACGGCGTTCTCGCTGGCGAAGGCGACGTTGATGAGGTAGTCGCCTCCCGGGGCCTGGAAGTTGTACGTGATGATGGTGCGATTGAAAAGGCCGTGGAAGAGGCACTGGCCGCTAACCCCGATATCGTAGAAAAATATCGAGCAGGAAACACTAAGGTCACAGGTGCAATTGTCGGAGCCGTTATGAAGGCCACCCGGGGTAAGGCCGACCCGGCTCAAGTGAACAAGCTCATAGCAGAGAAGCTCGCATAAATGACACCAGCGGATCTTTCACACCTGATTAAGCGCACTGCTACTACTATCCTTGAGTCACGTGGTCTCGATGCCTCGGTTTTGCCTGAGACAGTAGTCGTGGAGCGCCCGCGTAACCCCGAACATGGGGATTATGCGACAAACGTTGCCCTTCAAGTGGCTAAAAAGGTGGGAATGAATCCGCGTGAGCTTGGGCAGTTGCTTGTCGACGCCTTAGCTCTTGATGAAGCCGTCGCGGAGGCCGGTATCGCCGGCCCGGGCTTTATCAATATTCGCCTTGCTGCTGCGGCCCAGGGGGAGATCGTTGCTAAGATTCTCGCTGCAGGTGAGGCATTTGGTCATTCAGACCTCTATGCAGGTAGCCGTGTGAATCTAGAGTTTGTTTCTGCAAACCCAACAGGGCCGATTCATCTAGGTGGCACCCGGTGGGCAGCTGTAGGAGACTCTTTAGGCCGCGTCTTGGAGGCTTCAGGCGCTGAAGTCACAAGAGAGTATTACTTCAATGATCACGGACGCCAGATCGACAGATTCACCAATTCGCTCGTTGCTGCGGCAAAGGGTGACCCCACGCCAGAAGATGGTTATGGCGGAGACTACATCAACGACATAGCAGAAGCTGTGGTTGCATCGCATCCTGATGTTCTTACTCAGGAGCCTACGGAGATGTTGGAGACGTTCCGTTCTGTTGGCGTAGAGATGATGTTTAGTCACATCAAAGAGTCGCTCCATGAATTTGGTACTGACTTTGACGTCTTTTTCCATGAAAACTCATTGTTTGAATCAGGCGCTGTTGATAAGGCGATTGAACGCCTGAAAGAAAATGGAAATCTATATTTCCAAGACGGAGCTTGGTGGCTCAAGTCTTCTGATTATGGTGATGACAAAGACCGCGTTGTAATTAAGTCAGATGGCGATGCAGCCTATATTGCCGGTGACATTGCATACGTAGCTGACAAATTCGAGCGTGGACACAACCTGTGTATCTACATGCTTGGTGCAGATCATCACGGATATATCTCTCGTTTGCGTGCTGCTGCTGCAGCACTGGGGTATGAGCCCAACAGCGTGGAGGTTCTCATCGGACAGATGGTGAATCTGGTCCGCGATGGGCAAGCAGTTCGCATGTCCAAACGCGCGGGCACCGTGATCACTTTGGATGATTTAGTTGAGGCCATTGGCATTGATGGTGCTCGGTATTCCATGATCCGATCATCGGTGGACTCTAGCCTCGATATTGATCTGGCATTGTGGCAATCGCAAAGCAGCGATAACCCTGTTTATTACGTCCAGTATGGTCATGCACGTCTGTGCTCGATCGCGAGGAAAGCTGGTGATTTGGGGATAACCGCTATTGACCCCAATTTTGCTTTGTTGACCCATGACCGTGAAGGTGATCTGATACGTACGCTGGGAGAGTTCCCTGCAGTAGTAAAGGCTGCCGCTGAGCTGCGCGAGCCACATCGTGTCGCACGTTATGCGGAAGAATTGGCTGGAACATTCCATCGTTTTTATGATTCGTGCCAAATCCTGCCTAAAGCAGGTGAAAGTCCGCAGTCTGTTCACACCGCGCGTCTTGCCCTGGCTAATGCCACCCGTCAGGTTCTTGCTAATGCCTTGGGCCTGGTTGGTGTTACAGCACCGGAGCGCATGTAAATGACTACTCAAGATAATCTTTCTGAATCAGCCGTACGCGCAGCACTCGCGCGCGTCGAAGATCCTGAGATCGGCCGTCCTATCACTGAGATCGGAATGGTGAAGTCCATTGCGATCAACGGAAATGATGTACATGTCGAGATTTACCTGACCATCGCAGCTTGTCCGATGAAAAACACACTCACAGACAACACCCGTGCAGTTCTTGAGGAACTTCCGGGCGTAGGAGAAGTGAGTGTGAGCACCGACGTTATGTCCGATGACCAACGTCGTGAACTTCGCCAAACACTTCGCGGTAGCACCGAAGAACCAGTCATCCCCTTCGCACAACCAGACTCAACTACCAGAGTCTTCGCAGTAGCTTCAGGTAAAGGCGGCGTAGGAAAGTCGTCTATGACGGTGAACCTTGCCACAGCCTTAGCATCAAAAGGTTTAAAAGTAGGTGTCCTCGACGCAGACATCTACGGACATTCTGTCCCCGGAATGTTGGGTTCCGAGGAACGACCGCATGCAGTGGATGACATGATCATGCCGCCACAGGCACACGGAGTGAAGTTGATCTCAATTGCGCATTTCGTAGAAGGCAATGCTCCTGTGGTGTGGCGTGGACCGATGCTGCATCGTGCTATACAACAGTTCCTAGCGGATGTTTTCTGGGGCGACCTTGACATCCTCCTACTCGATCTCCCTCCAGGAACAGGCGACATCGCCATTTCTGTGGCACAACTCGTTCCTAATGCCGAGCTTCTTGTCGTCACTACGCCACAGGCAGCCGCAGCAGAGGTTGCCGAACGTGCAGGATCGATAAGCATTCAAACACATCAGCGCATTGCCGGAGTGATCGAGAACATGTCCGCCATGGTGCTTCCCGACGGTACCGTCATGGACGTGTTCGGTAGCGGCGGCGGCGAAGCGATGGCTGAGCGGTTGCAGACGCTCACTGGTACAACCGTCCCTCTCCTAGGCAGTGTGCCTCTCGACCCACGTCTACGCGAAGGCGGCGATGCCGGGGTGCCTCTTGCTCTAGGGGCCCCAGACTCCCCTGCCGGGCAAGCGATTCATGCTATTGCGGACAAGCTCGTGGTACGGAGGGAATCCCTCGCAGGAAAAACTCTTGGATTGGGAGTCACTAGGAAGGGTTAAATGCTCAAAGGTTTTAAAGACTTTATTCTCCGTGGAAACGTAGTCGAGTTGGCAGTCGCTGTTGTCATCGGCACTGCGTTCACCGCAATCGTTACTGCATTTACCAATCACTTGATCAACCCCTTGATCGCCTCCCTCGGTGGTGCAGATGTTTCGGGTCTCGGCTTCCACATCCGCTCCGGCAATGAGGCCACTTTCCTAGACTTCGGCGCTGTTATCACCGCAGCAATTAACTTCCTCATCATTGCAGCAGTTGTGTACTTCATACTTGTTGCTCCTATGAACAAGCTCAATGAGATGGCAGCTAGGCGCAAAGGCATCCAAGAAGAAAAAGAGGCTCCAGCTTCTATCGAGGCAGAGCTGCTTGAAGAGATCCGTGATCTATTGAAAACCCAAAGAAACGGTAATTTTCTAAGCGAGTAGATGAACGCACCCGATTATGGAGATCCCTCAACTCCGCGTCACGACGCCGTAGTGACGTTGTGGTTTGTCACAACCGCAGACCCCGGCGCGGTCATAGCAAAGCAGCCCCGAGCCGACCGGGGGTTTGGCCGAAAGCTGTTAGCCCAACTCAATCCGCGCTGGCCGATTACTCCCATCGGTCAGTTTTCTTTGAATCGTTCGGCTCAGGCTTCCCCACAAGAATTTTATATTGCAGGTTTTGAGGGGCTTTCGATCATCCAAACAGGTGTAGCAGACGCCACTAGGCTATCCGAGCTTAATCCAAAGCTTCATTCTTGCATCCCCGCGGCAGATGTCTACGCCTTTGCTATCAATGAGGAAACTGGGCTAGGTGCTTTTGCACATTGGACTGGCGATACCTTGCGACGGTCCTTTTCCGCCCGCAGAGAACGAGTGTATGAGGACTTAGGGCTTCCAGAGCCCTTTGAAAATCCCTATTGGGCAGGAGAAAAAGCAGAGGACAGTGGAGGAATTACTCTGCCTTTCTGGCCAATTGAATTGGTGCGCGAGGCTCAAAGACAATGGCTCGGTTTTGATGTAGAAGGGGCATCTGACATCAATGTGGCGGCCTTTGCGATTGATGGAAGGCCTGAGCCGAAGCTTGTGGATCATCCTTCTGATCAGAAAAAGAGCATTCAGTCTTTAGTCACTACGGCGTCTTCCAAACTCGGTTTGGGAGAGTCTCGGAGTGACTATGACGACTATGAACAGCATGGCTCCGAGCCAACGGTCGCTGCAGAACTGGCTCGTTACGCAGAGGTATCAAAGGATGTGGCCCAGAACCTCGCCGTTACAGCGGG-AAAAAAGATTCGGGTATTTTCTCATAAGCTAGCTGAGAAGCTGCGTCATACCGACCGCCCTTAAGTGTCTGACATCTTGCGAGTAGGTGACCACAGCCCGCGCGTCGCTGAAGTCAGAACAGCACTGACACGCCTTGGTCTTGTGCCGGACTCTGATAAAGAAATCAAGCAGTCTAAGGGGCAAACGTTCACTGACCCAGAGACTTACTTTGACGAGGACCTCGCCGAAGTAATTAAGGGGATGCAACAGGCTCGGGGCATCATCGCTAGCGGTGAAATCAATGAGGTCACACTCCGTGCCCTCCGCGAGGCATCCTATAAGCTCGGTGCCCGAGTTCTTAGCTTTGAGCCGAATAATATCTTTGTTGGCGACGACGTAGTGCAGTTGCAAAC---GCAGCTTCAAGAGCTCGGTTTTTATACCGATCGCGTCGATGGCAGATTTGGTGAAAACACATACAAGGCGTTGCTCAGTTATCAGGTCAATTATGGACTGAAGAGCGATGGTGTCTGCGGCCCTGAGACAATCCGTGCGTTTGGACGTCTTGGACGCAGAATCACCGGCGGTTCGCCTCAAGCGCTTCGTGAGCGCGAGCGTGTCCGCGATGCCGGCCCTATGCTCGCCGGTAAACGCGTAGTTATCGACCCCTCTTTGGGCGGTAACTCACGTGGACAAGTGGTTCAGGGACCTTATGGGGAGATCACTGAAGAAGAAATTCTATGGGATCTTGCTACTCGGGTAGAGGGACGCATGATCGCTGCCGGGATGGAGACCATTATTTCCAGGCCTAGGCAGGATAATCCTTCACACCTTGAGCGTGCAGATATAGCCAATGCTTTTGACGCTGACGTCATGATTTGTTTGCAATGCGACCAATATCAAAATGATAAAGCAAACGGCGTTGCCACTTTTTATTTCGGTTCTGAGGCCGGAACCAGCTCCCTTACCGGCGAGATGCTGAGTGGATTCATCCAGCGAGAGATCAGCGCTCGCACTGATCTGGTCAACTGCGGTAACCACGGCAGGACCTGGGATCTGCTCCGTATCACTGCCATGCCCACCATCGAAGTGGTCTTGGGTTATCTCACTAATCCCCACGACGTCACCATTTTGACTGATCCTAAGCATAGAGACGCGATCGCAGAAGCAATCGTGGTGGCCGTCAAGCGCTTATATCTCCTCGATGATGATGATCAGCCCACAGGCACGTACAAGTTCGCAGAGATGCTAGAACAGGGCATGCTCTAA [42606 bp]
'Cp 106 A' ATGTCTAATCTGCTACGACTGATCGGTCGGCGCCTGATTGCGCTACCCATCATGATTCTTGGCGTGACCTTCTTGGTGTTCTTCATCATGTCTTTCAGCCCTGCCGATCCTGCTCGCCTCGCGCTAGGGGAGACGGCCTCGCTGGAGGCACTCGAAGAATACCGTGAGACCCACGGCCTCAACGACCCTCTGTTGATGCGGTATTACCACTTCCTCGTGGACATGCTCCACGGCGATCTTGGTACCACAACTGGTAGCGCCTCTGTCACAGACGTTGTTACTAAGGCATTCCCGATTACGCTGCAGCTCACCTTCTTAGGATTGATCCTCGCTGCGGTATTCTCCCTCGTCTTTGGCGTCATCGCGGCCCTCTACCGAGACAAATGGCCTGACCAATTGATCCGCGTCGTCTCTATTGCGGCACTGGCCACCCCTTCTTTCTGGTTGGCTATCCTGCTCATTCAGTGGCTGGGAACAATCCCCGGCGCGTGGGGGTTGTTCCCCGCATTGATTACCTCGTGGGTGAAGTTCACCGAAGACCCTGGGGTTTATCTCAACAACCTTTTCCTCCCGGCTGTGGCCTTGGCCGTTCCAGTTGCCGGTTCACTCACCCGCGTAGTACGTACCGCCATGGTGGAAGAGCTGGACAAGGATTACGTGCGCACTGCCATTGGATCCGGTATTCCCAAGGCTGAAGTCATCTCCCGTAACGTTCTCCGTAACGCGCTTATTACCCCCATCACGGTTCTGGGGCTCCGCGTTGGTTACCTCATGGGTGGCGCTGTGATCATCGAGATCATCTTCAACATTCAGGCTATGGGTCAGCTCATCCTCGACGGTGTTACCCGCAACGATGTTTACCTCGTTCAGGGCGTTACCCTCACTGTCGCTATCACGTTCATCATCATCAACATCATCGTTGACATGCTTTATGTGCTCGTCAACCCACGCATCAGGAGCATCTAAATGATGATCTTGGCCTTTGTCCTGGTTAGCTTTGTTACCCAGCGGTTAATCAATACCAAGTTGGATATTGCAAACTCGGAGATCGACCGTGCGCGTGTGTCTGTGGAACAACAAATTAAGGCCACAGGTGCTTCCAGCAGTATGCAGGTTCGTCTAAATTCTGCCCGTGCCGCCCTTGTAAACAAGGTGGCATCGGCAGAAGACCAAGCAGTATATGAGCCAGTCATTCTGGTGAACAACCCCGATGGTTCTGTGATCGCGTCGCCGGAGGGATATCGCATCCCAGAACGGCTTCGGAGCTTTGTGGATCAACGGCAAGTTTCCTATCAATTTGCCACCATTGACCGCGCCAACGGTACAACCTATAAGGCGCTTATCATCGGGACCCCGACAAACTCCGATATTCCTAACACACAAGTCTATTTAGTGATGTCCATGGAATCTGACGAGGCAACTCTGGCGCTGTTGCGCGGTCTGTTTTCCGGGGCAGCCATTGTCCTTGTGGTGTTGCTCGTGGGGATCACCTGGTTGCTTACTCAACAGGTGATCACGCCGGTGCGTTCTGCAAGCCGCATCGCGGAGCGCTTTAGTTCAGGGCATTTGAGAGAGCGCATGGTGGTCGATGGGGAAGACGAGATGGCGAGTCTGGCAATGAGCTTTAATTCCATGGCCGAGTCCTTGTCTAAGCAAATTGCGCAGTTGGAAGAATATGGAAATTTACAGCGCCAGTTCACCTCGGACGTCTCCCACGAGCTAAGAACCCCGCTTACCACGGTTCGCATGGCCGCAGACATGATCGCGGACGGTTCTGAGGATCTCTCACCTGGCGCGAAGCGAGCCTCTGAGCTCATGGTGAGAGAACTCGATCGCTTTGAAGCACTATTGGCTGATCTCCTAGAGATTTCTCGTCATGACGCCGGTGTTGCGGACCTTGCAGAGAACAATCTTGATATCCGCGCGTGTATCAATGCAGCATGGCAGCAAGTCGAGCATCTTGCGCAAGAGCTGGGGATTGAAGTGCGCTTTGATATCCCCGCCGAACCCGTAAACCTGGTGGGTGATTCACGCAGGATAGAGCGGGTGGTGCGTAATCTTTTGGCCAATGCCGTTGATCATGCCAATGGAAAGCCTGTGGACGTCCACTGTGCAGTCACGGAAGACGCCGTGGCCGTGGCCGTGGTGGACCATGGCGTAGGCCTTAAACCAGGGCAGGAGGAGCTGGTATTTAACCGGTTCTGGCGCGCCGATCCATCTCGAGTTCGTCATTCTGGAGGCACTGGGCTGGGGCTGGCAATTTCCCGTGAAGACGCAGTCCTACACGGTGGAACGCTAGCAGCAGCGGGTGTCTTGGGGCATGGAACCATGTTTTTGCTTACGCTGCCGCTTATTCCGCGCTCCGATATTACGACTACTCCCATTGAACTCGTAGCTCCGGGCTTTTCGACGCCCGAAGGGTTGGAAGCATCCGGCGATGCTGTGCTGACTGCGGAGGAAGGGCTCGCGGAAAAATCGCTCGGCCAGGATGCCCATCAAAAAGAAGACACCGAGGAAAGGCTAGGGAAGCAGAATGGCTAGGTGGCACAAGAAGTGCTTAAGGACTTGAACAAGGTCCGCAACATCGGCATCATGGCCCACATTGACGCCGGTAAGACCACCACCACCGAGCGCATCCTCTTCTACACCGGCATTAACCGTAAGGTCGGCGAGACCCACGACGGTGCTTCCACCACCGACTGGATGGAGCAGGAGAAGGAACGCGGCATCACCATTACCTCGGCTGCTGTTACCTGTTTCTGGAACGGCAACCAGGTCAACATCATTGACACCCCAGGCCACGTGGACTTCACCGTTGAGGTTGAGCGCTCCCTTCGCGTTCTTGACGGCGCAGTTGCAGTGTTCGACGGTAAAGAAGGCGTTGAGCCGCAGTCCGAGCAGGTGTGGCGTCAGGCTGCTAAGTATGACGTTCCCCGTATCTGCTTTGTGAACAAGATGGACAAGCTCGGTGCGGACTTCTACTTCACCGTTCAGACCATCATCGACCGTCTCGGTGCTAAGCCATTGGTCATGCAGCTGCCTATCGGCGCTGAGGATGACTTTGATGGTGTTGTTGACCTTCTTGAGATGAAGGCCATCACGTGGCGCGGCAAGGTCGAGACCGGCGCTGAGCCAGTCATCGAGGAAATTCCAGCTGACTTGGCTGATAAAGCTGCTGAGTACCGTGAGAAGCTCGTTGAGACCGTTGCTGAGTCCGATGAGGCTCTCATGGAGAAGTACTTCGGTGGCGAGGAGCTCACCATCGAGGAGCTTAAGGCTGGTATTCGTAAGCTGACCGTTAACTCTGAGGTTTACCCAGTTCTTTGCGGTACCGCTTACCGTAACAAGGGCGTTCAGCCACTGCTCGACGCTGTTATTGATTACCTCCCAACCCCATTGGACATCGGAGAAGTTCACGGCCACAAGGTCGGCGACGAGTCTGTGGACTTGGTTCGTAAGCCTTCCGTTGACGAGCCTTTCTCTGCTCTTGCGTTCAAGATTGCAGCTCACCCATTCTTTGGCAAGCTCACCTTCGTCCGCGTTTACTCCGGCATCGTTGAGCCTGGCGCTCAGGTTGCAAACTCCACCAAGGGTAAGAACGAGCGCATCGGTAAGCTGTTCCAGATGCACGCCAACAAGGAGAACCCTGTTGAGGAGGCACGCGCTGGTAACATCTACGCGTTCATCGGTCTGAAGGACACCACTACTGGTGACACCCTCTGCGATAAGAACAACCAGATCATCCTCGAGTCCATGGACTTCCCGGATCCGGTGATCAAGGTTTCCATCGAGCCAAAGACCAAGTCTGACCAGGAGAAGCTCGGTACCGCTATTCAGAAGCTTTCTGAAGAAGACCCGACCTTCACCGTTGAGCTCGATGAAGAGTCCGGCCAGACCGTTATCGGCGGCATGGGCGAGCTTCACCTCGACGTTCTCGTTGACCGTATGAAGCGCGAATTCAAGGTCGAAGCTAACGTTGGTAACCCGCAGGTTGCATACCGCGAGACCATCCGCAAGCCCGTCGAGAAGCTTGAATACACCCACAAGAAGCAGACTGGTGGTTCTGGTCAGTTTGCTAAGGTCATCATCGGTATTGAGCCTTACGCTCCTGAGCAGGAGACCTTGGAAGAGGGCGAGTCCGCAATCTACAAGTTCGAGAACGCTGTTACCGGTGGTCGTATCCCGAAGGAATACATTCCTTCCGTGGACGCAGGTATCCAGGATGCAATGCAGTATGGTTACCTCGCTGGCTTCCCGCTGGTAAATATCAAGGCAACGCTTATCGACGGCGCATACCACGAGGTTGACTCCTCTGAAATGGCCTTCAAGCTTGCTGGTTCTCAGGCTCTGAAAGAGGCTGTGGCAAAGGCAAAGCCAGTTCTCCTTGAGCCTTTGATGGCTGTTGAGGTTATTACTCCTGAGGAGTACATGGGCGACGTTATCGGCGATATCAACTCTCGCCGTGGCCAGGTCTCCGCTATGGACGACCGCGCTGGCGCCAAGGTAGTCAAGGCAAAGGTTCCGCTGTCTGAGATGTTCGGTTACGTCGGTGACCTGCGTTCTCGTACTCAGGGCCGTGCTAACTACACCATGATCTTCGATTCCTACGCAGAGGTTCCGACCAACGTAGCAACCGAGATCGTTGCTGAGCGCAACGGCACTGCCTAAATGAACCTCGGATGGTTAGCTGCGCCTCCTGCGGCACCT--CGTCGCAGTGAGGAGGAGGTAGCGCGTCTTTACCCGCGCCTGCGCCTGCAGGTTTTTATGGGTATTTTCATCGGATACGCTGGTTTTTACCTGATCCGTAATAACATCTCGCTTATTGCTCCGCTGCTAATCGACGATACCGGTATTGACAAAGTAGGCATTGGCC-TTATCGCCAATGCCGTTCTTTTTGCCTACGGCCTGTCCAAGTTCTTCTCTGCGATGATCTCGGATCAATCCAATGCTCGGTATTTTATGCCCTTGGGTCTTGCGCTTTCGGCGGTAGTTAACCTGGGCATTGCTTTTGTTCCGTGGCTCTCTGCTTCTGTTGCGGTATTTGCCATCGTGATGTTTATCAATGGCTGGGTGCAAGGTATGGGCTGGCCGCCGGCAGGACGAGTACTGGTTTATTGGTACTCCACTAATGAGCGTGGCTGGAAGACCTCTTTGTGGAATACCGCGCACAACGTTGGTGGTGCCGCATTGCCGTTCCTGGTAGGTATTGGTCTGGCTCACATAAGCAACTCCTGGCAAATCGCTTTCTGGTTCCCGGCATTGGTCGCGCTGCTAGTGGCAGCCCTCGGCTTTGCTTTGATCCGGGACACGCCGCAGTCACAGGGCTTGCCGCCTATTGAGGAATACCGCGATGATCCGGCGAAGGTAGAGGTTGATCTCCAGGACGGTCTGACTACATTCCAACGTATCCGCAAGCACGTGCTGACCAACCGCACCATTGTGATGCTTGCGGTGGCAAATGTCTTTGTCTATGCCCTGCGCTATGGCGTTCTTAACTGGATCACCGTATTCCTACATGAGAAGCACCATGCGGAAATTGGTGCAGGCCTTACCGGCTTTGCGGCCTTTGAGCTCGCCGGCATCCTAGGGACGATTCTCTGCGGTTGGATGTCTGACAAGATTTTCAAGGGATATCGCTCGGGCGTAGGCATGCTGTTTACCATTCTCACGGCCGTCTGCATATTTATTTATTGGCAACTACCCGTGGGCGCATCGATGTGGATGCTCATTCTGCTGGTTGGCCTTATCGGTGGCTTGATTTACGGTCCTGTGATGCTGATTGGTCTCCAAGCTATTGACCTCTCCCCGCACAATGTTGCCGGTACTGCTGCAGGATTTACCGGTTTGTTCGGATACCTATTGGGCGCAACCCTCGCGTCAAGTGGCGTGGGCTTCCTGGTTCAGCATTATGGCTGGGACGTTACCTTCATCGTGTTCATCGCCTTCTCAGTGATTACCGTGATTCTCTTTGCTGTGGTGGGTCGTGATGAGCGCGAGCTTATGCGTAGCCACAATGAAAAAGTACAGTCACGTGCTTAAATGACTGCCGAGAACATCGTCGTCGTCGCAGTTGACGGCTCTGAAGCATCAAATAATGCGGTTCGCTGGGCGGCAAACACCGCAAACAAGCGTGGTGTTCCGCTACGTTTGGCCGCCAGCTACACAATGCCGCAATTTCTTTACGCTGAGGGAATGGTTCCGCCTCAGGAGCTTTTCGACGAGCTCCAGACGGAGACCATGGCAACAGTCGAAGCTGCTCGAACCCTCGCGCATGAGGTAGCGCCAGATATCAAGATCGGCTACACCATCGCGGAGGGGAGCCCCATAGACATGCTCCTGGAAATGTCTAGTGAGGTCACAATGATTGTGATGGGCTCTCGTGGCTTAGGTGGCCTGTCTGGCATGGTCATGGGCTCCGTTTCTGCTGCTGTAGTAAGCCACGCTAAGTGCCCGGTGGTCGTAGTTCGTGAGGATAACCAGGTAACTGACGCCAACAAGTATGGTCCGGTTGTCGTCGGCGTGGATGGCTCTGAGGTCTCCCAACGGGCAACTGAGTTTGCTTTTGAAGAGGCTCAGGCTCGAGGCGCCAAGCTTGTTGCTATCCATACGTGGATGGACATGCAAGTACAGGCCTCTCTTGCGGGCCTGGCAGCGGCGCAGCAGGAATGGAATGTTATTGAGGAAGAGCAGACGCAGCTTCTCCATGATCGCATTCAACCCCTGTTGGAGCGTTTCCCCGACGTGAATGTAGATATGGTGATTACCAGGGATCGGCCGATTCGTGCTCTGGAAGATTCTGCCAAGGATGCACAGTTGCTGGTCGTTGGTTCTCATGGACGCGGTGGGTTCCGCGGTATGTTGCTGGGATCCACATCCCGTGCGCTGCTCCAATCGGCGCCGTGTCCGATGGTGGTAGTACGCCCGACTGATAAGGATTAAGTGGCTCGTGACTATTACGCAATCCTTGGCGTCGAACGTGACGCCACTGATAACGAGATTAAGAAGGCATACCGCAAGCTTGCCCGTAAGTACCACCCGGACGTTAACGGGTCGGACGAGGCCGCGGAGAAGTTCAGCGAGCTCTCAATCGCACAAGAAGTGCTGCTAGACCCCGACAAGCGTCGCATTGTAGATATGGGCGGAGACCCCATGGAGCAAGGCGGCGGCGCAGGCTATGGTGCCGGAGGCTTTGGCGGCGGCGGCCTAGGCGACATCTTTGAGGCATTCTTTGGCGGTGGGGGCGCCTCGCGTGGCCCTCGATCGCGCGTCCAGCCAGGAAACGATGCTCTCCTTCGCACCTCATTGACACTGGAAGAGGCATTTTCTGGAGTAAAGAAGCCCATCACCATTGATACTGCTGTTCTGTGCGATGTGTGCGAGGGAACCGGTTCGAAGACCAAGGCAAAGCCCAAGATGTGCACGCATTGTGGCGGAACTGGTGAAATCCAGCAGGTGCAGCGTTCCTTCCTGGGCAATGTGATGACTACTACACCGTGCCCGGTATGCCAAGGA---ACCGGTGAGGTCATTCCTGATCCTTGTGATAAGTGCGCAGGCGATGGCCGCGTGAAAGCTCAGCGTGATCTGGTGGTCAACGTCCCAGCAGGCATTGCAGACGGAATGCGTATCCGTATGGCAGGTCAGGGCGAGGTAGGCCACGGGGGAGGTCCCGCAGGAGACCTTTATGTAGAGATCAACATCCGACCTCATGCTGTGTTCCACAGAGAAGGTAATGATCTACATCTAAAGGTCCACGTGCCCATGGTTGATGCTGCACTGGGTGCTGAGCTGAATGTGGAATCCTTGGACGGGGAAACCATTACGTTTGCAATCCCTGCAGGTACTCAGCCTGCCGAACGCATTGTGGTGGAAGGCAAAGGCATGCCGCAACTCCGCAACACCGGCAATGGAAATATGATTGCTCACGTTGATGTGACTGTGCCGACGGCATTGGATGAGACGTCGAGAAGCCTGCTTACTCAGCTGCGCGAGCATCGTGATGAGGCAGCAAAGGTCTCGCACGCCGGGGACGGCGAAGAATCACTGTTTGACCGCATACGTAATAAGTTCCGCAGATAAATGAAGTGGACTAGCTTTGGAGCACAGGTGATCTACGGTCTTATCGCCGGGGTCGTCCTCGGCCTTATCGCCAGCTCAATGCCAGAGGGAAACTGGCTCACTACTGCGCTCACCACCGTGGGCGGCGATTATGTCACTCTCTTAAAGGTCTTAATCCCGCCGCTAGTTATGACGGCCGTTATCACCTCCATTGCTAACCTGCGCCAGGTGACCAATGCCGCGCGTTTAGCAGTAAAAACCCTCGTCTGGTTTGCCATCACCGCGTTTTTCTCCGTCCTTGCGGGCATAGGCGTTGGTTTGATCTTTAAACCCGGCGAGACTTCCGGTTTACAAGACACTTCAGCAGCTCCCTCTTCCGTCGGATCTTGGTGGTCATTCCTCGAAGGAATTGTTCCCACCAACCTCGTGGGATTAGAAGCCCATACCAAAGTGGTAGATGGGGTGGCTTCCACCAGCCTCAGCTTCAATGTGCTGCAGCTGCTGGTAGTAGCCATCGCTCTAGGGATTGCGGCAGTAAAGGTCGGCGAGAAGGCCGAGCCCTTTATTAATTTCAACCGCTCCCTGCTGGAGATCATCCAGAAAGTGCTGTGGTGGATTATTAGACTTGCACCCATCGGCACCGCTGCGTTGATTGGCAAGGCTGTGGCCACCTATGGCTTCGGCGCCATGGGAGCCCTGGGCAAATTTGTTCTCACCGTCTATGTCGGCCTAGCTATCGTCTTGCTCGTAATCTATCCAGTGACCTTAAAGCTCCACGGCCTTAACGTCGCCCAGTTCTATCGTCGTGTCTGGCCAGTGACCTCCCTAGGCCTTGTCACTCGCTCCTCCATGGGAGTCATGCCGGTCACCGAGCAGACCGCAGAGGCCATCGGCGTTCCCAAGCACTATGCTTCCTTTGCCGTGCCGCTGGGAGCAACCACCAAGATGGATGGATGCGCCGCTGTATACCCTGCCGTAGCCGCAATATTTG-TTTCTCAGTTCTACGGCGTTCCACTTAACTTCACCGATTACGTTTTAATCGCCGTCGTTTCCGTCCTCGGCTCAGCAGCCACCGCCGGCACCACGGGCGCTACCGTAATGCTGACGCTGACGCTGTCTACCCTGGGGCTTCCCTTGGAAGGCGTTGGCCTCTTGCTCGCCATCGAGCCGATTGTTGATATGGGTCGCACCGCAGTGAACGTGACGGGCCAGGTACTTGTCCCGGCTATCGTCGCAAAGCAAGAGAAGCTTCTCGACGCCGTCCAGTTCAACGCAAAGCGCACCGTCGCTGAAGAAAAGGTCTCCGTCTAAATGACTACTTCAGGAATGCAGATGCCCTCTGCTCGCTACGTGCTGCCTTCGTTTATCGAGCACTCCACCTATGGCACAAAAGAGACTAATCCTTACGCCAAGCTCTTTGAAGAGCGCATTATCTTCTTGGGTACCCAGGTGGATGATACCTCTGCTAATGACATCATGGCTCAGCTTCTGGTGTTGGAGGGGCTAGACCCCGACCGGGATATCACAATGTACATCAACTCCCCGGGTGGGTCTTTCACCTCTTTGATGGCTATTTATGACACCATGCAATACGTGCGTCCTGATGTACGTACTGTCTGCTTGGGCCAGGCGGCGTCGGCAGCAGCGGTGTTGCTTGCTGCGGGCGCGCCCGGTAAGCGTGCCTGCCTGCCTAACTCTCGTGTGCTGATTCACCAGCCCGCCACCCAAGGGACTCAAGGGCAGGTCTCAGATCTGGAGATCCAGGCTAAAGAAATCGAGCGTATGCGTACTCTGATGGAGCAGACGCTATCTCGCCACACTGGCCGTACGCCTGAGCAAGTTCGCATTGATACTGATCGCGATAAGATTCTCACTGCTCAGGAAGCTGTTGAATACGGAATCATTGATCAGGTTTTTGATTATCGCAAACTAAACGGCTAAATGGCAACGATTGATGTAACGGAAGACACATTTGAGCAGACAGTCACCACGGACGGGATTGTCATCGTCGATGCATGGGCATCGTGGTGTGGTCCTTGTCGAGCATTTGCTCCGACGTTTGAGAAGGCTTCCGAGAACCACACTGATGTTGTCTTTGCCAAGCTCGATACAGAGGCAAATCAGGGACTCTCGGCCGCTTTGCAGATCCAGTCTATTCCTACGCTCATGATCTTCCGCGAGGGTATCTTGGTGTACCGAGAAGCCGGTGCGCTTCCGGCGGCTGCCTTGGAAGATCTGATTGGGCAGGTGAAGGGGCTTGATATGGAAGACGTGAAGCGTCAGGTCGCTGAACAGAATAATAACAATTAGATGGATACGCATTTTTATGGACGGCGTCTCTCTCGGAGTAACACCCAGAAATGGGTGGGTGGGGTCCTTAGCGGTATTGGGGAAACTTACGGGATTAACATCACTCTTCTTCGAATTCTCTTTGTGGCCAGTATTCTCCTGCCGGGGCCTCAGGTACTTCTTTATATTATTGCCTGGTTTATCATGCCCAAGTACTAAGTGAAGTTCAATCCCCATAAATTTTGGCAGTCCCTACGTGATGAGTTGCCCTCTTTAGGCTTACCCGGTTCGCGCTCTGCCGAGCTTCACATAACCGCGAATGATGCGGCGCCGTACAGCACAGAGCTAAAAGATGGCTCAAAAGTCCCTACTCTGGGTGAACATCATCCATATCAAGGTGGATCTGCGCTTATCAACGCCGTCACAGGTGCCGACCTTTTAGATCCAGCAGCACCGCTAAAGCGCAAGATGGAAAACAAATCGGTGAGTTTTCCGCGAGAACGCGCTGCTTCGGATTTAACTTTTGCAGAATTGCGCCGCTTTGCAATGTTCAGGTGGATGGGGACACTAGGTGCTCTTTTATTAGGTTTCGGAGCGCTCGGCGCCGGTGCGCTTCCCGTGGTCAACAACCCGTACACCAGTTTTATCGGTGGATCAATCATGGCTCGAATGCTTCAAAGCTCAATGATTGTATGCTTCATCGGAGTAGCGCTTCTGGTAATCTCCTGGCTTCTCATAGCACCTTTTACAGGCGCCCTCCCCTCCAGAAACCGACGCCCCAGCAAAAACGATGATCGGCGCGTGGTAAGCACGTCCTTGCTCTGGAGGACTTTTGCGGCATGGAGTCTCCCTATCCTGCTCAGCGCCCCCATGTTCACCCAAGACATTTATTCCTATCTAGCCAATGGCGCGATAGTCCGAATGGGTCTCGATCCTTATTCTGCAGGACCCATAGATCTCTTAGGGACCGATCACACTTTGGCGCGCAGTGTCCCCTTTATCTGGGCGCATTCCCCCTCCCCATACGGCCCCGTTGCACTAGGCCTAGCGTCTCTGATTAGCCAAATAACTGGAGATAGCATTGCCTGGGGGGTGTTCCTACACCGAACCCTTTCTATCGCTGGCATTGCCCTTGCAGGTTGGGCGATCTCCCGACTAGCAATCCGTTGCAAATTAACGCCTCAGGCAGCCCTATGGCTGGGAATACTTAACCCTCTCACCATCTTGCATCTGGTAGGTGGTATCCATAATGAAGCCATACTTTTAGGCCTTCTTTTGGCAGGTTTTGAACTTGGGCTACGAGGTTGCAACTACTTACGCGTGGAACTATTCGGGCATGCGGCGCTCTACCTCGGGGCTTCCGGACTGCTAATTTCATGCGCCGGAATGGTGAAAGTAACTGGTTTTATCGGCCTCGGTTTCACCGGCATGGCTATAGCACGCTCTTTTAGATTCCGTGAGCGCAGCCATGGTTTTTCCCTAGCATGTGCCATAGGCATCCAAATGATCTTTCTAGTGTTCTCCATACTTGCCGTGACGTTTATTTCAGGTATAGGACTTGGATGGATCCATGCACAGGGAGGCGCCGTAGCAATTCGCAGTTGGATGTCTCTGTCCACCGCTGTCGGCATTGCTGCTGGGTGGTTTGGCATGTTACTTGGACTAGGAGACCAGACGGAAGCCATGCTGCAAATAACTCGCGGCTGCGGAGTCTTGTTAGCAGGGATCTTTATGATCAGAATGCTGCTCGCAACCTACTGGGGACGCATACCCGCAATCGGAGGCCTTGGGGTTGCAACTTTTGTTTTAGTTGTTTTCTTTCCAGTGGTTCATCCTTGGTACATGCTATGGGCGATTTTTCCGCTATCGGCATGGGCCAATAGAACGTTCTTCCGCATGGGAGTCACCCTATATTCAGCATTGCTTTCTTTCTTTGTTCTCCCACGAGGCCTTTCCCTGCCCCCTAGTACCGTACTTTCGATTTACTTCACCTCAGCACTTGGATTGATCATTCTTTTATTCCTCTTGTGGTGGTCGTTTAAACGCGCCCGGCGTTGATTGCTTGAACAAACTCGAGACGATGATGCCTCGCGGGCTTTGAAAGAGATAGAAACTGTCAAGGTATCCTCCGATGGTTTTGTGCGTCATATCGTTTTGGATAGAGATGATCGCCGGAACGCTCTTTCGGGTGATATGTGCCGAGCTATCGCACACGCCGTGACTGAAGCTTCTGCTGCGGCCGTCGATAATGCATCAGTGCGTGCGATCATGATTAGCGGAGTAGGACGAGCCTTTTGCGCAGGTGCTGATCTGGGGTCGTCTGTGCGAGAAGGTGGGGAACATTCCTCGGATGGGGCGGTGTATGGCGCCGGTTTCCATGATGCGCTCTTTGCTATGTTGCATTCGATTATTCAGGCAGAGGTGCCGATAATAGCTAATGTGCAAGGGGCTGCGGTAGGCGCTGGGATGCAGCTTGCTTTGGCGTGTGATCTCCGCGTTGTTGGGGAGTCTGCATGGTTTAAAGTCCCCGCTGTTTCTTTGGGCTTTGCGCTGGATGGATGGACTATAGGGCGTGCTCAAAAACTCTGTGGCGGTGCTTTTGCTAGGAATTTGTTGCTTGCCGGTGCATCGTTGACCCCGGATGCGGCTCTGGCTAGTGGTTTTGC---------GGGGGACCATGCCGCAGCAGTTGCTTTTGCTCATGAAGTTGCCGGATTGGCGCCTCTTTCTGTACGGCAGGTGTCCAGTCTTTTCCATTATTTGGCTGATCATCCAGTAGTACTTGTCTTCTTACTCTGCGGGTTAGGTATGGCACTTGGTCGTATCAAACTACGTGCTATTGGTCTTGGCGCAGCAGGTGTTTTATTTTGTGCCATCGTCTTCTCCGCTGTTGCCACCCGATACGGAGTCCAGCTGGCGTTGCCCACCGATATCGGTCACTTTGGTCTTGCGTTGTTTGCCTTCAACATCGGGATCACAGCTGGGCCAAGCTTC-TTTCACAGCGTGAAAAACTTTCTTCTACCGTTATTGGGAACCACCGTCTTATTTGCGGCAGTCGCTGCTGCTGCTTACGGCATAGGCGTGCACCTTTTTAAACTAGATATCGCCGTTGTAGCCGGCACATACGCCGGTGCGCTAACAAACACTCCCTCCCTAGCCGCAGCCGGAGCAGCCTCGGGAGAACCGGCACTGGCAACAGTGGGATATTCGGTGTCCTATCTATACGGCGTAGTAGGAATGATGATTGCAGTGCTTTTTGCCCTGCGCTATTCCCGTACCGATAGGGATGCTCCCTCGCCTTTGGACAACCAAACTATAGTGGTTGATCGCACCGATAAGCCCACTATCCAAGACATACTCGCCTTGGTAGATCACAAAGTAACGTTCTCCCGCATAAAAAGTGGCGACCATCCCGTCCAACACGCGGCACCCGAACGAGTGCTCCTTAAGGGAGACCTCATCACTGTTGTGGGGCCACGCAAAGACATCAATCATGCGGCAACACTTCTAGGGCGCGATTCCGCCCGCTCACTCATACAAGACCGCTCTCAGCTAGATTTCCGTCGCATTACCATCTCAGACCCCAAGATTGCCGGACGCACAGTATCGTCATTAAACCTAGCCGACGACTACCACGCCACGATCTCCCGCGTGCGCCGTGGGGACATAGATATGATCGCTCAAGCCGATCTAGTCCTCCAGGAGGGCGATAGAGTTCGTGTGGTCGCCCCTACCAAAAAGATGCCGCAGATTACTAAGTTCTTTGGTGATTCCGCGGGTGGGTTAAGCGACATTAATCCAGTTATTTTAGGTTTGGGCATGGTAGCTGGTCTGCTATTAGGCGGTATCCCGATCCCAACAGGCGACGGTTCCACTTTTCATATCGGTGCGGCAGCAGGCACGCTCATCGTAGGATTAATCCTAGGAAAGATAGGCCGAATCGGGTCGATAGTCACAACATTGCCATATACAGCAACCATCGTACTCTCCGAATTTGGTCTGCTTATCTTCCTGGCTCAAGCAGGCACCGTAGCAGGAAGCCAAATCATCCACGCCTTCAGTTCTGGCGAGTGGCTAAGCATCCTAGCCCTCGGTTTCATCTTGACCTCACTCCTCGCGGTCTCCGTGTATGTGATGATGCGATGGATGTTCGGCATGGGTGGAACCAAACTAGCCGGATATATCGCCGGGGTGCAAACGCAACCAGCAGTCTTGGCCTTTGCCAACTCACGCACTGGTTTTGATCCCCGCATTGCACTGGGCTACTCGCTCATCTATCCAGTCGCAATGATCGCCAAGATCCTCACCGCTCAGGTCCTCGCCGGGCTATAAATGATTGTTACTACTACTAGCGTTGTTTCTGGTCGGGAGATTTCTGAATATGTACGGGTAGTCGCAGGGGAAACCATCGTTGGTATTAATGTGTTCAAAGACATTACTGCTGGCTTTAGAAACCTGGTGGGAGGTAGGAGCCAAGCTTATGAAGGTGAAGTAAAAAACGCACGAGAACAAGCTTTAGCGGAAATGGTGCAGCGGGCCATTGAGCTTGGGGCAGAAGGCGTAGTGGGTGTGGATATTGATTATCAAACTCTCGGATCAGATAACGGAATGATGATGGTTTCTGCAACAGGCACTGCAGTGCGCTTTGCTTAAATGGTCACCACCGATCAAGCCCTCTCGGCGGGAAGCGCAGCGGCAAAAGTTGCAGAATCTAGCACTGGACGTGCCGGTGAAAAGAGCGGGAAGTCCCGTCATTTGCCACGTCATCTACGTCGACTTCATTTCTTTGCGGGAATTGTCTGTGCGCCGCTTATCTTCATAGCTTCTCTTACCGGGCTCGCGTATGCCTTTGCCCCGACGCTGGAGAACGCGGTGTACTCAAGCAACACCACTGTTGAGGTTCCTGCTGATGCGAAGCAGCTCCCAATGGAAAAGATCGTGGATATAGCTACTCAACGCCACCCCGATCAGCCCATCTCTGGTATTCGTGTTGGCGAAAAAGATCAGGCAGTACGAGTGCTGTTTAAACACCCCACTAAGAGCGCAAGCTTTAGCGATGCCGTATTTGTTAACCCTTACAATGGCGAGATCACGGGAGACATGGTGCAATATGGCAACGCTGGGGCGCTGCCATTGCGAGATTGGTTGTCTCACGGACATCGTGATCTGTGGTTAGGAGATATCGGCCGCTTCTATTCTGAGTTTGCGGCTTCCTGGCTTGGGGTCCTAGCTGTCAGCGGCGTGTACCTATGGTGGAAGCGTCAGCGCAGCGGTACCGGAAGGATCGCCGCTATGTTGAAGGTATCTGGCCGTGGACGCACTAGGAACCTGCGCTGGCACGGCGCATTGGGTACAGCTCTTGCGCTGGGCATGATCTTTTTTACTTTCACAGGCCTAACATGGTCTTCGGTGGCCGGTACCAATATTGGCAAAGTTCGCACTGAACTGAATTGGGCTACTCCGAAAGTAACTACTTCCCTCGACGGTTCCGCCGCCCCTGCAGTAAAAGATCCGCATGCCGGCCACGACCATGCCGGTCACGATCATGGCAGCCATTCGGCGACCTCGTCCTCTGCAAAGTTGAGCCTTGCTGAGCAATCTACACACGTTGCGGCGACTGCTGCTGCTGAATTGCGTAGCGGTGTCACCTTGCGGCCGCCAAGTGAAGCAGGCCAGGCATGGAGCGTCATAGAGAATCGCCAGGCGTACCGCAAAGATAACAACTCTATTGCAGTCAATGGCGATACGGGTGAAGTAACGGCCCGTCTGGCATTTGTTGATTGGCCTTTTGCTGCGCAAGCTACGGCATGGATGATTCAGCTGCACATGGGCACGATGCTGGGGCTTCCCAACCAGATTGTGTTGGGATTGCTTGCGGTAGGCATCATCATCTTGGTTGTACGCGGTTATATGTTGTGGTTCCAGCGTCGTCCGCAAGGCCAACTCGTGGCGGATGCACCCACGCGCGCCCGTGGCGCGGAGTGTCGTTTTGGCCTGGCGGGGATCCTCGCGGTGGTGGGCATGATTGCTTATGGATTCTTCGCCCCAGTATTTGGTGTTACTTGCTTGGCCTTCGTGGTGCTCAGCGTGCTCTGGGACGCGGTGCGCTCGCGGCGTCGTAAAGCAAGCTAAATGATCAATCGTGCCCGCAACGCAGATTCCCAACCGCCGAAAGACGACTCGGAAGCGCCGCACGCCTCTGCTGCAGCCAGCGACCCATTTCCGGTGATGCTCAAACACCCCGACAAGGACAACCTACGGGACAAAAGCTACGACTTTGACTACACCCCTGACATCCAAGATGGCCCACGCACTCTGTTCGGAATAGTCGCTGCAGTCCTAGGAGGTGGGATCCTTACTTTCATCTCCTGGTACGTACTCAAGCAAGTCAATCTCCCAGCCTTTGGCCCTTCTCTGGTCACACGCGCACTGGCCACTTTCTGCACACTTCTTGTTGTTGTTGCGGTCACGGCACTCATGATCTGGTGGGTTCATTATGAGAAGACAAACCAAGAGCGTCCCCGTTGGTTTACCTGGCTCACTTACACCCTGACCTATTTATCCCCGGCAGGTTTAGTAGTGGCTTCCCTCGGGATACCGCTATCCCCGACCAAGCTCTACCTTGACGGACTAACCGTAGACCAAGTTTTCCGCACCCAATACATGACGCGGCTTACAGATTCCTGGCAGCTCACCGATATGAACTATATCGATCTTCCAGCGTATTACCCCGGCGCATGGTTCTGGTTTGGCGGCAGACTGGGAGCTCTCCTCGGGCTTCCTGGGTGGGAAGTCTTCCAGCCATATTCGCTCATCTCTCTCAGCATGGCAGGCTGCCTCCTCGTCCCGATATGGCAGCGTCTCGTTGGAAGCTTGCCCGTAGCTACCGGCATAGCGCTAGTAACCACTACTATTGCGCTCGTTATGTGCGCGGAAGAACCCTACGCATGCATTATCGCAATGGGCATACCGGCCGCAGTTATTATCGGTCGTCGTGCATTGTCGGGACGCAAAAGCGCCATGCTTGCGATTATTTTCTATCTGGGTGTTTCTGCATCTATGTACACCCTCTATACAGCTATTATCGCGCTGAGCCTGATCGCTATCACTGGTGTTATTTCCGCATTAATGCTGCGTTCTTGGAAGCCCATTGGGCGCATCGTCACCATTGGTGTTTCTTCTATGGCTATCGCCGCTATCGCGTGGGGCCCGTACTTTGTTTTCATTTTAAGCGGCAACCACACCTCAGGTGCTACCGCTTCCCATTTCCTCCCCGTTGAAGGCACAGAAATCCCGCTTCCTATGTTTGCAGCCAGCATTGTGGGAATTCTCTGCATGCTAGGCCTGATCTACCTATTGGCTCGAGCGGCGGATCCAGACATCAACTCCCTAGGCGTTGCCGTCGTGGTTGCTTACATCTGGGTCATAGCCTCCATGGCTGTTACGCTCACGGGCTCTACTCTCCTTGGCTTCCGCCTAGATCCTGTGGTCACAGTTCTTCTAGCCACCGCAGGTGTACTGGCCATAGCGGATTTCCGCCTTGTAGGAATTCACCGCCTCTATCCCGTGCAATTCTCTGCTAGCACTTCACGGCAAATCACAATGGTCATTGCCATTGTGATCGCCCTTGGCGGCATCAAATATGCCCAGGATATTCCCGCAAAACACTCGCATTCTATTGACCATGCTTATTCCAGCACAGATGGTAACGGTGAGCGCGCTGACCGTTACCCGGCTGATGCCACGCAGTACTATGCCGAGATTGACAAAATCCTGCGGGGAAACGGTTCACTCCCACGAGAGACTGTAGTTCTCACAGATGAGATGAACTTCATGGCTTATTACCCCTACCACGGTTTCCAGGCCTTCACCTCGCACTATGCAAATCCTCTTGGGGAGTTTAATGAGCGGAATAAAACCATAGAGCAATGGGCAATGGACAGCTGGCAGCAGCTCAAAGATCCCAAAGCGTTCGACCGCGCATTGCACTCCACCCCATGGCGGGCACCCGATGCGTTTGTTTTCCGCGCCGATTCCATGGAAGAAAGTTCAAGCGGTTGGAACTTTGACCTTGCGGAGGATATCTATCCCAACAATCCCAATGTCCGTTTCCGCGGAGTAAAAATCAACCCGGAGGTCTTCACCGGCAAAGACTCTCCCTGGAAAGTCGATCAGGTAGGACCATTTGTGGTGGTGACCCGTGGATAAATGGTGGTCAATATTGCGGGGCCACCGCCGCGTGAGGTGCTGGAAGGACCCATCTTGGCAGTCTCCCGCCAGACCAAGTCAGTGGCCGACATCCCCGGGGCTCCCGAACGTTTTTCGTTCGCCAAAATTACGGAACCTATTGAGGTCCCGGGACTTCTTGATATTCAGCTAGATTCCTTCGCATGGCTCATTGGTACGCCCGAGTGGCGTGCTCGTCAGCAGGAGGAGCTAGGTGAAAGCGTCCGCATAACCAGCGGACTGGAAGAAATCTTGGAGGAGCTATCTCCGATTCAGGATTATTCCGGAAACATGTCATTGTCTCTCTCGGAGCCCCGCTTCGAGGACATGAAGAACACTATCGATGAGTGTAAAGACAAAGACATTAACTATTCTGCGCCGCTTTATGTGACTGCAGAATTTATCAATAATGAAACTCAGGAGATCAAGTCCCAGACTGTCTTCATCGGCGATTTCCCGATGATGACCGACAAGGGAACCTTCATCGTTAACGGCACTGAGCGTGTCGTGGTCTCCCAGCTTGTTCGTTCGCCTGGCGTTTACTTCGACCAGACGATTGATAAGTCCACCGAGCGTCCGCTGCACTCTGTGAAGGTGATCCCTTCTCGCGGTGCGTGGTTGGAATTTGACGTGGATAAGCGCGACACCGTTGGTGTCCGTATTGACCGCAAACGTCGCCAGCCGGTGACCGTTCTTCTCAAGGCTCTTGGTTGGACCACTGAGCAGATCACGGAGCGCTTTGGTTTCTCCGAAATTATGATGTCCACGCTTGAGTCGGACGGTGTGGCTAACACCGATGAGGCTCTGCTGGAGATCTACCGCAAACAGCGTCCGGGTGAGCAGCCGACTCGTGACCTCGCGCAGTCGCTGCTGGATAACGCCTTCTTCCGCGCGAAGCGTTACGACCTTGCCAAGGTTGGACGCTACAAAGTGAACCGCAAACTCGGTCTCGGTGGGGACAACGAGGGTCTGATGACTCTCACTGAGCAGGACATCGCAACCACTCTCGAGTACCTCGTGCGTCTCCACGCTGGTGAGAGCACTATGGTTGCACCCAATGGTGATGTTATCCCTGTGGATACGGATGACATTGACCACTTTGGTAACCGTCGTCTCCGTACAGTCGGAGAACTGATTCAGAACCAAGTCCGCGTGGGTCTGTCCCGCATGGAGCGCGTGGTTCGTGAGCGCATGACTACCCAGGACGCAGAGTCTATTACTCCTACCTCCTTGATCAACGTGCGCCCGGTTTCTGCTGCCATCCGCGAGTTCTTTGGTACCTCCCAGCTCTCGCAGTTCATGGATCAGAACAACTCCTTGTCTGGCCTCACACACAAGCGCCGTCTCTCTGCTCTGGGCCCAGGCGGCCTGTCGCGTGAGCGCGCTGGCATTGAGGTTCGAGACGTTCACGCTTCTCACTATGGTCGTATGTGCCCGATTGAGACTCCCGAAGGTCCGAACATTGGTTTGATCGGTTCCTTGGCTTCCTATGCTCGGGTAAACTCTTTCGGCTTCATCGAGACCCCCTACCGCAAGGTGGAAAACGGTGTTCTCACCGATCAGATCGATTACCTCACCGCAGATGAGGAAGATCGTTTTGTGGTTGGTCAGGCTCACGTCGAGGTAGACGCACAGGGCAAGATCACCGCAGATAGCGTTACTGTTCGTGTGAAAAATGGTGACATCCAGGTCGTGGCACCGGAAAGCGTTGATTACCTAGACGTTTCCCCACGCCAGATGGTCTCTGTGGCTACCGCCATGATTCCGTTCCTTGAGCACGACGACGCTAACCGTGCCCTCATGGGCGCGAACATGCAGCGTCAGGCTGTGCCGCTGGTTCGTTCAGAAGCCCCGTTTGTGGGAACTGGCATGGAGCGTCGTGCTGCTTATGACGCCGGCGACCTCATTATCAACAAAAAGGCTGGCGCTGTAGAGAACGTCTCCGCTGATTTCATCACCGTGATGGCTGATGACGGCACCCGTGAGACCTACATGCTGCGCAAGTTTGAGCGCACCAACCAGGGCACCTGCTATAACCAGATCCCATTGGTGAACTTGGGCGACCGCGTTGAGGCCGGACAGGTTCTCGCAGATGGCCCCGGTACTCACAACGGTGAGATGTCGCTCGGCCGCAACCTTCTTGTTGCGTTCATGCCATGGGAAGGCCACAACTACGAGGACGCTATCATCCTCAACCAGCGTGTTGTGGAAGAGGACATTCTTACTTCGATCCACATCGAGGAACACGAGATTGATGCCCGAGACACCAAACTTGGTGCGGAGGAGATCACTCGTGAGATTCCCAATGTGTCCGAGGATGTGCTCAAGGATCTCGATGAGCGCGGCATCGTTCGCATCGGTGCTGATGTCCGCGACGGCGATATCTTGGTGGGTAAGGTCACTCCTAAGGGTGAGACCGAGCTGACCCCTGAAGAGCGCCTGCTGCGTGCAATCTTTGGTGAGAAGGCACGTGAGGTTCGCGATACCTCTATGAAGGTGCCTCACGGCGAGACCGGTAAGGTCATCGGCGTTCGTCGTTTCTCCCGTGAAGACGATGATGATCTCGCGCCTGGCGTTAATGAGATGATTCGTGTCTATGTTGCCCAGAAGCGCAAGATCCAGGACGGCGATAAGCTTGCTGGTCGCCACGGTAACAAGGGTGTCGTTGGCAAGATCCTTCCGCAGGAAGACATGCCATTCATGCCCGACGGTACCCCGGTTGACATCATCCTGAACACGCACGGTGTGCCTCGTCGTATGAACATCGGCCAGGTGCTGGAAGTCCACCTTGGTTGGTTGGCTGCTGCCGGTTGGAAGATCGACCCCGAGGACCCCGCTAACGTCGAGCTGCTTAAGACGCTTCCTGAGGATCTGTACGACGTTCCTGCTGGTTCGCTTACCGCAACACCAGTGTTCGACGGTGCTACCAACGAGGAAGTTGCAGGCCTCCTAGCCAATTCTCGTCCAAACCGCGACGGCGATGTCATGGTGGATGCAAACGGCAAGGCACAGCTTTTCGACGGTCGTTCCGGCGAGCCTTTCCCATACCCAGTGTCTGTCGGCTACATGTACATGCTGAAGCTGCACCACTTGGTTGATGAGAAGATCCACGCACGTTCTACCGGCCCTTACTCCATGATTACTCAGCAGCCGTTGGGTGGTAAGGCTCAGTTCGGTGGACAGCGCTTCGGCGAAATGGAGGTGTGGGCAATGCAGGCTTATGGCGCTGCCTACACGCTTCAGGAGCTTCTGACCATCAAGTCTGATGACGTAGTCGGACGTGTGAAGGTCTACGAGGCAATCGTTAAGGGCGAGAACATTCCAGATCCGGGTATCCCTGAGTCCTTCAAGGTGCTCCTCAAGGAGCTTCAATCGCTGTGCTTGAACGTGGAAGTTCTTTCTGCAGACGGCACTCCGATGGAGCTGTCCGGTTCGGATGACGACGAGTTCGACCAGGCCGGTGCCTCACTGGGCATCAACCTGTCTCGCGACGAGCGTTCCGACGCCGACATCGCCTAAATGACCACTCAGATCCTCGCCGCCAACTGGTCCCGACTCGGCGACACATTCACCTCCGCCATCGTGGATACCCTCATCATGGTATCGGTCACGCTCGTCGTCGGCGGTCTTCTCGGCCTTGCCCTCGGTATCCTGCTGTACACCACCCGGGCCGGCGGAATTCTTCACAATAAATTCATCTACACCATTATCAATATATTGGTGAATTTTGTTCGACCAATACCGTTTATCATCATGATTACGGCGTTTGGCCCCCTCACGCTGGCGGTGGTGGGAACAACCATTGGTCGCGAAGCCGCCATGTTCATCATGTCCATTGCCGCGACCTTCGCCGTTGCTCGCATCGTAGAACAAAATCTTGTCACAATTGACCCCGGCGTTATCGAGGCCGCTCGTTCCATGGGAGCGAGCCCCTGGAAGATCATCACGTCGGTGATCGTCCCCGAGGCCCTGGGGCCACTAGTTCTCGGCTATACCTTTATCTTTATCGCCATCGTGGATATGTCTGCAATGGCCGGTTATATCGGCGGCGGCGGTCTCGGAGACTTTGCCATCGTCTACGGCTACCGTGCTTATGATTGGGAGGTCACCTACGTGGCGACCTTCGTGATCATCCTCATCGTGCAGATTGCTCAGCTCTTTGGCAACTGGCTATCAAAGAAAATCATGCGGAGGTAGATGAGGATCGATCCAGACCACGCACGCACGCTCATTGCCCAGCTTGCCAACGATGCCGCCTCTCTCGTCCCCATCGCGCATAGCGTCGGCGCGAGCCTTCCCGAACTCGGCAGTTTCTTTGCTGCTTACAACAGCTGTCTCGACGCATTTATGGCACGGTCGACGGCGCAATGCACCCGTGCAGAAATCCTCGTGGACAAGGCCCTACACAGCCTCGAAGCGGTGGAGAACGTCGATACATCCCTCGCCTTTTCACTGGAGACACTGTGAATGCCGTTGACCAACCGCGACGCGGGGCGATACCTCGGGGACGAGGGACTCACCGAGTTGCCAGAGCATACCCTGCTCAACGTTATTCGTATCCCCGGAAACCCATTGATCAGTCCAGTGCGGTTGATCGCTCGGCGTTTTGGCTATGCGTTGGTGCTGATTCTGCTTGTAGCGTTGATCGTTTACTTTGATAAGGGCGGTTACAGCGAGCATCTCACCTTCATCGATGCGCTTTATTATTCGGCGGTCTCCTTGTCCACCACCGGTTATGGCGACATCACTCCGGTGACGCAAGGGGCACGTCTTCTCAACATCATCATCATCACTCCGCTTCGGTTAACATTTGTTATCCTCCTGGTCGGCACGACGTTGTCAGTGCTGACAGAGGAATCGCGCCGAGCATGGAAGATCCAGCGCTGGAGGAAACGCATGCGAAACCACACCGTGGTTATTGGATATGGAACTAAAGGACGCTCGGCAGTCTCTGCACTGCTGGCGGATGGCGTGTCTCCTAAGGAGATCGTTGTTGTGGATACCGATCCTGTAGCGCTTGAGACTGCAAATACTGCAGGACTGGTCACAGTTAATGGTTCTGCGACTAAATCAGAGGTGCTCAAACTCGCGGGTGTGCCTAAGGCAAAGGCAGTTGTAGTAGCCCCGAATATTGATGACACCGCAGTGTTGGTGACGCTCTCGGTGAGAGAGCTGGCGCCAAGCGCATGGGTTGTTGCCAGCGTGAGGGAATCTGAGAACCAGCACCTATTGGAACAATCGGGCGCAGATTCAGTGGTGATTTCTTCTGAAACCGCAGGTCGCATGCTTGGTCTGGCTACGGTGACGCCTTCGGTGGTGGAGATGATGGAAGACTTGTTGTCTCCTGATGAGGGGTTTTCCGTTGCAGAACGTCCTGTAGGTGAAGACGAGGTGGGTGCTAATCCGCGGCACTTGGCGGATATTGTTCTTGGAGTTGTGCGCTCTGGAGAGCTGTATCGAATCGATTCTCCAGAGGCAGAGACCGTGGAGCCCGGCGATCGATTGCTTTATATCCGACGGGTTTTTAGTGAGGATGTTTCAGATTAAGTGATTGATCTGAAATTCCTCCGCGAGAATCCCGATATTGTCCGCGAATCCCAGCGTATTCGTGGCGAAGACCCTGAATTGGTAGATAAACTACTGGCCGCCGATGAGGCACGACGTGCGGCAATCCAGGTTGCAGACGAGCTGCGTTCCGAGCACAAAGCCTTTGGCAAGAAGATTGGCCAGGCCGCTCCGGAAGAGCGCGCTGTCTTGCTCGAAGGCTCAAATGAGTTGAAGGCAAAGGTTAAAGAAGCTGAGGAGGCTCAGTCTGCCGCGGAAGCAAAGGTAGATGAGCTCCAAATGCTCTTTAGCAATGTGGTCACCGATGCTCCTGCTGGTGGAGAAGATGACTTCATTGTTTTGGAGCACGTTGGTGAGCCGCGCACCTTTGACTTTGAGCCCAAGGACCACCTTGAGCTTGGCGAGTCTCTGGGGTTGATCGATACCAAGCGCGGTACCAAGGTAGGCGGAGCACGTTTCTACTACCTCACTGGCGACGGCGCATTCTTGCAGTTAGGAATGCTCAACCTCGCCGCTCAGAAGGCGCGCGAGAACGGTTTCCAGCTGATGATTCCGCCAGTATTGGTGCGCCCTGAGATTATGCAGGGAACTGGTTTCTTGGGGGCACACTCCGATGAGATCTACTACCTCGAGCGCGATGACCTTTACCTAGTAGGCACCTCCGAGGTCGCCTTGGCTGGTTACCACAAGGATGAGATTATCGACCTTAATAAGGGACCGATTAAGTACGCTGGTTGGTCCTCCTGCTTCCGCCGTGAAGCCGGCTCTTATGGCAAAGACACTCGCGGTATCCTGCGTGTTCATCAGTTTGACAAGCTTGAGATGTTCGTTTTCTGTAAACCAGAGGATGCCGTCGAGCAGCACCAGACACTTCTGAAGATGGAACGCGACATGCTTGCCGCAGTGGAGGTTCCTTACCGCGTTATCGACGTTGCCGGCGGCGACCTAGGATCCTCTGCGGCTCGTAAATTTGATACAGAAGCATGGGTTCCCACTCAGAACACCTACCGCGAGCTTACATCCACCTCAAACTGCACCACATTCCAGGCGCGTCGTCTTCAGACTCGCTATCGCGATGAGAACGGCAAGGCTCAGACCTGCGCTACCCTCAACGGAACTCTTGCTACTACTCGTTGGTTGGTTGCCATCCTTGAGAACAACCAGCAAGCAGATGGATCAGTCATCGTTCCTGAAGCTCTGCGCCCATTCGTGGGTAAGGATGTTTTGGAGCCAATTAAATAA???????????????????????????????????????????????????????????????????????????????????????????????????????????????GTGGTTTTCCCAGAGGCCTCAATGCAGGCATTTGATACCGGACGCCTAGATATAAATGCTGAGGATATATCAGGGGCTTTTGTGGGGCGGATCAAGGAGCTAACCGATGAGCTGGGCATTGGCGTCGCGGTGGGGATGTTTACTCCGGCGGATACGGTAGACGTTGAGGGAAAGAGCATCAACAGGGTGCATAACACGCTGGTTGTTACTCTTCCGGGGGCGGAAAATCCGATTTTTTATAACAAAATCCATACGTATGATGCCTTTGGCTATCACGAATCTCATACCGTTAAGGCTGGGGAGGATGTGGTTATTATCTCCTACGGGGGAATCACTTTTGGTTTGGCTACCTGCTATGACGTGAGGTTTCCTGGGCAATTCCGGGCGCTGGCGCAGCGTGGGGCGGAAGTGATCCTGCTGCCGGCTAGCTGGGCTAATGGCACGGGTAAGAAGGAACAATGGCAGTTGCTTACGGCTGCGCGGGCTCTGGATGCAACGTGTTTTGTGGTGGCGGTGGATCAGGCGGACTCTGGAGTAAAAGGCCCGACTGGCATTGGTTTTTCTCGGGTCATCGGACCGGATGGGGTGTGCATAGCGGAAGCTGGTGCCTGGCCTGAACTGCTCATCGCCGATATCTCTACGAAGGATCTTTCCGACGTTAGATCTGCCATACCCGTTTTATTGGGTGTGGATGAGTACGCAAACGCCTCTCCCGAGCCTAACAATATTTAAGTGGGAGACATCGCGCATACCTCGCTGTCGCCCGACGTTGAAGATTCTTGGCTCGACCGGATCAGCGAACATCGTGAGCGACAGCGCTCCCGTTTTCACGCCTTCTGGCA--TGAA-TCGATCACCTACCCCATCCTCTGGACCAAGAAACTATTGCAGTTTCTCTCCACCACGCCGGGGCGCATGACCACGCTCATCGTTGTACTCAGCATCACCATCTTATCTGCTGGCGTCTCCATGTCGCAGACATCCGCGGACAGGCGCGCTGATTTAAAAACACTGATAGATAACACCGAGCCGGTCTCCTACCTTGCGCAAAACCTTTATTCTTCCCTGTCCCTCGCCAACACGACGGCGTCGGTAAGCTTTGTGCGCGCCGGGGTAGACACCAGCGAAAATCGACAGAGATATGAGCAAGCAATCCAAAACGCATCGCGCGCTGTCGCGCAAACAGCCGGCGGGCTCAGCGAGAACTCTGGCCACCAGCTAGAGCTGCTTACGCATATCTCTGAACAGATCCCCATTTACACCGGACTCGTGGAAACCGCGTGGGCTAACAACAGACAAGGCAACCCCGTAGGCGTGGCCTATATGTCTCAGGCCTCTACGCTCATGCGTGAACAGATCCTCCCCGCAGCCGCTGAGCTCTACACCCTCACCAGTAATAATGTGACCAATGAGCAGCAGCAGCTCGCCCGCCCGCTCTGGGTTCCGCTCGGTGGTCTTTTTATTGCGCTTATCATGTTGCTGCTCGGCCAGCTCTGGATCGCTCACGTTACCCGCCGCCGATTCAATGGATGGTTTGTACTGGCTACGCTGTTGATGGTGATCGCCACAACGTGGGTATCCACCGCCAGCTTCCTCACCTGGAGCGCTAGCTCTACCGCCTACCAAACGGTCTCATCGCCGTTGCAGTCGCTCACTGACGCCCGCATCCGTGCGCAACAGGCCCGGAGCAGCGAGACGCTCGCTTTGGTATGGCGCCAGTCCCTAGAAAACTCCAACACCAACTTTAACGCCGCCCTGGATACCATGGATAAAGCGTTAAATAACTATGAAAATTCTCAATTGGTGGATAATGCCAACAATCGCGAGCACCTTAATCAGGCGGTCAAAGCAACAAAATCCTGGAGAAGCTCCCACGAAAAACTCGCAGCCGCCCTCAACTCCGGCGATTATGAAGAAGCCCTGGCATTGACTCTCTACAATGATACGTCCGCCGCAACGCCTTCTGCCTTCAACGTTCTAGATTCTTCCCTGGCAAAGCTTATCGACGACGCCCGCCAAACCGCCCGCGGCTACATCACTCGTGGCGCTAACGCCTCCGACGTGGTGAGCACCATGGTCCTTGTGTTTACTCTGGTTTCTGTGCTCTCCCTCTGGTTAGGTATCCGACCTCGGCTCCAGGAGTACCTCTGAATGTCACGGATCTTCCGTTCGGACGAAGTAGCCCCAAACGATCGCATCGTGGTGCGTCGTAAAGCTAATGACATCATTGGGCATGTCCTGAGCATCGATGAGGAAACCCTGGTGGTCCGGCCGCAGAAAGTAGGTGGTTTCCCGTCTGAGGTTCCGGCATTATCTATCCCTCGCGCTGACATCATCATCATGAAAAAGCTAAGCCCGCGCACTGTTCGTAATTCGGATATCCGTGCGATCGAGAATGCCACGGCCAAGGCCTTCCCGGGCATCGAGCACACCTGGTGTGATCAATGGCTTATACGATCCGGCGACGGCATCACAGAGCGATCTAACAGCGCGGCCCCCCTGGGAAACACCGCCATGTTTACCCCTATTCCGATAGCGGCGATCCATGCGTTTTATAGGCGGCATAATCTGCCCACCCGTATCCTCATCCCTGAGCGCATCGGTGCAATGGCGGAAAAACTCGTGGCGCAGCCAGGGTGGGCCTTGGGCCCCGAGATCATTGTGATGACGCGCAACCTAGATGACCTTCCCGCCACCACGTCCGACTGGGAGTTTCGCATCGATGATCAGCCAGATCAGGATTGGTTGTCCCTTTATAACTTCCGCGGCGAACCACTTCCTGAGCACGCGCTCGATCTGCTCCGCGAGGAGATCGAT-GGGAAAATGGGG--TTTGGCAGGCTGCTTACCGCAGAAGGAGAAACCGTAGCTATTACGCGTGGCACCGTCACCGATAATTATCTCGGTTACTCAGCCGTTGAGGTGGCGCAAGCTTATCGACGCCGCGGCCTAGGCACCGAGCTGGGAAGACATATGCTGCACTGGGGTGCTCGGGAGGGCGCCACGCGCGCTTATCTTCAAGTTATTGCCACCAACGCTGCCGGCATTGGGCTCTATGAGAAACTCGGCTTTGTTGAGCATCACCGGCATCGATATGCGGAAGCGACTAATCTTTAAGTGGAACAGCAGCAAAAGCGTGGCATTGGGCGCAAAGCATTGCTTGGTGGTGCCATCGGTTTTGGTGGCCTTACCCTTGCGGGATGTGACGTAGATGCACCAGGCGGTGTTTTGGGTAAAGCTCTAGCCTTTGGTTGGCCGGAAGGTATTACGCCCGAAGCTACGTCGATGTATAACTTCTGGGTCTGGGTCTGGGTAGCTGCCTGGATCATTGGCTTTATTATGTGGGGCCTCTTTATCTATGGAATGTTTGCGTGGAGTGCTAAGCGCGCAAAGAAAGCCGGTAAAGATGAGTTCCCGCGTCAGACTCAGTACAACATTCCATTAGAGCTGGTGCTCACGATCATCCCGATCGTGATTGTTATGGGTCTCTTCTTCTTCACTGTTCAGACACAGGACAAAGTCACCGCAATGGATAAAGATCCTAAGGTTACTGTAGATGTGACTGCTTATCAGTGGAACTGGAAGTTTGGATACTCGGATATTGCTGCCGATCTTTCCCCTACCGGTGCTGAATATAAGGGTGTCGATGATGCTCGCCAAGCTGCTGCTGAGGCAAGCAAGGTGGATCCTAGCGGCAAGAACCCAATCAACGGAATGTCTAAGACCGATACGTCTTACTTGCACTTTAACAAGATTGAGACTTTGGGTACCTCTGAAGAGATTCCAGTCTTAGTTCTTCCAAGCGACACCGCAATTCAGTTTGATTTGGCTTCTGCTGACGTTTCTCACGCATTCTGGGTTCCGGAGTTCCTGTTCAAGCGTGACGTGTACAACCACCCTGAACAGAACAAGCAGCAGCGTCGCTTCCAGATTGAAAAGATTGAAAAGACTGGCGCTTTTGTGGGACGTTGTGCCGAAATGTGCGGTACCTACCACGCAATGATGAACTTTGAGATTCGCGTAGTAACTCCCGAGAAGTTCAAGCAGTACATCTCTTTCCGGAATAGCAACCCGCAGGCTACAAACTCCGATGCGCTAAAGAGCATTGGGGAGGAGCCCTACGCAACCACCACGCACCCGTTCAACTCCGAGCGCGCTACGCGTGATGGCAATAACTTTGATAAGACCAGCCCCGCTGCGTAGATGATTGAGTTGTCTTTGGGGACAATCGCCGAAATAGTCGGCGGGAGTCTTACCTCGGGCACCGATCCGACGGCGTTAGTGACGGGATCTGTTGAGTTTGATTCCCGTAAGGTTACTGCTGGTGGGCTATTTGTCGCGCTTAATGGTGCGCGCGTGGACGGTCATGATTATGCTGCGAAAGCAGTAGCAGATGGCGCCGTAGGTTGTCTTTTGTCCCGCCCCGTGATGGACGGTATGCGTCCCGTATCAGGTGTTGTGGTCCCTCCCATTCCAGAAAATGAACGTAAGCGCGACAGCTATGCCACAGAAAATGATGTCGATGGGGCAGTAGCAGCGGTATTGCGTGCGCTGGGCCTGATAGCTCGTCACGTTATAGATATCCTTACTCAGAAAGGCTTAGTAGTAGTAGGGGTAACGGGTTCCGCTGGAAAAACTTCCGCCAAAGACATGATGGCCACGATCTTCTCTGCAGCAGGGAACACAGTTGCTCCTCCGGGGTCGTTTAACAACGAGATCGGACATCCTTATACGGCCTTGAAATGCACCGCAGAAACTCAATTTCTTATTTCAGAAATGTCTGCGCGGGGGATAGGTCATATTGCGCATTTAGCCGCAATTGCTCCGCCCAAGATTGGTGTAGAACTCAACGTAGGAACTGCACACGTTGGGGAATTTGGGTCCCAAACCGCTATTGCTCAGGCTAAAGGCGAACTGGTAGAGGCATTGCCAGAAAACGGCGAGGCTGTGCTCAATGCGGATGACCCATTGGTTGCACAAATGGCGTCGCGGACTAGAGCGCGCGTGACTTCTTATTCTGCGGTGAGTACAGCAGCCGCCGTGTACGCAACAGATATCACCTTTGACCACAACGCATGCGCGCGCTTTAGGCTTCACATTGAAAACGAAAACGTACATCAGATTACGTTGTTAGTGGCGGGAGAGCATCAGGTATCTAATGCTCTTGCTGCCGCTGCAGCAGCACACGCCGCGGGAATAGATTCTGAAACGATTGCGCATTCCTTGAACCGACACGTGGGAGCCTCCGCCCATAGAATGTCGCTCGTTTCTTGCCCTCGTAATATCACGGTGATTGATGATGCCTACAACGCTAACAACGAGTCCATGCGCGCCGGGCTATCTGCACTGGTGCATACTGCTCGGTCTCGAGGGAGCAGCGCTTGGGCAGTATTGGGACCGATGGGTGAACTAGGCCGAGAATCACAAACAGTCCATGAAGCAATCGGTGCTGAGCTTAAAAACATAGGTGTACACGGACTTATCGCAGTAGGCGAGAACTCCGACAGCCGCGCCTTAGCCACGGCCGCGGAAAAGACGGGTATAACTACTCTGGTTGCTCGCACTAACCTGGAAGCCGCGCATAAGCTTGCACCTTTGCTGCATGCGGATGACGTGGTGCTGGTCAAAGCATCTAATGCGTTTGCCCTTTGGGAAGTAGCAGATGAGCTGGTAACTGCGATATCCGATCAAGAGCTAAGAATGAAAACCCACGTGAACGATCAACATGAAGAACGAAATGCAGCAGGTGAATAAATGCGTAACAAAGATGCCTTCCGTGATCCTTCTTTATCTGAGCCTAGCTCCGATGTGTCGTTTCCTGTTGCGGACTCAGATTCAAGCAATAAATCTGATGGTTCCCTCCACTCCTCCACAGAACTAAGTGTTCCGGCGAGTAATTCCGTCGAGAGCTCTTCCGCATCTGCCAACAAACAAACAGTTAAAAAGACATTTGCTGGCGGCACCTGGGTTGCCCTCATCATCGGTGCTCTCTTGTTGATTCTTCTGCTTATCTTCATTCTGCAGAATCAGGAAAAAGTAGTCCTTCACATGTTTGCGTGGGAGTTCTCCGTACCAGTGGGAGTTGGTTTCCTTCTTGCATCCATTACAGGAGCATTGATTATGGCCTTGGTCGGTGGAGTACGAATGTTCCAGCTACGACGCCAGATTACTAAGCATTAAATGCGTGAAGAAAGTTCGGGTCAACAGGATATAGAGGCGATACGTCCTATTGCTGTCGTTGGCCCGACCGCGTCGGGGAAATCAGCTCTTGGTATTGCTTTAGCTCATGAGCTCAACGGAGAGATAGTCAATGTTGATTCGATGCAGCTTTATCGAGGCATGGATATTGGTACAGCTAAACTTTCTATTTCTGAGCGCGAAGGGATTCCGCATCATCAGCTCGATGTTTGGGAGGTTACGGAGACTGCGTCTGTAGCAAGATTCCAACAAGATGCCGTTCGCGATGTGGAAGACATCATGGCACGTGGGAAAACCCCCATTCTCGTGGGGGGATCGATGCTGTATGTGCAAGCGCTTGTCGACGCCTGGCAATTTCCGCCTACTGATAAGAAAGTTCGAGCTAAATGGGAAGAAAAACTCGCTGAAATCGGTATTGACGCGTTGCATCGCCACCTTGCGCTACTCGATCCCGCTGCGGCGGAGATCATTGAAGACAAAGATCCTCGCAGAACAGTTCGTGCGTTGGAAGTTATTGAGCTTACTGGTCAGCCATTTCAAGCCAGCCAGCCACCCAAAAATGGTGTTCCTCGTTGGGCGACGCGAATTTTAGGCCTACGTACACACAGTGATTGGCTTAACCCTCGTATTGAGTTGCGTACTCGTCTCATGTTTGAACAAGGTTTTGTCGCAGAGGTTGAATCGTTGTTAGACAAAGGATTGGTAGCTGATTCGACGGCTGGACGAGCGATCGGATACGCGCAGGTTCTACAGGGAATGGCCGGTGATTTAACCTGGGATGAGGTGGTAGATCGGACGATCACGGGGACTCGCAGATATGTTCGCAGGCAAAGAAGCTGGTTTAACCGTGATCCTCGTATCTCCTGGATCGATGCCGCTGAAGACACTCCGACGCAAGCGCTATCATTGCTAACGTGAGTGCCCAACCTTTCGGACCAGGCTAAAGAAGAACTCATCAAAGTATCGGTGCCTCGTCAATCAGCCCGTATTGCTGAACTCGCATCCGTGATCCGCTTTGCAGGAGCTATCGACGCCGTGGCCGGGCGAGTAGTCGTAGATATAGAGGTAGGTGAGGAGGCGCTAGCCCAAAGAATCGCTGCGGAGATTAAAGACCTATTTGGTATGGAGTCGCAGGTACTTGATTTGGGTCCGCTGAATAGCAGTAGGAAGGCGCCGCGACAGGTTGTTCGAGTGGCAGACAACGCTGATAATCTCATTCGGCGAGTGGGCTTAGTAACCCGAAGCGGACATCAGGTTCGGGGTCTTCCTCCACATATCATTGCAGGTTCTATTGCAGATTCAGAAGCGGCATGGCGGGGTGCATTCCTAGCAGCTGGAAGCCTATCTGATCCCGGTAGAACATCCGGTTTGGAGGTGGCATGTCCTTGCCAGGAGGCCTCTTTGGCTTTGGTGGGATGCGCACGTCGACTCGGTTTATCTGCGAAAACTAAAGAAACCCGCGGCGTAGAGAAGGTGGTGATCCGTGACGGGGAAGCAGTAGGCGCTTTGCTATCACGCATGGGAGCCCATACGACAAGACTGTTGTGGGATCAAAAGCGGCAGCGCAGGGAGTCCCGTCCAGTGGGAAATAGGTTGGCTAATTTTGATGATGCCAATCTGCGCCGTTCCGCACGTGCTGCTGTTGCTGCTGCTGCCCGTGTGGAACGTGCCATGGCCATCCTGGGGGATGACGTCCCCGATCATCTTGCGCAGGCCGGACAGCTTAGAGTGCAGCACCGTCAAGCCTCGTTAGAGGAACTTGGCCGACTTGCAGATCCGCAGATGACAAAGGACGCAGTTGCTGGACGCATACGTCGGCTGCTCTCCATGGCTGATAAGCGGGCTGAAGAACTGGGTATGCCGGATACCTCCGTGGCAGTTACGGATGATCTTCTTGATGAGGTTTAGATGAGAACCA---CACCAACCACGCAGGATTTACCGGATTCTCGTGGCGGAACCTCACAAAAAGTAGTGCGTTCTGTCGTGGAAACCCGAAGTACTGACGGGGAGACCCGTCGCCAGATCATGCTGGTTATGCTCAAGTCTGGCCCTGTCACCGCGACTCAACTAGGAGAAGCTCTCGGGCTTTCTGCAACAGGCATTCGACGCCACGTCGATATTTTGGTTGAGGAAGGCCTTGCTGAAGTATCTCAGCCTAGAAAAGTGACCGGTGATAAAACTCGTGGACGTCCGGCGAAAAGCTTCAGGCTTACTGCGGCCGGACGCGGGCAGTTCGGGCATGATTATGACTCTTTGGCTGCTCAGGCATTAGCTACATTGAGGGAAACTGGTGGCGAAGCCGCAGTAAAAGAATTTGCGCGTAAACGCGTTGCCGCAATCGTTGAAGGGATTGAAATTCCCGCAACGGAAGATGCGAACTCCTTGGAAAAAACTGCATCTGCTTTGGTAAAAGCATTTTCTGAGAGTGGATACGCCGCAACATTGACCAATGCCGCAAATGGTGTCCAAATATGCCAACATCATTGTCCCATTGCTGGTGTCGCCGCAGAGTTCCCGGAGCTCTGCGAGGCCGAACATGAGACTATTGCAATGTTGCTTGGGCATCACGTCCAACCGCTAGCTTCTATCGCTGAAGGTCATGACATATGCACGACCAACATTCCGATAACTCCAATTCTGACCCCCACAACTAAGACTCCAAATGAAAGGAGTGGTTCATGAGTGTCTTTTATTTTTTTAGCGGTGGTGGTGGTCTTTGTGGCCCTACTCATCGCAAAATCAATCGTCATTATTCCTCAAGGTGAGGCAGCTGTCATTGAGCGCCTTGGGCGTTACACAAAAACGATTTCTGGAGGAGTGAGTCTTCTTGTTCCTTTCATTGATCGTGTTCGGGCAAAAGTAGATACGAGAGAAAGAGTTGTTTCCTTCCCACCCCAAGCAGTAATCACACAAGATAATTTGACTGTTGCTATTGATACCGTAGTGACATTCCAAATTAATGACGCTGCTCGTGCTATCTACGGGGTAGACAACTACATAGTTGGTGTTGAACAGATATCCGTAGCTACGCTTCGCGACGTAGTAGGCGGTATGACGTTGGAAGAAACTTTAACCTCGCGAGAAGTTATTAATCGGAGGCTGCGCGGCGAACTGGATGCGGCTACGACCAAATGGGGCCTGCGTATTAGTCGAGTCGAACTCAAGGCGATTGATCCACCGCCATCGATTCAGCAGTCGATGGAAATGCAGATGAAAGCTGACCGGGAAAAACGCGCAATGATTCTGACTGCAGAGGGGCGTCGTGAATCGGATATTCGCACTGCAGAAGGTGAGAAGCAAGCTAAAATTCTTGCTGCAGAAGGCGAAAAACATGCGGCAATTCTGGCAGCTGAAGCCGAACGTGAAGCAACTATTTTGAGAGCCGAAGGAGACAGAGCAGCAAGGTATTTAGAGGCTCAGGGTGAGGCTCGAGCAATCCAGAAGGTTAACGCGGCAATTAAGTCAGCTCGAGTAACCCCCGAGGTTTTGGCTTACCAGTACCTGGAGAAGCTACCTAAACTTGCTGAGGGAAATGCATCGACAATGTGGATGATCCCGAGCCAGTTTGGGGATTCCCTTGAACAGTTTGCTAAAGCACTAGCCAAAAAAGACGATGACGGAGTCTTCCGATATGAAAGCAGCGAGGTAGATCAACGGAGCCTTGACGTTGCAGAGGAAGACGACCATGAGGATTGGTTTAAAGCTTCATCGAATCCGGAGATCGAGGCAGCGGTAGCGGCGGCTAAAGCAGTGGCGAATAAACCTGTGGATGAGCCCACAAGCGTTATGAGCTCTTCTTCAAAAGAAAAAGCACGTAACCAGCCTGCAATTGAACCGGGAATGGCTAGACAAACTGATGATTTATTGTTAGAAAATCCAGAAACTCTCGCATAGATGAACTCCCAACAAAAAAACATTAACGCTGGCGGCCCCAACGCTGATGACGATTCTTTGGACCACTCACTCGGCACTGCCCAAGCTCAGATTTCAGCAACAGGCGTCGATGACCTCTTAGATGAAATAGATGGTCTTTTAGAAAACAATGCCGAGGAGTTCGTTCGTTCTTACGTTCAGAAGGGCGGGCAGTAAATGACCGCTGCAATGTATGACCTGATGGACTTTGATGAGGTCCTGGAGAAATTCGACCCTGTCATGGGCCTTGAAGTTCACGTGGAGTTGGCCACCGAGACTAAAATGTTTTCCGCTCCATCGGCGCATTTTGGTGCCGAGCCTAACGTGAACGTTGACCCGGTTTCTTTGGGGCTACCAGGGGCGCTGCCTGTGGTTAATGCTAAGGGCGTCGAATGGGCTATCAAGATCGGTCTTGCGCTGAACTGCCAAATTGCAGAGTCTTCACGATTTGCTCGTAAGAACTACTTCTATCCAGATCAGCCAAAGAATTACCAGATTTCGCAATACGATGAGCCCATTGCTTATGACGGCTACCTGGATGTTGTTCTGGACGATGGAACTCCGTGGCGTGTGGAGATTGAACGTGCGCACATGGAAGAAGACACGGGAAAGCTTACCCACCTGGGTGGAGTCGATGGGCGTATTCATGGAGCCACGGCTTCGCTCGTCGACTGTAACCGTGCAGGTATCCCGCTCATCGAGATCGTTACCAAGCCTATCGAAGGCGCGGGGGAACGAGCTCCAGAGGTGGCGCGTGCTTATGTGGGGGCGCTTCGGGATCTGGTTAAAGCTTTGGGCGTTTCTGATGCCCGTATGGATCAGGGGTCGATGCGATGCGATGCTAACGTGTCGCTGCGCCCCGTTGGGACCGTTGAATTTGGTACGCGCACTGAGACCAAGAACATTAATTCCTTGAAGTCTGTAGAGCAGGCAGTGCGTTTTGAGATGCAGCGCCAAGCTCAGGTATTAGAAGACGGCGGGACGATTGATCAGGAGACTCGTCACTACCAAGAAACCGATGGAACAACTTCCAAGGGACGTCCTAAAGAAACTGCTGAAGATTATCGCTACTTCAACGATCCAGACCTCCCGCCGGTTATTGCACCGCGCGAATGGGTAGAAGAAATCCGTTCGACGCTGCCTGAGCTCCCCTGGGTGCGTCGTGCGCGCATTCAACAGGAGTGGAACCTTAAAGATGAGGAAATGCGCGACCTTGTAAACGCAGGCGCGTTGGACCTGATCGTAGAGACTGTAGAAGCAGGTGCCACTCCATCAGAAGCGCGTTCCTGGTGGGTTGCTTATTTGTCGCAAAAAGCAAATGAGCAGGGGGTAGACCTTGATGCTTTGCCGATCAGCGCTGCTCAAGTTGCTCGCGTAGCCGCTTTGGTTAAAGAAGGGAAGCTAACCAATAAATTGGCGCGTCAGGCTGTCGACGGCGTTCTCGCTGGCGAAGGCGACGTTGATGAGGTAGTCGCCTCCCGGGGCCTGGAAGTTGTACGTGATGATGGTGCGATTGAAAAGGCCGTGGAAGAGGCACTGGCCGCTAACCCCGATATCGTAGAAAAATATCGAGCAGGAAACACTAAGGTCACAGGTGCAATTGTCGGAGCCGTTATGAAGGCGACCCGGGGTAAGGCCGACCCGGCTCAAGTGAACAAGCTCATAGCAGAGAAGCTCGCATAAATGACACCAGCGGATCTTTCACACCTGATTAAGCGCACTGCTACTACTATCCTTGAGTCACGTGGTCTCGATGCCTCGGTTTTGCCTGAGACAGTAGTCGTGGAGCGCCCGCGTAACCCCGAACATGGGGATTATGCGACAAACGTTGCCCTTCAAGTGGCTAAAAAGGTAGGAATGAATCCGCGTGAGCTTGGGCAGTTGCTTGTCGACGCCCTAGCTCTTGATGAAGCCGTCGCGGAGGCCGGTATCGCCGGCCCGGGCTTTATCAATATTCGCCTTGCTGCTGCGGCCCAGGGGGAGATCGTTGCTAAGATTCTCGCTGCAGGTGAGGCATTTGGTCATTCAGACCTCTATGCAGGTAGCCGTGTGAATCTAGAGTTTGTTTCTGCAAACCCAACAGGGCCGATTCATCTAGGTGGCACCCGGTGGGCAGCTGTAGGAGACTCTTTAGGCCGCGTCTTGGAGGCTTCAGGCGCTGAAGTCACAAGAGAGTATTACTTCAATGATCACGGACGCCAGATCGACAGATTCACCAATTCGCTCGTTGCTGCGGCAAAGGGTGACCCCACGCCAGAAGATGGTTATGGCGGAGACTACATCAACGACATAGCAGAAGCTGTGGTTGCATCGCATCCTGATGTTCTTACTCAGGAGCCTACGGAGATGTTGGAGACGTTCCGTTCTGTTGGCGTAGAGATGATGTTTAGCCACATCAAAGAGTCGCTCCATGAATTTGGTACTGACTTTGACGTCTTTTTCCATGAAAACTCATTGTTTGAATCAGGCGCTGTTGATAAAGCGATTGAACGCCTGAAAGAAAATGGAAATCTATATTTCCAAGACGGAGCTTGGTGGCTCAAGTCTTCTGATTATGGTGATGACAAAGACCGCGTTGTAATTAAGTCAGATGGCGATGCAGCCTATATTGCCGGTGACATTGCATACGTAGCTGACAAATTCGAGCGTGGACACAACCTGTGTATCTACATGCTTGGTGCAGATCATCACGGGTATATCTCTCGTTTGCGTGCTGCTGCAGCAGCACTGGGGTATGAGCCCAACAGCGTGGAGGTTCTCATCGGACAGATGGTGAATCTGGTCCGCGATGGGCAAGCAGTTCGCATGTCCAAACGCGCGGGCACCGTGATCGCTTTGGATGATCTAGTTGAGGCCATTGGCATTGATGGTGCTCGGTATTCCATGATCCGATCATCGGTGGACTCTAGTCTTGATATTGATCTGGCATTGTGGCAATCGCAAAGCAGCGATAACCCTGTTTATTACGTCCAGTATGGTCATGCACGCCTGTGCTCGATCGCGAGGAAAGCTGGCGACTTGGGGATAACCGCTATTGACCCCAATTTTGCTTTGTTGACCCATGACCGTGAAGGTGATCTGATACGTACGCTGGGAGAGTTCCCTGCAGTAGTAAAGGCTGCCGCTGAGCTGCGCGAGCCACATCGTGTCGCACGCTATGCGGAAGAATTGGCTGGAACATTCCATCGTTTTTATGATTCGTGCCAAATCCTGCCTAAAGCAGGTGAAAGCCCGCAGCCTGTTCACACCGCGCGTCTTGCCCTGGCTAATGCCACCCGTCAGGTTCTTGCTAATGCCTTGGGCCTGGTTGGTGTTACAGCACCGGAGCGCATGTAAATGACTACTCAAGATAATCTTTCTGAATCAGCCGTACGCGCAGCACTCGCGCGCGTCGAAGATCCTGAGATCGGCCGTCCTATCACTGAGATCGGAATGGTGAAGTCCATTGCGATCAACGGAAATGATGTACATGTCGAGATTTACCTGACCATCGCAGCTTGTCCGATGAAAAACACACTCACAGACAACACCCGTGCAGTTCTTGAGGAACTTCCGGGCGTAGGAGAAGTGAGTGTGAGCACCGACGTTATGTCCGATGACCAACGTCGTGAACTTCGCCAAACACTTCGCGGTAGCACCGAAGAACCAGTCATCCCCTTCGCACAACCAGACTCAACTACCAGAGTCTTCGCAGTAGCTTCAGGTAAAGGCGGCGTAGGAAAGTCGTCTATGACGGTGAACCTTGCCACAGCCTTAGCATCAAAAGGTTTAAAAGTAGGTGTCCTCGACGCAGACATCTACGGACATTCTGTCCCCGGAATGTTGGGTTCCGAGGAACGACCGCATGCAGTGGATGACATGATCATGCCGCCACAGGCACACGGAGTGAAGTTGATCTCAATTGCGCATTTCGTAGAAGGCAATGCTCCTGTGGTGTGGCGTGGACCGATGCTGCATCGTGCTATACAACAGTTCCTAGCGGATGTTTTCTGGGGCGACCTAGACATCCTCCTACTCGATCTCCCTCCAGGAACAGGCGACATCGCCATTTCTGTGGCACAACTCGTTCCTAATGCCGAGCTTCTTGTCGTCACTACGCCACAGGCAGCCGCAGCAGAGGTTGCCGAACGTGCAGGATCGATAAGCATTCAAACACATCAGCGCATTGCCGGAGTGATCGAGAACATGTCCGCCATGGTGCTTCCCGACGGTACCGTCATGGACGTGTTCGGTAGCGGCGGCGGCGAAGCGATGGCTGAGCGGTTGCAGACGCTCACTGGTACAACCGTCCCTCTCCTAGGCAGTGTGCCTCTCGACCCACGTCTACGCGAAGGCGGCGATGCCGGGGTACCTCTTGCTCTAGGGGCCCCAGACTCCCCTGCCGGGCAAGCGATTCATGCTATTGCGGACAAGCTCGTGGTACGGAGGGAATCCCTCGCAGGAAAAACTCTTGGCTTGGGAGTCACTAGGAAGGGTTAAATGCTCAAAGGTTTTAAAGACTTTATTCTCCGTGGAAACGTAGTCGAGTTGGCAGTCGCTGTTGTCATCGGCACTGCGTTCACCGCAATCGTTACTGCATTTACCAATCACTTGATCAACCCCTTGATCGCCTCCCTCGGTGGTGCAGATGTTTCGGGTCTCGGCTTCCACATCCGCTCCGGCAATGAGGCCACTTTCCTAGACTTCGGCGCTGTTATCACCGCAGCAATTAACTTCCTCATCATTGCAGCAGTTGTGTACTTCATACTTGTTGCTCCTATGAACAAGCTCAATGAGATGGCAGCTAGGCGCAAAGGCATCCAAGAAGAAGAAGAGGCTCCAGCTTCTATCGAGGCAGAGCTGCTTGAAGAGATCCGCGATCTATTGAAAAACCAAAGAAACGGTAATTTTCTAAGCGAGTAGATGAACGCACCCGATTATGGAGATCCTTCAACTCCGCGTCACGACGCCGTAGTGACATTGTGGTTTGTCACAACCGCAGACCCCGGCGCGGTCATAGCAAAGCAGCCCCGAGCCGACCGGGGGTTTGGCCGAAAGCTGTTAGCCCAACTCAATCCGCGCTGGCCGATTACTCCCATCGGTCAGTTTTCTTTGAATCGTTCGGCTCAGGCTTCCCCACAAGAATTTTATATTGCAGGTTTTGAGGGACTTTCGATCATCCAAACAGGTGTATCAGACGCCACTAGGCTATCCGAGCTTAATCCAAAGCTTCATTCTTGCATCCCCGCGGCAGATGTCTACGCTTTTGCTATCAATGAGGAAACTGGGCTAGGTGCTTTTGCGCATTGGACTGGCGATACCTTGCGACGGTCCTTTTCCGCTCGCAGAGAACGAGTGTATGAGGACCTAGGGCTTCCAGAGCCCTTTGAAAATCCCTATTGGGCAGGAGAAAAAGCAGAGGACAGTGGAGGAATTACTCTGCCTTTCTGGCCAATTGAATTGGTGCGCGAGGCTCAAAGACAATGGCTCGGTTTTGATGTAGAAGGGGCATCTGACATCAATGTGGCGGCCTTTGCGATTGATGGAAGGCCTGAGCCGAAGCTTGTGGATCATCCTTCTGATCAGAAAAAGAGCATTCAGTCTTTAGTCACTACGGCGTCTTCCAAACTCGGTTTGGGAGAGTCTCGGAGTGACTATGACGACTATGAACAGCATGGCTCCGAGCCAACGGTCGCTGCAGAACTGGCTCGTTACGCAGAGGTATCAAAGGATGTGGCCCAGAACCTCGCCGTTACAGCGGG-AAAAAAAATTCGGGTACTTTCTCATAAGCTAGCTGAGAAGCTACGTCATACCGACCGCCCTTAAGTGTCTGACATCTTGCGAGTAGGTGACCACAGCCCGCGCGTCGCTGAAGTCAGAACAGCACTGACACGCCTTGGTCTTGTGCCAGACTCTGATAAAGAAATCAAGCAGTCTAAGGGGCAAACGTTCACTGACCCAGAGACTTACTTTGACGAGGACCTCGCCGAAGTAATTAAGGGGATGCAACAGGCTCGGGGCATCATCGCTAGCGGTGAAATCAACGAGGTCACACTCCGTGCCCTCCGCGAGGCATCCTATAAGCTCGGTGCCCGAGTTCTTAGCTTTGAGCCGAATAATATCTTTGTTGGCGACGACGTAGTGCAGTTGCAAAC---GCAGCTTCAAGAGCTCGGTTTTTATACCGATCGCGTCGATGGCAGATTTGGTGAAAACACATACAAGGCGTTGCTCAGTTATCAGGTCAATTATGGGCTGAAGAGCGATGGTGTCTGCGGCCCTGAGACAATCCGTGCGTTTGGACGTCTTGGACGCAGAATCACCGGCGGTTCGCCTCAAGCGCTTCGTGAGCGTGAGCGTGTCCGCGATGCCGGCCCTATGCTCGCCGGTAAACGCGTAGTTATCGACCCCTCTTTGGGCGGTAACTCACGTGGGCAAGTGGTTCAGGGACCTTATGGGGAGATCACTGAAGAAGAAATTCTATGGGATCTTGCTACTCGGGTAGAGGGACGCATGATCGCTGCCGGGATGGAGACCATTATTTCCAGGCCTAGGCAGGATAATCCTTCACACCTTGAGCGTGCAGATATAGCCAATGCTTTTGACGCTGACGTCATGATTTGTTTGCAATGCGACCAATATCAAAATGATAAAGCAAACGGCGTTGCCACTTTTTATTTCGGTTCTGAGGCCGGAACCAGCTCCCTTACCGGCGAGATGTTGAGTGGATTCATCCAGCGAGAGATCAGCGCTCGCACTGATCTGGTCAACTGCGGTAACCACGGCAGGACCTGGGATCTGCTCCGTATCACTGCCATGCCCACCATCGAAGTGGTCTTGGGTTATCTCACCAATCCCCACGACGTCACCATTTTGACTGATCCTAAGCATAGAGACGCGATCGCAGAAGCAATCGTGGTGGCCGTCAAGCGCTTATATCTCCTCGATGATGATGATCAGCCCACAGGCACGTACAAGTTCGCAGAGATGCTAGAACAGGGCATGCTCTAA [42606 bp]
'Cp 162' ATGTCTAATCTGCTACGACTGATCGGTCGGCGCCTGATTGCACTACCCATCATGATTCTTGGCGTGACCTTCTTGGTGTTCTTCATCATGTCCTTCAGCCCTGCCGATCCTGCTCGCCTCGCGCTAGGGGAGACGGCCTCGCTGGAGGCACTCGAAGAATACCGTGAGACCCACGGCCTCAACGACCCTCTGTTGATGCGGTATTACCACTTCCTCGTGGACATGCTCCACGGCGATCTTGGTACCACAACTGGTAGCGCCTCTGTCACAGACGTTGTTGCTAAGGCATTCCCGATTACGCTGCAGCTCACCTTCTTAGGATTGATCCTCGCTGCGGTATTCTCCCTCGTCTTTGGCGTCATCGCGGCCCTCTACCGAGACAAATGGCCTGACCAATTGATCCGCGTCGTCTCTATTGCGGCACTGGCCACCCCTTCTTTCTGGTTGGCTATCCTGCTCATTCAGTGGCTGGGAACAATCCCCGGCGCGTGGGGGCTGTTCCCCGCATTGATTACCTCGTGGGTGAAGTTCACCGAAGACCCTGGGGTTTATCTCAACAACCTTTTCCTCCCGGCTGTGGCCTTGGCCGTTCCAGTTGCCGGTTCACTCACCCGCGTAGTACGTACCGCCATGGTGGAAGAGCTGGACAAGGATTACGTGCGCACTGCCATTGGATCCGGTATTCCCAAGGCTGAAGTCATCTCCCGTAACGTTCTCCGTAACGCGCTTATTACCCCCATCACGGTTCTGGGGCTCCGCGTTGGTTACCTCATGGGTGGCGCTGTGATCATCGAGATCATCTTCAACATTCAGGCTATGGGTCAGCTCATCCTCGACGGTGTTACCCGTAACGATGTTTACCTCGTTCAGGGCGTTACCCTCACTGTCGCTATCACGTTCATCATCATCAACATCATCGTTGACATGCTTTATGTGCTCGTCAACCCACGCATCAGGAGCATCTAAATGATGATCTTGGCCTTTGTCCTGGTTAGCTTTGTTACCCAGCGGTTAATCAATACCAAGTTGGATATTGCAAACTCGGAGATCGACCGTGCGCGTGTGTCTGTGGAACAACAAATTAAGGCCACAGGTGCTTCCAGCAGTATGCAGGTTCGTCTAAATTCTGCCCGTGCCGCCCTTGTAAACAAGGTGGCATCGGCAGAAGACCAAGCAGTATATGAGCCAGTCATTCTGGTGAACAACCCCGATGGTTCTGTGATCGCGTCGCCGGAGGGATATCGCATCCCAGAACGGCTTCGGAGCTTTGTGGATCAACGGCAAGTTTCCTATCAATTTGCCACCATTGACCGCGCCAACGGTACAACCTATAAGGCGCTTATCATCGGGACCCCGACAAACTCCGATATTCCTAACACACAAGTCTATTTAGTGATGTCCATGGAATCTGACGAGGCAACTCTAGCGCTGTTGCGCGGTCTGTTTTCCGGGGCAGCCATTGTCCTTGTGGTGTTGCTCGTGGGGATCACCTGGTTGCTTACTCAACAGGTGATCACGCCGGTGCGTTCTGCAAGCCGCATCGCGGAGCGCTTTAGTTCAGGGCATTTGAGAGAGCGCATGGTGGTTGATGGGGAAGACGAGATGGCGCGTCTGGCAATGAGCTTTAATTCCATGGCCGAGTCCTTGTCTAAGCAAATTGCGCAGTTGGAAGAATATGGAAATTTACAGCGCCAGTTCACCTCGGACGTCTCCCACGAGCTAAGAACCCCGCTTACCACGGTTCGCATGGCCGCAGACATGATCGCGGACGGTTCTGAGGATCTCTCACCTGGCGCGAAACGAGCCTCTGAGCTCATGGTGAGAGAACTCGATCGCTTTGAAGCACTACTGGCTGATCTCCTAGAGATTTCTCGTCATGACGCCGGTGTTGCGGACCTTGCAGAGAACAATCTTGATATCCGCGCGTGTATCAATGCAGCATGGCAGCAAGTCGAGCATCTTGCGCAAGAGCTGGGGATTGAAGTGCACTTTGATATCCCCGCCGAACCCGTAAACCTGGTGGGTGATTCACGCAGGATAGAGCGGGTGCTGCGTAATCTTCTGGCCAATGCCGTTGATCATGCCAATGGAAAGCCTGTGGACGTCCACTGTGCAGTCACGGAAGACGCCGTGGCCGTGGCCGTGGTGGACCATGGCGTAGGCCTTAAACCAGGGCAGGAGGAGCTGGTATTTAACCGGTTCTGGCGCGCCGATCCATCTCGAGTTCGTCATTCTGGAGGCACTGGGCTGGGGCTGGCAATTTCCCGTGAAGACGCAGTCCTACACGGTGGAACGCTAGCAGCAGCGGGTGTCTTGGGGCATGGAACCATGTTTTTGCTTACGCTGCCGCTTATTCCGCGCTCCGATATTACGACTGCTCCCATTGAACTCGTAGCTCCGGGCTTTTCGACGCCCGAAGGGTTGGAAGCATCCGGCGATGCTGTGCTGACTGCGGAGGAAGGGCTCGCGGAAAAATCGCTCGGCCAGGATGCCCATCAAAAAGAAGACACCGAGGAAAGGCTAGGGAAGCAGAATGGCTAGGTGGCACAAGAAGTGCTTAAGGACTTGAACAAGGTCCGCAACATCGGCATCATGGCCCACATTGACGCCGGTAAGACCACCACCACCGAGCGCATCCTCTTCTACACCGGCATTAACCGTAAGGTCGGCGAGACCCACGACGGTGCTTCCACCACCGACTGGATGGAGCAGGAGAAGGAACGCGGCATCACCATTACCTCGGCTGCTGTTACCTGTTTCTGGAACGGCAACCAGGTCAACATCATTGACACCCCAGGCCACGTGGACTTCACCGTTGAGGTTGAGCGCTCCCTTCGCGTTCTTGACGGCGCAGTTGCAGTGTTCGACGGTAAAGAAGGCGTTGAGCCGCAGTCCGAGCAGGTGTGGCGTCAGGCTGCTAAGTATGACGTTCCCCGTATCTGCTTTGTGAACAAGATGGACAAGCTCGGTGCGGACTTCTACTTCACCGTTCAGACCATCATCGACCGTCTCGGTGCTAAGCCATTGGTCATGCAGCTGCCTATCGGCGCTGAGGATGACTTTGATGGTGTTGTTGACCTTCTTGAGATGAAGGCCATCACGTGGCGCGGCAAGGTCGAGACCGGCGCTGAGCCAGTCATCGAGGAAATTCCAGCTGACTTGGCTGATAAAGCTGCTGAGTACCGTGAGAAGCTCGTTGAGACCGTTGCTGAGTCCGATGAGGCTCTCATGGAGAAGTACTTCGGTGGCGAGGAGCTCACCATCGAGGAGCTTAAGGCTGGTATTCGTAAGCTGACCGTTAACTCTGAGGTTTACCCAGTTCTTTGCGGTACCGCTTACCGTAACAAGGGCGTTCAGCCACTGCTCGACGCTGTTATTGATTACCTCCCAACCCCATTGGACATCGGAGAAGTTCACGGCCACAAGGTCGGCGACGAGTCTGTGGACTTGGTTCGTAAGCCTTCCGTTGACGAGCCTTTCTCTGCTCTTGCGTTCAAGATTGCAGCTCACCCATTCTTTGGCAAGCTCACCTTCGTCCGTGTTTACTCCGGCATCGTTGAGCCTGGCGCTCAGGTTGCAAACTCCACCAAGGGTAAGAACGAGCGCATCGGTAAGCTGTTCCAGATGCACGCCAACAAGGAGAACCCTGTTGAGGAGGCACGTGCTGGTAACATCTACGCGTTCATCGGTCTGAAGGACACCACTACTGGTGACACCCTCTGCGATAAGAACAACCAGATCATCCTCGAGTCCATGGACTTCCCGGATCCGGTGATCAAGGTTTCCATCGAGCCAAAGACCAAGTCTGACCAGGAGAAGCTCGGTACCGCTATTCAGAAGCTTTCTGAAGAAGACCCGACCTTCACCGTTGAGCTCGATGAAGAGTCCGGCCAGACCGTTATCGGCGGCATGGGCGAGCTTCACCTCGACGTTCTCGTTGACCGTATGAAGCGCGAATTCAAGGTCGAAGCTAACGTTGGTAACCCGCAGGTTGCATACCGCGAGACCATCCGCAAGCCCGTCGAGAAGCTTGAATACACCCACAAGAAGCAGACTGGTGGTTCTGGTCAGTTTGCTAAGGTCATCATCGGTATTGAGCCTTACGCTCCTGAGCAGGAGACCTTGGAAGAGGGCGAGTCCGCAATCTACAAGTTCGAGAACGCTGTTACCGGTGGTCGTATCCCGAAGGAATACATTCCTTCCGTGGACGCAGGTATCCAGGATGCAATGCAGTATGGTTACCTCGCTGGCTTCCCGCTGGTAAATATCAAGGCAACGCTTATCGACGGCGCATACCACGAGGTTGACTCCTCTGAAATGGCCTTCAAGCTTGCTGGTTCTCAGGCTCTGAAAGAGGCTGTGGCAAAGGCAAAGCCAGTTCTCCTTGAGCCTTTGATGGCTGTTGAGGTTATTACTCCTGAGGAGTACATGGGCGACGTTATCGGCGATATCAACTCTCGCCGTGGCCAGGTCTCCGCTATGGACGACCGCGCTGGCGCCAAGGTAGTCAAGGCAAAGGTTCCGCTGTCTGAGATGTTCGGTTACGTCGGTGACCTGCGTTCTCGTACTCAGGGCCGTGCTAACTACACCATGATCTTCGATTCCTACGCAGAGGTTCCGACCAACGTAGCAACCGAGATCGTTGCTGAGCGCAACGGCACTGCCTAAATGAACCTCGGATGGTTAGCTGCGCCTCCTGCGACACCT--CGTCGCAGTGAGGAGGAGGTAGCGCGTCTTTACCCGCGCCTGCGCCTGCAGGTTTTTATGGGTATTTTCATCGGATACGCTGGTTTTTACCTGATCCGTAATAACATCTCGCTTATTGCTCCGCTGCTAATCGACGATACCGGTATTGACAAAGTAGGCATTGGCC-TTATCGCCAATGCCGTTCTTTTTGCCTACGGCCTGTCCAAGTTCTTCTCTGCGATGATCTCGGATCAATCCAATGCTCGGTATTTTATGCCCTTGGGTCTTGCGCTTTCGGCAGTAGTTAACCTGGGCATTGCTTTTGTACCGTGGCTCTCTGCTTCTGTTGCGGTATTTGCCATCGTGATGTTTATCAATGGCTGGGTGCAAGGCATGGGTTGGCCGCCGGCAGGACGAGTACTGGTTTATTGGTACTCCACTAATGAGCGTGGCTGGAAGACCTCTTTGTGGAATACCGCGCACAACGTTGGTGGTGCCGCATTGCCGTTCCTGGTAGGTATTGGTCTGGCTCACATAAGCAACTCCTGGCAAATCGCTTTCTGGTTCCCGGCATTGGTCGCGCTGCTAGTGGCAGCCCTCGGCTTTGCTTTGATCCGGGACACGCCGCAGTCACAGGGCTTGCCGCCTATTGAGGAATACCGCGATGATCCGGCGAAGGTAGAGGTTGATCTCCAGGACGGTCTGACTACATTTCAACGTATCCGCAAGCACGTGCTGACCAACCGCACCATTGTGATGCTTGCGGTGGCAAATGTCTTTGTCTATGCCCTGCGCTATGGCGTTCTTAACTGGATCACCGTATTCCTACATGAGAAGCACCATGCGGAAATTGGTGCAGGCCTTACCGGCTTTGCGGCCTTTGAGCTCGCCGGCATCCTAGGGACGATTCTCTGCGGTTGGATGTCTGACAAGATTTTCAAGGGATACCGCTCGGGCGTAGGCATGCTGTTTACCATTCTCACGGCCGTCTGCATATTTATTTATTGGCAACTACCCGTGGGCGCATCGATGTGGATGCTCATTCTGCTGGTTGGCCTTATTGGTGGTTTGATTTACGGTCCTGTGATGCTGATTGGTCTCCAAGCTATTGACCTCTCCCCGCACAATGTTGCCGGTACTGCTGCAGGATTTACCGGTTTATTCGGATACCTATTGGGCGCAACCCTCGCGTCAAGTGGCGTGGGCTTCCTGGTTCAGCATTATGGCTGGGACGTTACCTTCATCGTATTCATCGCCTTCTCAGTGATTACCGTGATTCTCTTTGCTGTGGTGGGTCGTGATGAGCGCGAGCTTATGCGTAGCCACAATGAAAAAGTACAGTCACGTGCTTAAATGACTGCCGAGAACATCGTCGTCGTCGCAGTTGACGGCTCTGAAGCATCAAATAATGCGGTTCGCTGGGCGGCAAACACCGCAAACAAGCGTGGTGTTCCGCTACGTTTGGCCGCCAGCTACACAATGCCGCAATTTCTTTACGCTGAGGGAATGGTTCCGCCTCAGGAGCTTTTCGACGAGCTCCAGACGGAGACCATGGCAACAGTCGAAGCTGCTCGAACCCTCGCGCATGAGGTAGCGCCAGATATCAAGATCGGCTACACCATCGCGGAGGGGAGCCCCATAGACATGCTCCTGGAAATGTCTAGTGAGGTCACAATGATTGTGATGGGCTCTCGTGGCTTAGGTGGCCTGTCTGGCATGGTCATGGGCTCCGTTTCTGCTGCTGTAGTAAGCCACGCTAAGTGCCCGGTGGTCGTAGTTCGTGAGGATAACCAAGTAACTGACGCCAACAAGTATGGTCCGGTCGTCGTCGGCGTGGATGGCTCTGAGGTCTCCCAACGGGCAACTGAGTTTGCTTTTGAAGAGGCTCAGGCTCGAGGTGCCAAGCTTGTTGCTATCCATACGTGGATGGACATGCAAGTACAGGCCTCTCTTGCGGGCCTGGCAGCGGCGCAGCAGGAATGGAATGTTATTGAGGAAGAGCAGACGCAGCTTCTCCATGATCGCATTCAACCCCTGTTGGAGCGTTTCCCCGACGTGAATGTAGATATGGTGATTACCAGGGATCGGCCGATTCGTGCTCTGGAAGATTCTGCCAAGGATGCACAGTTGCTGGTCGTTGGTTCTCATGGACGCGGTGGGTTCCGCGGTATGTTGCTGGGATCCACATCCCGTGCGCTGCTGCAATCGGCGCCGTGTCCGATGGTGGTAGTACGCCCGACTGATAAGGATTAAGTGGCTCGTGACTATTACGCAATCCTTGGCGTCGAACGTGACGCCACTGATAACGAGATTAAGAAGGCATACCGCAAGCTTGCCCGTAAGTACCACCCGGACGTTAACGGGTCGGACGAGGCCGCGGAGAAGTTCAGCGAGCTCTCAATCGCACAAGAAGTGCTGCTAGACCCCGACAAGCGTCGCATTGTAGATATGGGCGGAGACCCCATGGAGCAAGGCGGCGGCGCAGGCTATGGTGCCGGAGGCTTTGGCGGCGGCGGCCTAGGCGACATCTTTGAGGCATTCTTTGGCGGTGGGGGCGCCTCGCGCGGCCCTCGATCGCGCGTTCAGCCAGGAAACGATGCTCTCCTTCGCACCTCATTGACACTGGAAGAGGCATTTTCTGGAGTAAAGAAGCCCATCACCATTGATACTGCTGTTCTGTGCGATGTGTGCGAGGGAACCGGTTCGAAGACCAAGGCAAAGCCCAAGATGTGCACGCATTGTGGCGGAACTGGTGAAATCCAGCAGGTGCAGCGTTCCTTCTTGGGCAATGTGATGACTACTACACTGTGCCCGGTATGCCAAGGA---ACCGGTGAGGTCATTCCTGATCCTTGTGATAAATGCGCGGGCGATGGTCGCGTGAAAGCTCAGCGTGATCTGGTGGTCAACGTCCCAGCAGGCATTGCAGACGGAATGCGTATCCGTATGGCAGGTCAGGGCGAGGTAGGCCACGGGGGAGGTCCCGCAGGAGACCTTTATGTAGAGATCAACATCCGACCTCATGCTGTGTTCCACAGAGAAGGTAATGATCTACATCTAAAGGTCCACGTGCCCATGGTTGATGCTGCACTGGGTGCTGAGCTGAATGTGGAATCCTTGGACGGGGAAACCATTACGTTTGCAATCCCCGCAGGTACTCAGCCTGCCGAACGCATTGTGGTGGAAGGCAAAGGCATGCCGCAACTCCGCAACACCGGCAATGGAAATATGATTGCTCACGTTGACGTGACTGTGCCGACGGCATTGGATGAGACGTCGAGAAGCCTGCTTACTCAGCTGCGCGAGCATCGTGATGAGGCAGCAAAGGTCTCGCACGCCGGGGACGGCGAAGAATCACTGTTTGATCGCATACGTAATAAGTTCCGCAGATAAATGAAGTGGACTAGCTTTGGAGCACAGGTGATCTACGGCCTTATCGCCGGGGTCGTCCTCGGCCTTATCGCCAGCTCAATGCCAGAGGGGAACTGGCTCACTACCGCACTCACCACCGTGGGCGGCGATTATGTCACTCTCTTAAAGGTCTTAATCCCGCCGCTAGTTATGACGGCCGTTATCACCTCCATTGCTAACCTGCGCCAGGTGACCAATGCCGCGCGTTTAGCAGTAAAAACCCTCGTCTGGTTTGCCATCACCGCGTTTTTCTCCGTCCTTGCGGGCATAGGCGTTGGTTTGATCTTTAAACCCGGCGAGACCTCCGGTTTACAAGACACTTCAGCAGCCCCCTCTTCCGTCGGATCTTGGTGGTCATTCCTCGAAGGAATTGTTCCCACCAACCTCGTGGGATTAGAAGCCCATACCAAAGTGGTAGATGGGGTGGCTTCCACCAGCCTCAGCTTCAATGTGCTGCAGCTGCTGGTAGTAGCCATCGCCCTAGGGATTGCGGCAGTAAAGGTCGGCGAGAAGGCCGAGCCCTTTATTAATTTCAACCGCTCCCTGCTGGAGATCATCCAGAAAGTGCTGTGGTGGATTATTAGACTTGCACCCATCGGCACCGCTGCGTTGATTGGCAAGGCTGTGGCCACCTATGGTTTCGGCGCCATGGGAGCCCTGGGCAAATTTGTTCTCACCGTCTATGTCGGCCTAGCTATCGTCTTGCTCGTAATCTATCCAGTGACCTTAAAGCTCCACGGCCTTAACGTCGCCCAGTTCTATCGTCGTGTCTGGCCAGTGACCTCCCTAGGCCTTGTCACTCGCTCCTCCATGGGAGTCATGCCGGTCACCGAGCAGACCGCAGAGGCCATCGGCGTTCCCAAGCACTATGCTTCCTTTGCCGTGCCGCTGGGAGCAACCACCAAGATGGATGGATGCGCCGCTGTATACCCTGCCGTAGCAGCAATATTTG-TTTCTCAGTTCTACGGCGTTCCACTTAACTTCACCGATTACGTTTTAATCGCCGTCGTTTCCGTCCTCGGCTCAGCAGCCACCGCCGGCACCACGGGCGCTACCGTAATGCTGACGCTGACGCTGTCTACCCTGGGGCTTCCCTTGGAAGGCGTTGGCCTCTTGCTCGCCATCGAGCCGATTGTTGATATGGGTCGCACCGCAGTGAACGTGACGGGCCAGGTACTTGTCCCGGCTATCGTCGCAAAGCAAGAGAAGCTTCTCGACGCCGTCCAGTTCAACGCAAAGCGCACCGTCGCTGAAGAAAAGGTCTCCGTCTAAATGACTACTTCAGGAATGCAGATGCCCTCTGCTCGCTACGTGCTGCCTTCGTTTATCGAGCACTCCACCTATGGCACAAAAGAGACTAATCCTTACGCCAAGCTCTTTGAAGAGCGCATTATCTTCTTGGGTACCCAGGTGGATGATACCTCTGCTAATGACATCATGGCTCAGCTTCTGGTGTTGGAGGGGCTAGACCCCGACCGGGATATCACAATGTACATCAACTCCCCGGGTGGGTCTTTCACCTCTTTGATGGCTATTTATGACACTATGCAATACGTGCGTCCTGATGTACGTACTGTCTGCTTGGGTCAGGCGGCATCGGCAGCAGCGGTGTTGCTTGCTGCGGGCGCGCCCGGTAAGCGTGCCTGCCTGCCTAACTCTCGTGTGCTGATTCACCAGCCCGCTACCCAAGGGACTCAAGGGCAGGTCTCAGATCTGGAGATCCAGGCTAAAGAAATCGAGCGTATGCGTACTCTGATGGAGCAGACGCTATCTCGCCACACTGGCCGTACGCCTGAGCAAGTTCGCATTGATACTGATCGCGATAAGATTCTCACTGCTCAGGAAGCTGTTGAATACGGAATCATTGATCAGGTTTTTGATTATCGCAAACTAAACGGCTAAATGGCAACGATTGATGTAACGGAAGACACATTTGAGCAGACAGTCACCACGGACGGGATTGTCATCGTCGATGCATGGGCATCGTGGTGTGGTCCTTGTCGAGCATTTGCTCCGACGTTTGAGAAGGCTTCCGAGAACCACACTGATGTTGTCTTTGCCAAGCTCGACACAGAGGCAAATCAGGGACTCTCGGCTGCTTTGCAGATCCAGTCTATTCCTACGCTCATGATCTTCCGCGAGGGTATCTTGGTGTACAGAGAAGCCGGCGCGCTTCCGGCGGCTGCCTTGGAAGATCTGATTGGGCAGGTGAAGGGGCTTGATATGGAAGACGTGAAGCGTCAGGTCGCTGAACAGAATAATAACAATTAGATGGATACGCATTTTTATGGACGGCGTCTCTCTCGGAATAACACCCAGAAATGGGTGGGTGGGGTCCTTAGCGGTATTGGGGAAACTTACGGGATTAACATCACTCTTCTTCGAATTCTCTTTGTGGCCAGTATTCTCCTGCCGGGGCCTCAGGTACTTCTTTATATTATTGCCTGGTTTATCATGCCCAAGTACTAAGTGAAGTTCAATCCCCATAAATTTTGGCAGTCCTTACGTGATGAGTTGCCCTCTTTAGGCTTACCCGGTTCGCGCTCTGCCGAGCTTCACATAACCGCGAATGATGCGGCGCCGTACAGCACAGAGCTAAAAGATGGCTCAAAAGTCCCTACCCTGGGTGAACATCATCCATATCAAGGTGGATCTGCGCTTATCAACGCCGTCACAGGTGCCGACCTTTTAGATCCAGCAGCACCGCTAAAGCGCAAGATGGAAAACAAATCGGTGAGTTTTCCGCGAGAACGCGCTGCTTCGGATTTAACTTTTGCAGAATTGCGCCGCTTTGCAATGTTCAGGTGGATGGGGACACTAGGTGCTCTTTTATTAGGTTTCGGAGCGCTCGGCGCCGGTGCGCTTCCCGTGGTCAACAACCCGTACACCAGTTTTATCGGTGGATCAATCATGGCTCGAATGCTTCAAAGCTCAATGATTGTATGCTTCATCGGAGTAGCGCTTCTGGTAATCTCCTGGCTTCTCATAGCACCTTTTACAGGCGCCCTCCCCTCCAGAAACCGACGCCCCAGCAAAAACGATGATCGGCGCGTGGTAAGCACGTCCTTGCTCTGGAGGACTTTTGCGGCATGGAGTCTCCCTATCCTGCTCAGCGCCCCCATGTTCACCCAAGACATTTATTCCTATCTAGCCAATGGCGCGATAGTCCGAATGGGTCTCGATCCTTATTCTGCAGGACCCATAGATCTCTTAGGGACCGATCACACTTTGGCGCGCAGTGTCCCCTTTATCTGGGCGCATTCCCCCTCCCCATACGGCCCCGTTGCACTAGGCCTAGCGTCTCTGATTAGCCAAATAACTGGAGACAGCATTGCCTGGGGGGTGTTCCTACACCGAACCCTTTCTATCGCTGGCATTGCCCTTGCAGGTTGGGCGATCTCCCGACTAGCAATCCGTTGCAAATTAACGCCTCAAGCAGCCCTATGGCTGGGGATACTTAACCCTCTCACCATCTTGCATCTAGTAGGTGGCATCCATAATGAAGCCATACTTTTAGGCCTTCTTTTGGCAGGTTTTGAACTTGGGCTACGAGGTTGCAACTACTTACGCCTGGGACTATTCGGGCATGCAGCGCTCTACCTCGGAGCTTCCGGACTGCTAATTTCATGCGCCGGAATGGTGAAAGTAACTGGTTTTATCGGCCTCGGTTTCACCGGCATGGCTATAGCACGCTCTTTTAGATTCCGTGAGCGCAGCCATGGTTTTTCCCTAGCATGTGCCATAGGCATCCAAATTATCTTTCTAGTGTTCTCCATACTTGCCGTGACGTTTATTTCAGGTATAGGACTTGGATGGCTCCATGCACAGGGAGGCGCCGTAGCAATTCGCAGTTGGATGTCTCTATCCACCGCTGTCGGCGTTGCTGCTGGGTGGTTTGGCATGCTGCTTGGACTAGGAGACCAGACGGAACCCATGCTGCAAATAACTCGCGGCTGCGGAGTCTTGTTAGCAGGAATCTTTATGATCAGAATGCTGCTCGCAACCTACTGGGGACGCATACCTGCAATCGGAGGCCTTGGGGTTGCAACTTTTGTTTTAGTTGTTTTCTTTCCAGTGGTTCATCCTTGGTACATGCTATGGGCGATTTTTCCGCTATCGGCATGGGCTAATAGAACGTTCTTCCGCATGGGAGTCACCTTATATTCAGCATTGCTTTCTTTCTTTGTTCTCCCACGAGGCCTTTCCTTGCCCCCCAGTACCGTACTTTCGATTTACTTCACCTCAGCACTTGGATTGATCGTTCTTTTATTCCTCTTGTGGTGGTCGTTTAAACGCGCCCGGCGTTGATTGTTTGAGCAAACTCGAGACGATGATGCCTCGCGGGCTTTGAAAGAGATAGAAACTGTCAAGGTATCCTCCGATGGTTTTGTGCGTCATATCGTTTTGGATAGAGATGATCGCCGGAACGCTCTTTCGGGTGATATGTGCCGAGCTATCGCACACGCCGTGACTGAAGCTTCTGCTGCGGCCGTCGATAATGCATCAGTGCGTGCGATCATGATTAGCGGAGTAGGACGAGCCTTTTGCGCAGGTGCTGATCTGGGGTCGTCTGTGCGAGAAGGTGGGGAATATTCCTCGGATGGGGCGGTGTATGGCGCCGGTTTCCATGATGCGCTCTTTGCTATGTTGCATTCGATTATTCAGGCAGAGGTGCCGATAATAGCTAATGTGCAAGGGGCTGCGGTAGGCGCTGGGATGCAGCTTGCTTTGGCGTGTGATCTCCGCGTTGTTGGGGAGTCTGCATGGTTTAAAGTCCCCGCTGTTTCTTTGGGCTTTGCACTGGATGGATGGACTATAGGGCGTGCTCAAAAACTCTGTGGCGGTGCTTTTGCTAGGAATTTGTTGCTTGCCGGTGCATCGTTGACCCCGGATGCGGCTCTGGCTAGTGGTTTTGCCGCAATTCAGGGGGACCATGCCGCAGCAGTTGCTTTTGCTCATGAAGTTGCCGGATTGGCGCCTCTTTCTGTACGGCAGGTGTCCAGTCTTTTCCATTATTTGGCTGATCATCCAGTAGTACTTGTCTTCTTACTCTGCGGGTTAGGCATGGCACTTGGTCGTATCAAACTACGTGCTATTGGTCTTGGCGCAGCAGGTGTTTTATTTTGTGCCATCGTCTTCTCCGCTGTTGCCACCCGATACGGAGTCCAGCTGGCGTTGCCCACCGATATCGGTCACTTTGGTCTTGCGTTGTTTGCCTTCAACATCGGGATCACAGCTGGGCCAAGCTTC-TTTCACAGCGTGAAAAACTTTCTTCTACCGTTATTGGGAACCACCGTCTTATTTGCGGCAGTCGCTGCTGCTGCTTACGGCATAGGCGTGCACCTTTTTAAACTAGATATCGCCGTTGTAGCCGGCACATACGCCGGTGCGCTAACAAACACTCCCTCCCTAGCCGCAGCCGGAGCAGCCTCGGGGGAACCGGCACTGGCAACAGTGGGATATTCGGTGTCCTATCTATACGGCGTAGTAGGAATGATGATTGCAGTGCTTTTTGCCCTGCGCTATTCCCGTACCGATAGGGATGCTCCCTCACCTTTGGACAACCAAACAATAGTGGTTGATCGCACCGATAAGCCCACTATCCAAGACATACTCGCCTTGGTAGATCACAAAGTAACGTTCTCCCGCATAAAAAGTGGCGACCATCCCGTCCAACACGCGGCACCCGAACGAGTGCTCCTTAAGGGAGACCTCATCACTGTTGTGGGACCACGCAAAGACATCAATCATGCGGCAACACTTCTAGGGCGCGATTCCGCCCGCTCACTCATACAAGACCGCTCTCAGCTAGATTTCCGTCGCATTACCATCTCAGACCCCAAGATTGCCGGACGCACAGTATCGTCATTAAACCTAGCCGACGACTACCACGCCACGATCTCCCGCGTGCGTCGTGGGGACATAGATATGATCGCTCAAGCCGATCTAGTCCTCCAGGAGGGCGATAGAGTTCGTGTGGTCGCCCCTACCAAAAAGATGCCGCAGATTACTAAGTTCTTTGGTGATTCCGCGGGTGGGTTAAGCGACATTAATCCAGTTATTTTAGGTTTGGGCATGGTAGCTGGTCTGCTATTAGGCGGTATCCCGATCCCAACAGGCGACGGTTCCACTTTTCATATCGGTGCGGCAGCAGGCACGCTCATCGTAGGATTAATCCTAGGAAAGATAGGCCGAATCGGGTCGATAGTCACAACATTGCCATATACAGCAACCATCGTGCTCTCCGAATTTGGTCTGCTTATCTTCCTGGCTCAAGCAGGCACCGTGGCAGGAAGCCAAATCATCCACGCCTTCAGTTCTGGCGAGTGGCTAAGCATTCTAGCCCTCGGTTTCATCTTGACCTCACTCCTCGCGGTCTCCGTGTATGTGATGATGCGATGGATGTTCGGCATGGGTGGAACCAAACTAGCCGGATATATCGCCGGGGTGCAAACGCAACCAGCAGTCTTGGCCTTTGCCAACTCACGCACTGGTTTTGATCCCCGCATTGCACTGGGCTACTCGCTCATCTATCCAGTCGCAATGATCGCCAAGATCCTCACCGCTCAGGTCCTCGCCGGGCTATAAATGATTGTTACTACTACTAGCGTTGTTTCTGGTCGGGAGATTTCTGAATATGTACGGGTAGTCGCAGGGGAAACCATCGTTGGTATTAATGTGTTCAAAGACATTACTGCTGGCTTTAGAAACCTGGTGGGAGGTAGGAGCCAAGCTTATGAAGGTGAAGTAAAAAACGCACGAGAACAAGCTTTAGCGGAAATGGTGCAGCGGGCCATTGAGCTTGGGGCAGAAGGCGTAGTGGGTGTGGATATTGATTATCAAACTCTCGGATCAGATAACGGAATGATGATGGTTTCTGCAACAGGCACTGCAGTGCGCTTTGCTTAAATGGTCACCACCGATCAAGCCCTCTCGGCGGGAAGTGCAGCGGCAAAAGTTGCAGAATCTGGCACTGGACGTGCCGGCGAAAAGAGCGGGAAGTCCCGTCATTTGCCACGTCATCTACGTCGACTTCATTTCTTTGCGGGAATTGTCTGTGCGCCGCTTATCTTCATAGCTTCTCTTACCGGGCTCGCGTATGCCTTTGCCCCGACGCTGGAGAACGCGGTGTACTCAAGCAACACCACTGTTGAAGTTCCTGCTGATGCGAAGCAGCTCCCAATGGAAAAGATCGTGGATATAGCTACTCAACGCCACCCCGATCAGCCCATCTCTGGTATTCGTGTTGGCGAAAAAGATCAGGCAGTACGAGTGCTGTTTAAACACCCCACTAAGAGCGCAAGCTTTAGCGATGCCGTATTTGTTAACCCTTACAATGGCGAGATCACGGGAGACATGGTGCAATATGGCAACGCTGGGGCGCTGCCATTGCGAGATTGGTTGTCTCACGGACATCGTGATCTGTGGTTAGGAGATATCGGCCGCTTCTATTCTGAGTTTGCGGCTTCCTGGCTTGGGGTCCTAGCTGTCAGCGGCGTGTACCTATGGTGGAAGCGTCAGCGCAGCGGTACCGGAAGGATCGCCGCTATGTTGAAGGTATCTGGCCGTGGACGCACTAGGAACCTGCGCTGGCACGGCGCATTGGGTACAGCTCTTGCGCTGGGCATGATCTTTTTTACTTTCACAGGCCTAACATGGTCTTCGGTGGCCGGTACCAATATTGGCAAAGTTCGCACTGAACTGAATTGGGCTACTCCGAAAGTAACTACTTCCCTCGACGGTTCCGCCGCCCCTGCAGTAAAAGATCCGCATGCCGGCCACGACCATGCCGGTCACGATCATGGCAGCCATTCGGCGACCTCGTCCTCTGCAAAGTTGAGCCTTGCTGAGCAATCTACACACGTTGCGGCGACTGCTGCTGCTGAATTGCGTAGCGGTGTCACCTTGCGGCCGCCAAGTGAAGCAGGCCAGGCATGGAGCGTCATGGAGAATCGCCAGGCGTACCGCAAAGATAACAACTCTATTGCAGTCAATGGCGATACGGGTGAAGTAACGGCCCGTCTGGCATTTGTTGATTGGCCTTTTGCTGCGCAAGCTACGGCATGGATGATTCAGCTGCACATGGGCACGATGCTGGGGCTTCCCAACCAGATTGTGTTGGGATTGCTTGCGGTAGGCATCATCATCTTGGTTGTACGCGGTTATATGTTGTGGTTCCAGCGTCGTCCGCAAGGCCAACTCGTGGCGGATGCACCCACGCGCGCCCGTGGCGCGGAGCGTCGTTTTGGCCTGGCGGGGATCCTCGCAGTGGTGGGCATGATTGCTTATGGATTCTTCGCCCCAGTATTTGGTGTTACTTGCTTGGCCTTCGTGGTGCTCAGCGTGCTCTGGGACGCGGTGCGCTCGCGGCGTCGTAAAGCAAGCTAAATGATCAATCGTGCCCGCAACGCAGATTCCCAACCGCCGAAAGACGACTCGGAAGCGCCGCACGCCTCTGCTGCAGCCAGCGACCCATTTCCGGTGATGCTCAAACACCCCGACAAGGACAACCTACGGGACAAAAGCTACGACTTTGACTACACCCCTGACATCCAAGATGGCCCGCACACTCTGTTCGGAATAGTCGCTGCAGTCCTAGGAGGTGGGATCCTTACTTTCATCTCCTGGTACGTACTCAAGCAAGTCAATCTCCCAGCCTTTGGCCCTTCTCTGGTCACACGCGCACTGGCCACTTTCTGCACACTTCTTGTTGTTGTTGCGGTCACGGCACTCATGATCTGGTGGGTTCATTATGAGAAGACAAACCAAGAGCGTCCCCGTTGGTTTACCTGGCTCACTTACACCCTGACCTATTTATCCCCGGCAGGTTTAGTAGTGGCTTCCCTCGGGATACCGCTATCCCCGACCAAGCTCTACCTTGACGGACTAACCGTAGATCAAGTTTTCCGCACCCAATACATGACGCGGCTTACAGATTCCTGGCAGCTCACCGATATGAACTATATCGATCTTCCAGCGTATTACCCCGGCGCATGGTTCTGGTTTGGCGGCAGACTGGGAGCTCTCCTCGGGCTTCCTGGGTGGGAAGTCTTCCAGCCATATTCGCTCATCTCTCTCAGCATGGCAGGCTGCCTCCTCGTCCCGATATGGCAGCGTCTCGTTGGAAGCTTGCCCGTAGCTACCGGCATAGCGCTAGTAACCACTACTATTGCGCTGGTTATGTGCGCGGAAGAACCCTACGCATGCATTATCGCAATGGGCATACCGGCCGCAGTTATTATCGGTCGTCGTGCATTGTCGGGACGCAAAAGCGCCATGCTTGCGATTATTTTCTATCTGGGTGTTTCTGCGTCTATGTACACCCTCTATACAGCTATTATCGCGCTGAGTCTGATCGCTATCACTGGTGTTATTTCCGCATTAATGCTGCGTTCTTGGAAGCCCATTGGGCGCATCGTCACCATTGGTGTTTCTTCTATGGCTATCGCCGCTATCGCGTGGGGCCCGTACTTTGTTTTCATTTTAAGCGGCAACCACACCTCAGGTGCTACCGCTTCCCATTTCCTCCCCGTTGAAGGCACGGAAATCCCGCTTCCTATGTTTGCAGCCAGCATTGTGGGAATTCTCTGCATGCTAGGCCTGATCTACCTATTGGCTCGAGCGGCGGATCCAGACATCAACTCCCTAGGCGTTGCCGTCGTGGTTGCTTACATCTGGGTCATAGCCTCCATGGCTGTTACGCTCACGGGTTCTACTCTCCTTGGCTTCCGCCTAGATCCTGTGGTCACAGTTCTTCTAGCCACCGCAGGTGTACTGGCCATAGCGGATTTCCGCCTTGTAGGAATTCACCGCCTCTATCCCGTGCAATTCTCTGCTAGCACTTCACGGCAAATCACAATGGTCATTGCCATTGTGATCGCCCTTGGCGGCATCAAATATGCCCAGGATATTCCCGCAAAACACTCGCATTCTATTGACCATGCTTATTCCAGCACAGATGGTAACGGTGAGCGCGCTGACCGTTACCCGGCTGATGCCACGCAGTACTATGCCGAGATTGACAAAATCCTGCGGGGAAACGGTTCACTTCCACGCGAGACTGTAGTTCTCACAGATGAGATGAACTTCATGGCTTATTACCCCTACCACGGTTTCCAGGCCTTCACCTCGCACTATGCAAATCCTCTTGGGGAGTTTAATGAGCGGAATAAAACCATAGAGCAATGGGCAATGGACAGCTGGCAGCAGCTCAAAGATCCCAAAGCGTTCGACCGCGCATTGCACGCCACCCCATGGCGTGCACCCGATGCGTTTGTTTTCCGCGCCGATTCCACGGAAGAAAGTTCAAGCGGTTGGAACTTTGACCTTGCGGAGGATATCTATCCCAACAATCCCAATGTCCGTTTCCGCGGAGTAAAAATCAACCCGGAGGTCTTCACCGGCAAAGACTCTCCCTGGAAAGTCGATCAGGTAGGACCATTTGTGGTGGTGACCCGTGGATAAATGGTGGTCAATATTGCGGGGCCACCGCCGCGTGAGGTGCTGGAAGGACCCATCTTGGCAGTCTCCCGCCAGACCAAGTCAGTGGCCGACATCCCCGGGGCTCCCGAACGTTTTTCGTTCGCCAAAATTACGGAACCTATTGAGGTCCCGGGACTTCTTGATATTCAGCTAGATTCCTTCGCATGGCTCATTGGTACGCCCGAGTGGCGTGCTCGTCAGCAGGAGGAGCTAGGTGAAAGCGTCCGCATAACCAGCGGACTGGAAGAAATCTTGGAGGAGCTATCTCCGATTCAGGATTATTCCGGAAACATGTCATTGTCTCTCTCGGAGCCCCGCTTCGAGGACATGAAGAACACTATCGATGAGTGTAAAGACAAAGACATTAACTATTCTGCGCCGCTTTATGTGACTGCAGAATTTATCAATAATGAAACTCAGGAGATCAAGTCCCAGACTGTCTTCATCGGCGATTTCCCGATGATGACCGACAAGGGAACCTTCATCGTTAACGGCACTGAGCGTGTCGTGGTCTCCCAGCTTGTTCGTTCGCCTGGTGTTTACTTCGACCAGACGATTGATAAGTCCACCGAGCGTCCGCTGCACTCTGTGAAGGTGATCCCTTCTCGCGGTGCGTGGTTGGAATTTGACGTGGATAAGCGCGACACCGTTGGTGTCCGTATTGACCGCAAACGTCGCCAGCCGGTGACCGTTCTGCTCAAGGCTCTTGGTTGGACCACTGAGCAGATCACGGAGCGCTTTGGTTTCTCCGAAATTATGATGTCCACGCTTGAGTCGGACGGTGTAGCTAACACCGATGAGGCTCTGCTGGAGATCTACCGCAAACAGCGTCCGGGTGAGCAGCCGACTCGTGACCTCGCGCAGTCGCTGCTGGATAACGCCTTCTTCCGCGCGAAGCGTTACGACCTTGCCAAGGTTGGACGCTACAAAGTGAACCGCAAACTCGGTCTCGGTGGGGACAACGAGGGTCTGATGACTCTCACTGAGCAGGACATCGCAACCACTCTCGAGTACCTCGTGCGTCTCCACGCTGGTGAGAGCACTATGGTTGCACCCAATGGTGATGTTATCCCTGTGGATACGGATGACATTGACCACTTTGGTAACCGTCGTCTCCGTACAGTCGGAGAACTGATTCAGAACCAAGTCCGCGTGGGCCTGTCCCGCATGGAGCGCGTGGTTCGTGAGCGCATGACTACCCAGGACGCAGAGTCTATTACTCCTACCTCCTTGATCAACGTGCGCCCGGTTTCTGCTGCCATCCGCGAGTTCTTTGGTACCTCCCAGCTCTCGCAGTTCATGGATCAGAACAATTCCTTGTCTGGCCTCACACACAAGCGCCGTCTCTCTGCTCTGGGCCCAGGCGGCCTGTCGCGTGAGCGCGCTGGCATTGAGGTTCGAGACGTTCACGCTTCTCACTATGGTCGTATGTGCCCGATTGAGACTCCCGAAGGTCCGAACATTGGTTTGATCGGTTCCTTGGCTTCCTATGCTCGGGTAAACTCTTTCGGCTTCATCGAGACCCCCTACCGCAAGGTGGAAAACGGTGTTCTCACCGATCAGATCGATTACCTCACCGCAGATGAGGAAGATCGTTTTGTGGTTGGTCAGGCTCACGTCGAGGTAGACGCACAGGGCAAGATCACCGCAGATAGCGTTACTGTTCGTGTGAAAAATGGTGACATCCAGGTCGTGGCACCGGAAAGCGTTGATTACCTAGACGTTTCCCCACGCCAGATGGTCTCTGTGGCTACCGCCATGATTCCGTTCCTTGAGCACGACGACGCTAACCGTGCCCTCATGGGCGCGAACATGCAGCGTCAGGCTGTGCCGCTGGTTCGTTCAGAAGCCCCGTTTGTGGGAACCGGCATGGAGCGTCGTGCTGCTTATGACGCCGGCGACCTCATTATCAACAAAAAGGCTGGCGCTGTAGAGAACGTCTCCGCTGATTTCATCACCGTGATGGCTGATGACGGCACCCGTGAGACCTACATGCTGCGCAAGTTTGAGCGCACCAACCAGGGCACCTGCTATAACCAGATCCCATTGGTGAACTTGGGCGACCGCGTTGAGGCCGGACAGGTTCTCGCAGATGGCCCCGGTACTCACAACGGTGAGATGTCGCTCGGCCGCAACCTTCTTGTTGCGTTCATGCCATGGGAAGGCCACAACTACGAGGACGCTATCATCCTCAACCAGCGTGTTGTGGAAGAGGACATTCTTACTTCGATCCACATCGAGGAACACGAGATTGATGCCCGAGACACCAAACTTGGTGCGGAGGAGATCACTCGTGAGATTCCCAATGTGTCCGAGGATGTGCTCAAGGATCTCGATGAGCGCGGCATCGTTCGCATCGGTGCTGATGTCCGCGACGGCGATATCTTGGTGGGTAAGGTCACTCCTAAGGGTGAGACCGAGCTGACCCCTGAAGAGCGCCTGCTGCGTGCAATCTTTGGTGAGAAGGCACGTGAGGTTCGCGATACCTCTATGAAGGTGCCTCACGGCGAGACCGGTAAGGTCATCGGCGTTCGCCGTTTCTCCCGTGAAGACGATGATGATCTCGCGCCTGGTGTTAATGAGATGATTCGTGTCTATGTTGCCCAGAAGCGCAAGATCCAGGACGGCGATAAGCTTGCTGGTCGCCACGGTAACAAGGGTGTTGTTGGCAAGATCCTTCCGCAGGAAGACATGCCATTCATGCCCGACGGTACCCCGGTTGACATCATCCTGAACACGCACGGTGTGCCTCGTCGTATGAACATCGGCCAGGTGCTGGAAGTCCACCTTGGTTGGTTGGCTGCTGCCGGTTGGAAGATCGACCCCGAGGACCCCGCTAACGCCGAGCTGCTTAAGACGCTTCCTGAGGATCTGTACGACGTTCCTGCTGGTTCGCTTACCGCAACACCAGTGTTCGACGGTGCTACCAACGAGGAAGTTGCAGGCCTCCTAGCCAATTCTCGTCCAAACCGCGACGGCGATGTCATGGTGGATGCAAACGGCAAGGCACAGCTTTTCGACGGTCGTTCCGGCGAGCCTTTCCCATACCCAGTGTCTGTCGGCTACATGTACATGCTGAAGCTGCACCACTTGGTTGATGAGAAGATCCACGCACGTTCTACCGGCCCTTACTCCATGATTACTCAGCAGCCGTTGGGTGGTAAGGCTCAGTTCGGTGGACAGCGCTTCGGCGAAATGGAGGTGTGGGCAATGCAGGCTTATGGCGCTGCCTACACGCTTCAGGAGCTTCTGACCATCAAGTCTGATGACATAGTCGGACGTGTGAAGGTCTACGAGGCAATCGTTAAGGGCGAGAACATTCCAGATCCGGGTATCCCTGAGTCCTTCAAGGTGCTCCTCAAGGAGCTTCAATCGCTGTGCTTGAACGTGGAAGTTCTTTCTGCAGACGGCACTCCGATGGAGCTGTCCGGTTCGGATGACGACGAGTTCGACCAGGCCGGTGCCTCACTGGGCATCAACCTGTCTCGCGACGAGCGTTCCGACGCCGACATCGCCTAAATGACCACTCAGATCCTCGCCGCCAACTGGTCCCGACTCGGCGACACATTCACCTCCGCCATCGTGGATACCCTCATCATGGTATCGGTCACGCTCGTCGTCGGCGGTCTTCTCGGCCTTGCCCTCGGTATCCTGCTGTACACCACCCGGGCCGGCGGAATTCTTCACAATAAATTCATCTACACCATTATCAATATATTGGTGAATTTTGTTCGACCAATACCGTTTATCATCATGATTACGGCGTTTGGCCCCCTCACGCTGGCGGTGGTGGGAACAACCATTGGTCGCGAAGCCGCCATGTTCATCATGTCCATTGCAGCGACCTTCGCCGTTGCTCGCATCGTAGAACAAAATCTTGTCACAATTGACCCCGGCGTTATCGAGGCCGCTCGTTCCATGGGAGCGAGCCCCTGGAAGATCATCACGTCGGTGATCGTCCCCGAGGCCCTGGGGCCACTAGTTCTCGGCTATACCTTTATCTTTATCGCCATCGTGGATATGTCTGCAATGGCCGGTTATATCGGCGGCGGCGGTCTCGGAGACTTTGCCATCGTCTACGGCTACCGTGCTTATGATTGGGAGGTCACCTACGTGGCGACCTTCGTGATCATCCTCATCGTGCAGATTGCTCAGCTCTTTGGCAACTGGCTATCAAAGAAAATCATGCGGAGGTAGATGAGGATCGATCCAGACCACGCACGCACGCTCATTGCCCAGCTTGCCAACGATGCCGCCTCTCTCGTCCCCATCGCGCATAGCGTCGGCGCGAGCCTTCCCGAACTCGGCAGTTTCTTTGCTGCTTACAACAGCTGTCTCGACGCATTTATGGCACGGTCGACGGCGCAATGCACCCGTGCAGAAATCCTCGTGGACAAGGCCCTACACAGCCTCGAAGCGGTGGAGAACGTCGATACATCCCTCGCCTTTTCACTGGAGACACTGTGAATGCCGTTGACCAACCGCGATGCGGGGCGATACCTCGGGGACGAGGGACTCACCGAGTTGCCAGAGCATACCCTGCTCAACGTTATTCGTATCCCCGGAAACCCATTGATCAGTCCAGTGCGGTTGATCGCTCGGCGTTTTGGCTATGCGTTGGTGCTGATTCTGCTTGTAGCGTTGATCGTTTACTTTGATAAGGGCGGTTACAGCGAGCATCTCACCTTCATCGATGCGCTTTATTATTCGGCGGTCTCCTTGTCCACCACCGGTTATGGCGACATCACTCCGGTGACGCAAGGGGCACGTCTTCTCAA---CATCATCATCACTCCGCTTCGGTTAACATTTGTTATCCTCCTGGTCGGCACGACGTTGTCAGTGCTGACAGAGGAATCGCGCCGAGCATGGAAGATCCAGCGCTGGAGGAAACGCATGCGAAACCACACCGTGGTTATTGGATATGGAACTAAAGGACGCTCGGCAGTCTCTGCACTGCTGGCGGATGGCGTGTCTCCTAAGGAGATCGTTGTTGTGGATACCGATCCTGTAGCGCTTGAGACTGCAAATACTGCAGGACTGGTCACAGTTAATGGTTCTGCGACTAAATCAGAGGTACTCAAACTCGCGGGTGTACCTAAGGCAAAGGCAGTTGTAGTAGCCCCGAATATTGATGACACCGCAGTGTTGGTGACGCTCTCGGTGAGAGAGCTGGCGCCAAGCGCATGGGTTGTTGCCAGCGTGAGGGAATCTGAGAACCAGCACCTATTGGAACAATCGGGCGCAGATTCAGTGGTGATTTCTTCTGAAACCGCAGGTCGCATGCTTGGCCTGGCCACGGTGACGCCTTCGGTGGTGGAGATGATGGAAGACTTGTTGTCTCCTGATGAGGGATTTTCCGTTGCAGAACGTCCTGTAGGTGAAGACGAGGTGGGTGCTAATCCGCGGCACTTGGCGGATATTGTTCTTGGAGTTGTGCGCTCTGGAGAGCTGTATCGAATCGATTCTCCAGAGGCAGAGACCGTGGAGCCTGGCGATCGATTGCTTTATATCCGACGGGTTTTTAGTGAGGATGTTTCAGATTAAGTGATTGATCTGAAATTCCTCCGCGAGAATCCCGATATTGTCCGCGAATCCCAGCGTATTCGTGGCGAAGACCCTGAATTGGTAGATAAACTACTGGCCGCCGATGAGGCACGACGTGCGGCAATCCAGGTTGCAGACGAGCTGCGTTCCGAGCACAAAGCCTTTGGCAAGAAGATTGGCCAGGCCGCTCCGGAAGAGCGCACTGCCTTGCTCGAAGGCTCAAATGAGTTGAAGGCAAAGGTTAAAGAAGCTGAGGAGGCTCAGTCTGCCGCGGAAGCAAAGGTAGATGAGCTCCAAATGCTCTTTAGCAATGTGGTCACCGATGCTCCTGCTGGTGGAGAAGATGACTTCATTGTTTTGGAGCACGTTGGTGAGCCGCGCACCTTTGACTTTGAGCCCAAGGACCACCTTGAGCTTGGCGAGTCCCTGGGGTTGATCGATACCAAGCGCGGTACCAAGGTAGGCGGAGCACGTTTCTACTACCTCACTGGTGACGGCGCATTCTTGCAGTTAGGAATGCTCAACCTCGCCGCTCAGAAGGCGCGCGAGAACGGTTTCCAGCTGATGATTCCGCCAGTATTGGTGCGCCCTGAGATTATGCAGGGAACTGGTTTCTTGGGGGCACACTCCGATGAGATCTACTACCTCGAGCGCGATGACCTTTACCTAGTAGGCACCTCCGAGGTCGCCTTGGCTGGTTACCACAAGGATGAGATTATCGACCTTAATAAGGGACCGATTAAGTACGCTGGTTGGTCCTCCTGCTTCCGCCGTGAAGCCGGCTCTTATGGCAAAGACACTCGCGGTATCCTGCGTGTTCATCAGTTTGACAAGCTTGAGATGTTCGTTTTCTGTAAACCAGAGGATGCCGTCGAGCAGCACCAGGCGCTTCTGAAGATGGAACGCGACATGCTTGCCGCAGTGGAAGTTCCTTACCGCGTTATCGACGTTGCCGGCGGCGACCTAGGATCCTCTGCGGCTCGTAAATTTGATACAGAAGCATGGGTTCCCACTCAGAACACCTACCGCGAGCTGACATCCACCTCAAACTGCACCACATTCCAGGCGCGTCGTCTTCAGACTCGCTATCGTGATGAGAACGGCAAGGCTCAGACCTGCGCTACCCTCAACGGAACTCTTGCTACTACTCGTTGGTTGGTTGCCATCCTTGAGAACAACCAGCAAGCAGATGGATCAGTCATCGTTCCTGAAGCTCTGCGCCCATTCGTGGGTAAGGATGTTTTGGAGCCAATTAAATAAATGCGAATTGCGTTGGCACAAATTTCTGCTACAGGCAACAAACAGGAAAATCTGCGTCTGATTGAAGATCAGACACGGTATGCGGCGCAGC------GGAGGGCTAATCTGGTGGTTTTCCCCGAGGCCTCAATGCAGGCATTTGATACCGGACGCCTAGATATAAATGCTGAGGATATATCAGGGGCTTTTGTGGGGCGGATCAGGGAGCTGACCGATGAGCTGGACATTGGCGTCGCGGTGGGGATGTTTACTCCGGCGGATACGGTAGACGTTGAGGGAAAGAGCATCAACAGAGTGCATAACACGCTGGTTGTTACTCTTCCGGGGGCGGAAAATCCGATTTTTTATAACAAAATCCATACGTATGATGCCTTTGGCTATCACGAATCTCATACCGTTAAGGCCGGGGAGGATGTGGTTATTTTCTCCTACGGGGGAATCACTTTTGGTTTGGCTACCTGCTATGACGTGAGGTTTCCTGGGCAATTCCGGGCGCTGGCGCAGCGTGGAGCGGAAGTGATCCTGCTGCCGGCTAGCTGGGCTAATGGTACGGGTAAGAAGGAACAATGGCAGTTGCTTACGGCTGCGCGGGCTCTGGATGCAACGTGTTTTGTGGTGGCGGTGGATCAGGCGGACTCTGGGGTAAAAGGCCCGACTGGCATTGGTTTTTCTCGGGTCATCGGACCGGATGGGGTGTGCATAGCGGAAGCTGGTGCCGGGCCTGAACTGCTCATCACCGATATCTCTACGAAGGATCTTTCCGACGTTAGATCTGCCATACCCGTTTTATTGGGTGTGGATGAGTACGCAAACGCCTCTCTCGAGCCTAACAATATTTAAGTGGGAGACATCGCGCATACCTCGCTGTCGCCCGACGTTGAAGATTCTTGGCTCGACCGGATCAGCGAACATCGTGAGCGACAGCGCTCCCGTTTTCACGCCTTCTGGCA--TGAA-TCGATCACCTACCCCATCCTCTGGACCAAGAAACTATTGCAGTTTCTCTCCACCACGCCGGGGCGCATGACCACGCTCATCGTTGTACTCAGCATCACCATCTTGTCTGCTGGCGTCTCCATGTCGCAGACATCCGCGGACAGGCGCGCCGATTTAAAAACGCTGATAGATAACACCGAGCCGGTCTCCTACCTTGCGCAAAACCTTTATTCTTCCCTGTCCCTAGCCAACACGACGGCGTCGGTAAGCTTTGTGCGCGCCGGGGTAGACACCAGCGAAAATCGACAGAGATATGAGCAGGCAATCCAAAACGCATCGCGCGCTGTCGCGCAAACAGCCGGCGGGCTCAGCGAGAACTCTGGCCACCATCTAGAGCTGCTTACGCATATCTCTGAACAGATCCCCATTTACACCGGACTCGTGGAAACCGCGTGGGCTAACAACAGACAAGGTAACCCCGTAGGCGTGGCCTATATGTCTCAGGCCTCTACGCTCATGCGTGAACAGATCCTCCCCGCAGCCGCTGAGCTCTACACCCTCACCAGTAATAATGTGACCAATGAGCAACAGCAGCTCGCCCGCCCGCTCTGGGTTCCGCTCGGTGGTCTTTTTATCGCGCTTATCATGTTGCTGCTCGGCCAGCTCTGGATCGCTCACGTTACCCGCCGCCGACTCAATGGATGGTTTGTGCTGGCTACGCTGTTGATGGTGATCGCCACAACGTGGGTGTCCACCGCCAGCTTCCTCACCTGGAGCGCTAGCTCTACCGCCTACCAAACGGTCTCATCGCCGTTGCAGTCGCTCACTGACGCCCGCATCCGTGCGCAACAGGCCCGGAGCAGCGAGACGCTCGCTTTGGTATGGCGCCAGTCCCTAGAAAACTCCAACACCAACTTTAACGCCGCCCTGGATACCATGGATAAAGCGTTAAATAACTATGAAAATTCTCAATTGGTGGATAATGCCAACAATCGCGAGCACCTTAATCAGGCGGTCAAAGCAACAAAATCCTGGAGAAGCTCCCACGAAAAACTCGCAGCCGCCCTCAACTCCGGCGATTATGAAGAAGCCCTGGCATTGACTCTCTACAATGACACGTCCGCAGCAACGCCTTCTGCTTTCAACGTTCTAGATTCTTCCCTGGCAAAGCTTATCGACGACGCCCGCCAAACCGCCCGCGGCTATATCACTCGTGGCGCTAACGCCTCCGACGTGGTGAGCACCATGGTCCTTGTGTTTACTCTGGTTTCTGTGCTCTCCCTCTGGTTAGGTATCCGACCTCGGCTCCAGGAGTACCTCTGAATGTCACGGATCTTCCGTTCGGACGAAGTAGCCCCAAACGATCGCATCGTGGTGCGTCGTAAAGCTAATGACATCATTGGGCATGTCCTGAGCATCGATGAGGAAACCCTGGTGGTCCGGCCGCAGAAAGTAGGTGGTTTCCCGTCTGAGGTTCCGGCGTTATCTATCCCTCGCGCTGACATCATCATCATGAAAAAGCTAAGCCCGCGCACTGTTCGTAATTCGGATATCCGTGCGATCGAGAATGCCACGGCCAAGGCCTTCCCAGGCATCGAGCACACCTGGTGCGATCAATGGCTTATACGATCCGGCGACGGCATCACAGAGCGATCTAACAGCGCGGCCCCCCTGGGAAACACCGCCATGTTTACCCCTATTCCGATAGCGGCGATCCATGCGTTTTATAGGCGGCATAATCTGCCCACCCGTATCCTTATCCCTGAGCGCATCGGTGCAATGGCGGAAAAACTCGTGGCGCAGCCAGGGTGGTCCTTGGGCCCCGAGATCATTGTGATGACGCGCAACCTAGATGACCTTCCCACCACCACGTCCGACTGGGAGTTTCGCATCGATGACCAGCCAGATCAGGATTGGTTGTCTCTTTATAACTTCCGCGGCGAGCCGCTTCCTGAGCACGCACTCGATCTGCTCCGCGAGGAGATCGAT-GGGAAAATGGGG--TTTGGCAGGCTGCTTACCGCAGAAGGAGAAACCGTAGCTATTACGCGTGGCACCGTCACCGATAATTATCTCGGTTACTCAGCCGTTGAGGTGGCGCAAGCTTATCGACGCCGCGGCCTAGGCACCGAGCTGGGAAGACATATGCTGCACTGGGGTGCTCGGGAGGGCGCCACGCGCGCTTATCTTCAAGTTATTGCCACCAACGCTGCCGGCATTGGGCTCTATGAGAAACTCGGCTTTGTTGAGCATCACCGGCATCGATATGCGGAAGCGACTAATCTTTAAGTGGAACAGCAGCAAAAGCGTGGCATTGGGCGCAAAGCATTGCTTGGTGGTGCCATCGGTTTTGGTGGCCTTACCCTTGCGGGATGTGACGTAGATGCACCAGGCGGTGTTTTGGGTAAAGCTCTAGCCTTTGGTTGGCCGGAAGGTATTACGCCCGAAGCTACGTCGATGTATAACTTCTGGGTCTGGGTCTGGGTAGCTGCCTGGATCATTGGCTTTATTATGTGGGGCCTCTTTATCTATGGAATGTTTGCGTGGAGCGCTAAGCGCGCAAAGAAAGCCGGTAAAGATGAGTTCCCACGTCAGACTCAGTACAACATTCCATTAGAGCTGGTGCTCACGATCATCCCGATCGTGATTGTTATGGGTCTCTTCTTCTTCACTGTTCAGACACAGGACAAAGTCACCGCAATGGATAAAGATCCTAAGGTTACTGTAGATGTGACTGCTTATCAGTGGAACTGGAAGTTTGGATACTCGGATATCGCTGCCGATCTTTCCCCTACCGGTGCTGAATATAAGGGTGTCGATGATGCTCGCCAAGCTGCTGCTGAGGCAAGCAAGGTGGATCCTAGCGGCAAGAACCCAATCAACGGAATGTCTAAGACCGATACGTCTTACTTGCACTTTAACAAGATTGAGACTTTGGGTACCTCTGAAGAGATTCCAGTCTTAGTTCTTCCAAGCGACACCGCAATTCAGTTTGATTTGGCTTCTGCTGACGTTTCTCACGCATTCTGGGTTCCGGAGTTCCTGTTCAAGCGTGACGTGTACAACCACCCTGAACAGAACAAGCAGCAGCGTCGCTTCCAGATTGAAAAGATTGAAAAGACTGGCGCTTTTGTGGGACGTTGTGCCGAAATGTGCGGTACCTACCACGCAATGATGAACTTTGAGATTCGCGTAGTAACTCCCGAGAAGTTCAAGCAGTACATCTCTTTCCGGAATAGCAACCCGCAGGCTACAAACTCCGATGCCCTAAAGAGCATTGGGGAGGAGCCCTACGCAACCACCACGCACCCGTTCAACTCCGAGCGCGCTACGCGTGATGGCAATAACTTTGATAAGACCAGCCCCGCTGCGTAGATGATTGAGTTGTCTTTGGGGACAATCGCCGAAATAGTCGGCGGGAGTCTTACCTCGGGCACCGATCCGACGGCGTTAGTGACGGGATCTGTTGAGTTTGATTCCCGTAAGGTTACTGCTGGTGGGCTATTTGTCGCGCTTAATGGTGCGCGCGTGGACGGTCATGATTATGCTGCGAAAGCAGTAGCAGATGGCGCCGTAGGTTGTCTTTTGTCTCGCCCCGTGATGGACGGTATGCGTCCCGTATCAGGTGTTGTGGTCCCTCCCATTCCAGAAAATGAACGTAAGCGTGACAGCTATGCCACAGAAAATGATGTCGATGGGGCAGTAGCAGCGGTATTGCGTGCGCTGGGCCTGATAGCTCGTCACGTTATAGATATCCTTACTCAGAAAGGCTTAGTAGTAGTAGGGGTAACGGGTTCCGCTGGAAAAACTTCCACCAAAGACATGATGGCCACGATCTTCTCTGCAGCAGGGAACACAGTCGCTCCTCCGGGGTCGTTTAACAACGAGATCGGACATCCTTATACGGCCTTGAAATGCACCGCAGAAACTCAATTTCTTATTTCAGAAATGTCTGCGCGGGGGATAGGTCATATTGCGCATTTAGCCGCAATTGCTCCGCCCAAGATTGGTGTAGAACTCAACGTAGGAACTGCACATGTTGGGGAATTTGGGTCCCAAACCGCTATTGCTCAGGCTAAAGGCGAACTGGTAGAGGCATTGCCAGAAAACGGAGAGGCTGTGCTCAACGCGGATGATCCATTGGTTGCACAAATGGCGTCGCGGACTAGTGCGCGCGTGACTTCTTATTCTGCGGTGAGTATAGCGGCCGCCGTGTACGCAACGGATATCACCTTTGACCACAACGCATGCGCGCGCTTTAGCCTTCACATTGAAAACGAAAACGTACATCAGATTACGTTGTTAGTTGCGGGAGAGCATCAGGTATCTAATGCTCTTGCTGCCGCTGCAGCAGCACACGCCGCGGGAATAGATTCTGAAACGATTGCGCATTCCTTGAACCGACACGTGGGAGCCTCCGCACATAGAATGTCGCTCGTTTCTTGCCCTCGTAATATCACGGTGATTGATGATGCCTACAATGCTAACAACGAGTCCATGCGCGCCGGGCTATCTGCACTAGTGCATACTGCTCGTTCTCGAGGGAGCAACGCTTGGGCAGTATTGGGACCGATGGGTGAGCTAGGCCGAGAATCACAAACAGTCCATGCAACAATCGGTGCTGAGCTTAAAAAGATAGGTGTGCACGGACTTATCGCAGTAGGCGATAACTCCGACAGCCGCGCCTTAGCCACGGCCGCGGAAAAGACGGGTATAACTACTCTGGTTGCTCGCACTAACCTGGAAGCCGCGCATAAGCTTGCACCTTTGCTGCATGCGGATGACGTGGTGCTGGTCAAAGCATCTAATGCGTTTGCCCTTTGGGAAGTAGCAGATGAGCTGGTAACTGCGATATCCGATCAAGAGCTAAGAATGAAAACCCACATGAACGATCAACATGAAGAACGAAATGCAGCAGGTGAATAAATGCGTAACAAAGATGCCTTCCGTGATCCTTCTTTATCTGAGCCTAGCTCCGATGTGTCGTTTCCTGTTGCGGACTCAGATTCAAGCAATAAATCTGATGGTTCCCTCCACTCCTCCACAGAACTAAGTGTTCCGACGAGTAATTCCGTCGAGAGCTCTTCCGCATCTGCCAACAAACAAACAGTTAAAAAGACATTTGCTGGCGGCACCTGGGTTGCTCTCATCATCGGTGCTCTCTTGTTGATTCTTCTGCTTATCTTCATTCTGCAGAATCAGGAAAAAGTAGTCCTTCACATGTTTGCGTGGGAGTTCTCCGTACCAGTGGGAGTTGGTTTCCTTCTTGCATCCATTACAGGAGCATTGATTATGGCCTTGGTCGGTGGAGTACGAATGTTCCAGCTACGACGCCAGATTACTAAGCATTAAATGCGTGAAGAAAGTTCGGGTCAACAGGATATAGAGGCGATACGTCCTATTGCCGTCGTTGGCCCGACCGCGTCGGGGAAATCAGCTCTTGGTATTGCTTTAGCTCATGAGCTCAACGGAGAGATAGTCAATGTTGATTCGATGCAGCTTTATCGAGGCATGGATATTGGTACAGCTAAACTTTCTATTTCTGAGCGCGAAGGGATTCCGCATCATCAGCTCGATGTTTGGGAGGTTACGGAGACTGCGTCTGTAGCAAGATTCCAACAAGATGCCGTTCGCGATGTGGAAGACATCATGGCACGTGGGAAAACCCCCATTCTCGTGGGGGGATCGATGCTGTATGTGCAAGCGCTTGTCGACGCCTGGCAATTTCCGCCTACTGATAAGAAAGTTCGAGCTAAATGGGAAGAAAAACTCGCTGAAATCGGTATTGACGCGTTGCATCGCCACCTTGCGATACTCGATCCCGCTGCGGCGGAGATCATTGAAGACAAAGATCCTCGCAGGACAGTTCGTGCGTTGGAAGTTATTGAGCTTACTGGTCAGCCATTTCAAGCCAGCCAGCCACCCAAAAATGGTGTTCCTCGTTGGGCGACGCGAATTTTAGGCCTACGTACACACAGTGATTGGCTTAACCCTCGTATTGAGTTGCGTACTCGTCTCATGTTTGAACAAGGTTTTGTCGCAGAGGTTGAATCGTTGTTAGACAAAGGATTGGTAGCTGATTCGACGGCGGGACGAGCGATCGGATACGCGCAGGTTCTACAGGGAATGGCCGGTGATTTAACCTGGGATGAGGTGGTAGATCGGACGATCACGGGGACTCGCAGATATGTTCGCAGGCAAAGAAGCTGGTTTAACCGTGATCCTCGTATCTCCTGGATCGATGCCGCTGAAGACACTCCGACGCAAGCGCTATCATTGCTAACGTGAGTGCCCAACCTTTCGGACCAGGCTAAAGAAGAACTCATCAAAGTATCGGTGCCTCGTCAATCAGCCCGTATTGCTGAACTCGCATCCGTGATCCGCTTTGCAGGAGCTATCGACGCCGTGGCCGGGCGAGTAGTCGTAGATATAGAGGTAGGTGAGGAGGCGCTCGCCCAAAGAATCGCTGCGGAGATTAAGGACCTATTTGGTATGGAGTCGCAAGTACTTGATTTGGGTCCGCTGAATAGCAGTAGGAAGGCGCCGCGACAGGTTGTTCGAGTGGCAGACAACGCTGATAATCTCATTCGGCGGGTGGGGTTAGTAACCCGAAGCGGACATCAGGTTCGGGGTCTTCCTCCGCATATCATTGCAGGTTCTATTGCAGATTCAGAAGCAGCATGGCGGGGCGCATTCCTAGCGGCTGGAAGCCTATCTGATCCCGGTAGAACATCCGGTTTGGAGGTGGCATGTCCTTGCCAGGAGGCCTCTTTGGCCTTGGTGGGATGCGCACGTCGACTCGGTTTATCTGCGAAAACTAAAGAAACCCGCGGCGTAGAGAAGGTGGTGATCCGTGACGGGGAAGCAGTAGGCGCTTTGCTATCACGCATGGGAGCGCATACGACAAGGCTGCTGTGGGATCAAAAGCGGCAGCGCAGGGAGTCCCGTCCAGTGGGAAATAGGTTGGCTAATTTTGATGATGCCAATCTGCGCCGTTCCGCACGTGCTGCTGTTGCTGCTGCTGCCCGTGTGGAACGTGCCATGGCCATCCTGGGGGATGACGTCCCCGATCACCTTGCGCAGGCCGGACAACTTAGAGTGCAACACCGTCAAGCCTCGTTAGAGGAACTTGGCCGACTTGCAGATCCGCAGATGACAAAGGACGCAGTTGCTGGACGCATACGTCGGCTGCTCTCCATGGCTGATAAGCGGGCTGAAGAACTGGGTATGCCGGATACCTCCGTGGCAGTTACGGATGATCTTCTTGATGAGGTTTAGATGAGAACCA---CACCAACCACGCAGGATTTACCGGATTCTCGTGGCGGAACCTCACAAAAAGTAGTGCGTTCTGTCGTGGAAACCCGAAGTACCGACGGGGAGACCCGTCGCCAGATCATGCTGGTTATGCTCAAGTCTGGCCCTGTCACCGCGACTCAACTAGGAGAAGCTCTCGGGCTTTCTGCAACAGGCATTCGACGCCACGTCGATATTTTGGTTGAGGAAGGCCTTGCTGAAGTATCTCAGCCTAGAAAAGTGACCGGTGATAAAACTCGTGGACGTCCGGCGAAAAGCTTCAGGCTTACTGCGGCCGGACGCGGGCAGTTCGGGCATGATTATGACTCTTTGGCTGCTCAGGCATTAGCTACATTGAGGGAAACTGGTGGCGAAGCCGCAGTAAAAGAATTTGCGCGTAAACGCGTTGCCGCAATCGTTGAAGGGATTGAAATTCCCGCAACGGAAGATGCGAACTCCTTGGAAAAGACTGCATCTGCTTTGGTAAAAGCATTTTCTGAGAGTGGATACGCCGCAACATTGACCAATGCCGCAAATGGTGTCCAAATATGCCAACATCATTGTCCCATTGCTGGTGTCGCCGCAGAGTTCCCGGAGCTCTGCGAGGCCGAACATGAGGCTATTGCAATGTTGCTTGGGCATCACGTCCAACCGCTAGCTTCTATCGCTGAAGGTCATGACATATGCACGACCAACATTCCGATAACTCCAATTCTGACCCCCACAACTAAGACTCCAAATGAAAGGAGTGGTTCATGAGTGTCTTTTATTTTTTTAGCGGTGGTGGTGGTCTTTGTGGCCCTACTCATCGCAAAATCAATCGTCATTATTCCTCAAGGTGAGGCAGCTGTCATTGAGCGCCTTGGGCGTTACACAAAAACGATTTCTGGAGGAGTGAGTCTTCTTGTTCCTTTCATTGATCGTGTTCGGGCAAAAGTAGATACGAGAGAAAGAGTTGTTTCCTTCCCACCCCAAGCAGTAATCACACAAGATAATTTGACTGTTGCTATTGATACCGTAGTGACATTCCAAATTAATGACGCTGCTCGTGCTATCTACGGGGTAGACAACTACATAGTCGGTGTTGAACAGATATCCGTAGCTACGCTTCGCGACGTAGTAGGCGGTATGACGTTGGAAGAAACTTTAACCTCGCGCGAAGTTATTAATCGGAGGCTGCGCGGCGAACTGGATGCGGCTACGACCAAATGGGGCCTGCGTATTAGTCGAGTCGAACTCAAGGCGATTGATCCACCGCCATCGATTCAGCAGTCGATGGAAATGCAGATGAAAGCTGACCGGGAAAAACGCGCAATGATTCTGACTGCAGAGGGGCGTCGTGAATCGGATATTCGCACTGCAGAAGGTGAGAAGCAAGCTAAAATTCTTGCTGCAGAAGGCGAAAAACATGCGGCAATTCTGGCAGCTGAAGCTGAACGTGAAGCAACTATTTTGAGAGCCGAAGGAGACAGAGCAGCAAGGTATTTAGAGGCTCAGGGTGAGGCTCGAGCAATCCAGAAGGTTAACGCGGCAATTAAGTCAGCTCGAGTAACCCCCGAGGTTTTGGCTTACCAGTACCTGGAGAAGCTACCTAAACTTGCTGAGGGAAATGCATCGACAATGTGGATGATCCCGAGCCAGTTTGGGGATTCCCTTGAACAGTTTGCTAAAGCACTAGCCAAAAAAGACGATGACGGAGTCTTCCGATATGAAAGCAGCGAGGTAGATCAACGGAGCCTTGACGTTGCAGAGGAAGACGACCATGAGGATTGGTTTAAAGCTTCATCGAATCCGGAGATCGAGGCAGCGGTAGCGGCGGCTAAAGCAGTGGCGAATAAACCTGTGGATGAGCCCACAAGCGTTATGAGCTCTTCTTCAAAAGAAAAAGCACGTAACCAGCCTGCAATTGAACCGGGAATGGCTAGACAAACTGATGATTTATTGTTAGGAAATCCAGAAACTCTCGCATAGATGAACTCCCAACAAAAAAACATTGACGCTGGCGGCCCCAACGCTGATGACGATTCTTTGGACCACTCACTCGGCACTGCCCAAGCTCAGATTTCAGCAACAGGCGTCGATGACCTCTTAGATGAAATAGATGGTCTTTTAGAAAACAATGCCGAGGAGTTCGTTCGTTCTTACGTTCAGAAGGGCGGGCAGTAAATGACCGCTGCAATGTATGACCTGATGGACTTTGATGAGGTCCTGGAGAAATTCGACCCTGTCATGGGCCTTGAAGTTCACGTGGAGTTGGCCACCGAGACTAAAATGTTTTCCGCTCCATCGGCGCATTTTGGTGCCGAGCCTAACGTGAACGTTGACCCGGTTTCTTTGGGGCTACCAGGGGCGCTGCCTGTGGTTAATGCTAAGGGCGTCGAATGGGCTATCAAGATCGGTCTTGCGCTGAACTGCCAAATTGCAGAGTCTTCACGATTTGCTCGTAAGAACTACTTCTATCCAGATCAGCCAAAGAACTACCAGATTTCGCAATACGATGAGCCCATTGCTTATGACGGCTACCTGGATGTTGTTCTGGACGATGGAACTCCGTGGCGTGTGGAGATTGAACGTGCGCACATGGAAGAAGACACGGGAAAGCTTACCCACCTGGGTGGAGCCGATGGGCGTATTCACGGAGCCACGGCTTCGCTCGTTGACTGTAACCGTGCAGGTATCCCGCTCATCGAGATCGTTACCAAGCCTATCGAAGGCGCAGGGGAACGAGCTCCAGAGGTGGCGCGTGCTTATGTGGGGGCGCTTCGGGATCTGGTTAAAGCTTTGGGCGTTTCTGATGCCCGTATGGATCAGGGGTCGATGCGATGCGATGCTAACGTGTCGCTGCGCCCCGTTGGGACCGTTGAATTTGGTACGCGCACTGAGACCAAGAACATTAATTCCTTGAAGTCTGTAGAGCAGGCAGTGCGTTTTGAGATGCAGCGCCAAGCTCAGGTATTAGAAGACGGCGGGACGATTGATCAGGAGACTCGTCACTACCAAGAAACCGATGGAACAACTTCCAAGGGACGTCCTAAAGAAACTGCTGAAGATTATCGCTACTTCAACGATCCAGACCTCCCGCCGGTTATTGCGCCGCGCGAATGGGTAGAAGAAATCCGTTCGACGCTGCCTGAGCTCCCCTGGGTGCGTCGTGCGCGCATTCAACAGGAGTGGAACCTTAAAGATGAGGAAATGCGCGACCTTGTAAACGCAGGCGCGTTGGACCTGATCGTAGAGACTGTAGAAGCAGGTGCCACTCCATCAGAAGCGCGTTCCTGGTGGGTTGCTTATTTGTCGCAAAAAGCAAATGAGCAAGGGGTAGACCTTGATGCTTTGCCGATCAGTGCTGCTCAAGTTGCTCGCGTAGCCGCTTTGGTTAAAGAAGGGAAGCTAACCAATAAATTGGCGCGTCAGGCTGTCGACGGCGTTCTCGCTGGCGAAGGCGACGTTGATGAGGTAGTCGCCTCCCGGGGCCTGGAAGTTGTACGTGATGATGGTGCGATTGAAAAGGCCGTGGAAGAGGCACTGGCCGCTAACCCCGATATCGTAGAAAAATATCGAGCAGGAAACACTAAGGTCACAGGTGCAATTGTCGGAGCCGTTATGAAGGCCACCCGGGGTAAGGCCGACCCGGCTCAAGTGAACAAGCTCATAGCAGAGAAGCTCGCATAAATGACACCAGCGGATCTTTCACACCTGATTAAGCGCACTGCTACTACTATCCTTGAGTCACGTGGTCTCGATGCCTCGGTTTTGCCTGAGACAGTAGTCGTGGAGCGCCCGCGTAACCCCGAACATGGGGATTATGCGACAAACGTTGCCCTTCAAGTGGCTAAAAAGGTGGGAATGAATCCGCGTGAGCTTGGGCAGTTGCTTGTCGACGCCCTAGCTCTTGATGAAGCCGTCGCGGAGGCCGGTATCGCCGGCCCGGGCTTTATCAATATTCGCCTTGCTGCTGCGGCCCAGGGGGAGATCGTTGCTAAGATTCTCGCTGCAGGTGAGGCATTTGGTCATTCAGACCTCTATGCAGGTAGCCGTGTGAATCTAGAGTTTGTTTCTGCAAACCCAACAGGGCCGATTCATCTAGGTGGCACCCGGTGGGCAGCTGTAGGAGACTCTTTAGGCCGCGTCTTGGAGGCTTCAGGCGCTGAAGTCACAAGAGAGTATTACTTCAATGATCACGGACGCCAGATCGACAGATTCACCAATTCGCTCGTTGCTGCGGCAAAAGGTGACCCCACGCCAGAAGATGGTTATGGCGGAGACTACATCAACGACATAGCAGAAGCTGTGGTTGCATCGCATCCTGATGTTCTTACTCAGGAGCCTACGGAGATGTTGGAGACGTTCCGTTCTGTTGGCGTAGAGATGATGTTTAGTCACATCAAAGAGTCGCTCCATGAATTTGGTACTGACTTTGACGTCTTTTTCCATGAAAACTCATTGTTTGAATCAGGCGCTGTTGATAAAGCGATTGAACGCCTGAAAGAAAATGGAAATCTATATTTCCAAGACGGAGCTTGGTGGCTCAAGTCTTCTGATTATGGTGATGACAAAGACCGCGTTGTAATTAAGTCAGATGGCGATGCAGCCTATATTGCCGGTGACATTGCATACGTAGCTGACAAATTCGAGCGTGGACACAACCTGTGTATCTACATGCTTGGTGCAGATCATCACGGATATATCTCTCGTTTGCGTGCTGCTGCTGCAGCACTGGGGTATGAGCCCAACAGCGTGGAGGTTCTCATCGGACAGATGGTGAATCTGGTCCGCGATGGGCAGGCAATTCGCATGTCCAAACGCGCGGGCACCGTGATCACTTTGGATGATTTAGTTGAGGCCATTGGCATTGATGGTGCTCGGTATTCCATGATCCGATCATCGGTGGACTCTAGTCTTGATATTGATCTGGCATTGTGGCAATCGCAAAGTAGCGATAACCCTGTTTATTACGTCCAGTATGGTCATGCACGCCTGTGCTCGATCGCGAGGAAAACTGGCGACTTGGGGATAACCGCTATTGACCCCAATTTTGCTTTGTTGACCCATGACCGTGAAGGTGATCTGATACGTACGCTGGGAGAGTTCCCTGCAGTAGTAAAGGCTGCCGCTGAGCTGCGCGAGCCACATCGTGTCGCACGCTATGCGGAAGAATTGGCTGGAACATTCCATCGTTTTTATGATTCGTGCCAAATCCTGCCTAAAGCAGGTGAAAGTCCGCAGCCTGTTCACACCGCGCGTCTTGCCCTGGCTAATGCCACCCGTCAGGTTCTTGCTAATGCCTTGGGCCTGGTTGGTGTTACAGCACCGGAGCGCATGTAAATGACTACTCAAGATAATCTTTCTGAATCAGCCGTACGCGCAGCACTCGCGCGCGTCGAAGATCCTGAGATCGGCCGTCCTATCACTGAGATCGGAATGGTGAAGTCCATTGCGATCAACGGAAATGATGTACATGTCGAGATTTACCTGACCATCGCAGCTTGTCCGATGAAAAACACGCTCACAGACAACACCCGTGCAGTTCTTGAGGAACTTCCGGGCGTAGGAGAAGTGAGTGTGAGCACCGACGTTATGTCCGATGACCAACGTCGTGAACTTCGCCAAACACTTCGCGGTAGCACCGAAGAACCAGTCATCCCCTTCGCACAACCAGACTCAACTACCAGAGTCTTCGCAGTAGCTTCAGGTAAAGGCGGCGTAGGAAAGTCGTCTATGACGGTGAACCTTGCCACAGCCTTAGCATCAAAAGGTTTAAAAGTAGGTGTCCTCGACGCAGACATCTACGGACATTCTGTCCCCGGAATGTTGGGTTCCGAGGAACGACCGCATGCAGTGGATGACATGATCATGCCGCCACAGGCACACGGAGTGAAGTTGATCTCAATTGCGCATTTCGTAGAAGGAAATGCTCCTGTGGTGTGGCGTGGACCGATGCTGCATCGTGCTATACAACAGTTCCTAGCGGATGTTTTCTGGGGCGACCTGGACATCCTCCTACTCGATCTCCCTCCAGGAACAGGCGACATCGCCATTTCTGTGGCACAACTCGTTCCTAATGCCGAGCTTCTTGTCGTCACTACGCCACAGGCAGCCGCAGCAGAGGTTGCCGAACGTGCCGGATCGATAAGCATTCAAACACATCAGCGCATTGCCGGAGTGATCGAGAACATGTCCGCCATGGTGCTTCCCGACGGTACCGTCATGGACGTGTTCGGTAGCGGCGGCGGCGAAGCGATGGCTGAGCGGTTGCAGACGCTCACTGGTACAACCGTCCCTCTCCTAGGCAGTGTGCCTCTCGACCCACGTCTACGCGAAGGCGGCGATGCCGGGGTGCCTCTTGCTCTAGGGGCCCCGGACTCTCCTGCTGGGCAAGCGATTCATGCTATTGCGGACAAGCTCGTGGTACGGAGGGAATCCCTCGCAGGAAAAACTCTTGGCTTGGGAGTCACTAGGAAGGGTTAAATGCTCAAAGGTTTTAAAGACTTTATTCTCCGTGGAAACGTAGTCGAGTTGGCAGTCGCTGTTGTCATCGGCACTGCGTTCACCGCAATCGTTACTGCATTTACCAATCACTTGATCAACCCCTTGATCGCCTCCCTCGGTGGTGCAGATGTTTCGGGTCTCGGCTTCCACATCCGCTCCGGCAATGAGGCCACTTTCCTAGACTTCGGCGCTGTTATCACCGCAGCAATTAACTTCCTCATCATTGCAGCAGTTGTGTACTTCATACTTGTTGCTCCTATGAACAAGCTCAATGAGATGGCAGCTAGGCGCAAAGGCATCCAAGAAG---AAGAGGCTCCAGCTTCTATCGAGGCAGAGCTGCTTGAAGAGATCCGCGATCTATTGAAAAACCAAAGAAACGGTAATTTTCTAAGCGAGTAGATGAACGCACCCGATTATGGAGATCCCTCAACTCCGCGTCACGACGCCGTAGTGACGTTGTGGTTTGTCACAACCGCAGACCCCGGCGCGGTCATAGCAAAGCAGCCCCGAGCCGACCGGGGGTTTGGCCGAAAGCTGTTAGCCCAACTCAATCCGCGCTGGCCGATTACTCCCATCGGTCAGTTTTCTTTGAATCGTTCGGCTCAGGCTTCCCCACAAGAATTTTATATTGCAGGTTTTGAGGGGCTTTCGATCATCCAAACAGGTGTAGCAGACGCCACTAGGCTATCCGAGCTTAATCCAAAGCTTCATTCTTGCATCCCCGCGGCAGATGTCTACGCCTTTGCTATCAATGAGGAAACTGGGCTAGGTGCTTTTGCACATTGGACTGGCGATACCTTGCGACGGTCCTTTTCCGCCCGCAGAGAACGAGTGTATGAGGACTTAGGGCTTCCAGAGCCCTTTGAAAATCCCTATTGGGCAGGAGAAAAAGCAGAGGACAGTGGAGGAATTACTCTGCCTTTCTGGCCAATTGAATTGGTGCGCGAGGCTCAAAGACAATGGCTCGGTTTTGATGTAGAAGGGGCATCTGACATCAATGTGGCGGCCTTTGCAATTGATGGAAGGCCTGAGCCGAAGCTTGTGGATCATCCTTCTGATCAGAAAAAGAGCATTCAGTCTTTAGTCACTACGGCGTCTTCCAAACTCGGTTTGGGAGAGTCTCGGAGTGACTATGACGACTATGAACAGCATGGCTCCGAGCCAACGGTCGCTGCAGAACTGGCTCGTTACGCAGAGGTATCAAAGGATGTGGCCCAGAACCTCGCCGTTACAGCGGG-AAAAAAGATTCGGGTACTTTCTCATAAGCTAGCTGAGAAGCTACGTCATACCGACCGCCCTTAAGTGTCTGACATCTTGCGAGTAGGTGACCACAGCCCGCGCGTCGCTGAAGTCAGAACAGCACTGACACGCCTTGGTCTTGTGCCGGACTCTGATAAAGAAATCAAGCAGTCTAAGGGGCAAACGTTCACTGACCCAGAGACTTACTTTGACGAGGACCTCGCCGAAGTAATTAAGGGGATGCAACAGGCTCGGGGCATCATCGCTAGCGGTGAAATCAACGAGGTCACACTCCGTGCCCTCCGCGAGGCATCCTATAAGCTCGGTGCCCGAGTTCTTAGCTTTGAGCCGAATAATATCTTTGTTGGCGACGACGTAGTGCAGTTGCAAAC---GCAGCTTCAAGAGCTCGGTTTTTATACCGATCGCGTCGATGGCAGATTTGGTGAAAACACATACAAGGCGTTGCTCAGTTATCAGGTCAATTATGGGCTGAAGAGCGATGGTGTCTGCGGCCCTGAGACAATCCGTGCGTTTGGACGTCTTGGACGCAGAATCACCGGCGGTTCGCCTCAAGCGCTTCGTGAGCGCGAGCGTGTCCGCGATGCCGGCCCTATGCTCGCCGGTAAACGCGTAGTTATCGACCCCTCTTTGGGCGGTAACTCACGTGGACAAGTGGTTCAGGGACCTTATGGGGAGATCACTGAAGAAGAAATTCTGTGGGATCTTGCTACTCGGGTAGAGGGACGCATGATCGCTGCCGGGATGGAGACCATTATTTCCAGGCCTAGGCAGGATAATCCTTCACACCTTGAGCGTGCAGATATAGCCAATGCTTTTGACGCTGACGTCATGATTTGTTTGCAATGCGACCAATATCAAAATGATAAAGCAAACGGCGTTGCCACTTTTTATTTCGGTTCTGAGGCCGGAACCAGCTCCCTTACCGGCGAGATGCTGAGTGGATTCATCCAGCGAGAAATCAGCGCTCGCACTGATCTGGTCAACTGCGGTAACCACGGCAGGACCTGGGATCTGCTCCGTATCACTGCCATGCCCACCATCGAAGTGGTCTTGGGTTATCTCACCAATCCCCACGACGTCACCATTTTGACTGATCCTAAGCATAGAGACGCGATCGCAGAAGCAATCGTGGTGGCCGTCAAGCGCTTATATCTCCTCGATGATGATGATCAGCCCACAGGCACGTACAAGTTCGCAGAGATGCTAGAACAGGGCATGCTCTAA [42606 bp]
'Cp 226' ATGTCTAATCTGCTACGACTGATCGGTCGGCGCCTGATTGCGCTACCCATCATGATTCTTGGCGTGACCTTCTTGGTGTTCTTCATCATGTCCTTCAGCCCTGCCGATCCTGCTCGCCTCGCGCTAGGGGAGACGGCCTCGCTGGAGGCGCTCGAAGAATACCGTGAGACCCACGGCCTCAACGACCCTCTGTTGATGCGGTATTACCACTTCCTCGTGGACATGCTCCACGGCGATCTTGGTACCACAACTGGTAGCGCCTCTGTCACAGACGTTGTTGCTAAGGCATTCCCGATTACGCTGCAGCTCACCTTCTTAGGATTGATCCTCGCTGCGGTATTCTCCCTCGTCTTTGGCGTCATCGCGGCCCTCTACCGAGACAAATGGCCTGACCAATTGATCCGCGTCGTCTCTATTGCGGCACTGGCCACCCCTTCTTTCTGGTTGGCTATCCTGCTCATTCAGTGGCTGGGAACAATCCCCGGCGCGTGGGGGCTGTTCCCCGCATTGATTACCTCGTGGGTGAAGTTCACCGAAGACCCTGGGGTTTATCTCAACAACCTTTTCCTCCCGGCTGTGGCCTTGGCCGTTCCAGTTGCCGGTTCACTCACCCGCGTAGTACGTACCGCCATGGTGGAAGAGCTGGACAAGGATTACGTGCGTACTGCCATTGGATCCGGTATTCCCAAGGCTGAAGTCATCTCCCGTAACGTTCTCCGTAACGCGCTTATTACCCCCATCACGGTTCTGGGGCTCCGCGTTGGTTACCTCATGGGTGGCGCTGTGATCATCGAGATCATCTTCAACATTCAGGCTATGGGTCAGCTCATCCTCGACGGTGTTACCCGCAACGATGTTTACCTCGTTCAGGGCGTTACCCTCACTGTCGCTATCACGTTCATCATCATCAACATCATCGTTGACATGCTTTATGTGCTCGTCAACCCACGCATCAGGAGCATCTAAATGATGATCTTGGCCTTTGTCCTGGTTAGCTTTGTTACCCAGCGGTTAATCAATACCAAGTTGGATATTGCAAACTCGGAGATCGACCGTGCGCGTGTGTCTGTGGAACAACAAATTAAGGCCACAGGTGCTTCCAGCAGTATGCAGGTTCGTCTAAATTCTGCCCGTGCCGCCCTTGTAAACAAGGTGGCATCGGCAGAAGACCAAGCAGTATATGAGCCAGTCATTCTGGTGAACAACCCCGATGGTTCTGTGATCGCGTCGCCGGAGGGATATCGCATCCCAGAACGGCTTCGGAGCTTTGTGGATCAACGGCAAGTTTCCTATCAATTTGCCACCATTGACCGCGCCAACGGTACAACCTATAAGGCGCTTATCATCGGGACCCCGACAAACTCCGATATTCCTAACACACAAGTCTATTTAGTGATGTCTATGGAATCTGACGAGGCAACTCTAGCGCTGTTGCGCGGTCTGTTTTCCGGGGCAGCCATTGTCCTTGTGGTGTTGCTCGTGGGGATCACCTGGTTGCTTACTCAACAGGTGATCACGCCGGTGCGTTCTGCAAGCCGCATCGCGGAACGCTTTAGCTCAGGACATTTGAGAGAGCGCATGGTGGTCGATGGGGAAGACGAGATGGCGCGTCTGGCAATGAGCTTTAATTCCATGGCCGAGTCCTTGTCTAAGCAAATTGCGCAGTTGGAAGAATATGGAAATTTACAGCGCCAGTTCACCTCGGACGTCTCCCACGAGCTAAGAACCCCGCTTACCACGGTCCGCATGGCCGCAGACATGATCGCGGACGGTTCTGAGGATCTCTCACCTGGCGTGAAGCGAGCCTCTGAGCTCATGGTGAGAGAACTCGATCGCTTTGAGGCACTATTGGCTGATCTCCTAGAGATTTCTCGTCATGACGCCGGTGTTGCGGACCTTGCAGAGAACAATCTTGATATCCGCGCGTGTATCAATGCAGCATGGCAACAAGTCGAGCATCTTGCGCAAGAGCTGGGGATTGAAGTGCGCTTTGATATCCCCGCCGAACCCGTAAACCTGGTGGGTGATTCACGCAGGATAGAGCGGGTGCTGCGTAATCTTTTGGCCAATGCCATTGATCATGCCAATGGAAAGCCTGTGGACGTCCACTGTGCAGTCACGGAAGACGCCGTGGCCGTGGCCGTGGTGGACCATGGCGTAGGCCTTAAACCAGGGCAGGAGGAGCTGGTATTTAACCGGTTCTGGCGCGCCGATCCATCTCGAGTTCGTCATTCTGGAGGCACTGGGCTGGGGCTGGCAATTTCCCGTGAAGACGCAGTCCTACACGGTGGAACGCTAGCAGCAGCGGGTGTCTTGGGGCATGGAACCATGTTTTTGCTTACGCTGCCGCTTATTCCGCGCTCCGATATTACGACTACTCCCATTGAACTCGTAGCTCCGGGCTTTTCGACGCCCGAAGGGTTGGAAGCATCCGGCGACGCTGTGCTGACTGTGGAGGAAGGGCTCGCGGAAAAATCGCTCGGCCAGGATGCCCATCAAAAAGAAGACACCGAGGAAAGGCTAGGGAAGCAGAATGGCTAGGTGGCACAAGAAGTGCTTAAGGACTTGAACAAGGTCCGCAACATCGGCATCATGGCCCACATTGACGCCGGTAAGACCACCACCACCGAGCGCATCCTCTTCTACACCGGCATCAACCGTAAGGTCGGCGAGACCCACGACGGTGCTTCCACCACCGACTGGATGGAGCAGGAGAAGGAACGCGGCATCACCATTACCTCGGCTGCTGTTACCTGTTTCTGGAACGGCAACCAGGTCAACATCATTGACACCCCAGGCCACGTGGACTTCACCGTTGAGGTTGAGCGCTCCCTTCGCGTTCTTGACGGCGCAGTTGCAGTGTTCGACGGTAAAGAAGGCGTTGAGCCGCAGTCCGAGCAGGTGTGGCGTCAGGCTGCTAAGTATGACGTTCCCCGTATCTGCTTTGTGAACAAGATGGACAAGCTCGGTGCGGACTTCTACTTCACCGTTCAGACCATCATCGACCGTCTCGGTGCTAAGCCATTGGTCATGCAGCTGCCTATCGGCGCTGAGGATGACTTTGATGGTATTGTTGACCTTCTTGAGATGAAGGCCATCACGTGGCGCGGCAAGGTCGAGACCGGCGCTGAGCCAGTCATCGAGGAAATTCCAGCTGACTTGGCTGATAAAGCTGCTGAGTACCGTGAGAAGCTCGTTGAGACCGTTGCTGAGTCCGATGAGGCTCTCATGGAGAAGTACTTCGGTGGCGAGGAGCTCACCATCGAGGAGCTTAAGGCTGGTATTCGTAAGCTGACCGTTAACTCTGAGGTTTACCCAGTTCTTTGCGGTACCGCTTACCGTAACAAGGGCGTTCAGCCACTGCTCGACGCTGTTATTGATTACCTCCCAACCCCATTGGACATCGGAGAAGTTCACGGCCACAAGGTCGGCGACGAGTCTGTGGACTTGGTTCGTAAGCCTTCAGTCGACGAGCCTTTCTCTGCTCTTGCGTTCAAGATTGCAGCTCACCCGTTCTTTGGCAAGCTCACCTTCGTCCGCGTTTACTCCGGCATCGTTGAGCCTGGCGCTCAGGTTGCAAACTCCACCAAGGGTAAGAACGAGCGCATCGGTAAGCTGTTCCAGATGCACGCCAACAAGGAGAACCCTGTTGACGAGGCACGCGCTGGTAACATCTACGCGTTCATCGGCCTGAAGGACACCACTACTGGTGACACCCTCTGCGATAAGAACAACCAGATCATCCTCGAGTCCATGGACTTCCCGGATCCTGTGATCAAGGTTTCCATCGAGCCAAAGACCAAGTCTGACCAGGAGAAGCTCGGTACCGCTATTCAGAAGCTTTCTGAAGAAGACCCGACCTTCACCGTTGAGCTCGATGAAGAGTCCGGCCAGACCGTTATCGGCGGCATGGGCGAGCTTCACCTCGACGTTCTCGTTGACCGTATGAAGCGCGAATTCAAGGTCGAAGCTAACGTTGGTAACCCGCAGGTTGCATACCGCGAGACCATCCGCAAGCCCGTCGAGAAGCTTGAATACACCCACAAGAAGCAGACTGGTGGTTCTGGTCAGTTTGCTAAGGTCATCATCGGTATTGAGCCTTACGCTCCTGAGCAGGAGACCTTGGAAGAGGGCGAGTCCGCAATCTACAAGTTCGAGAACGCTGTTACCGGTGGTCGTATCCCGAAGGAATACATTCCTTCCGTGGACGCAGGTATCCAGGATGCAATGCAGTATGGTTACCTCGCTGGCTTCCCGCTGGTAAATATCAAGGCAACGCTTATCGACGGCGCATACCACGAGGTTGACTCCTCTGAAATGGCCTTCAAGCTTGCTGGTTCTCAGGCTCTGAAAGAGGCTGTGGCAAAGGCAAAGCCAGTTCTCCTTGAGCCTTTGATGGCTGTTGAGGTTATTACTCCTGAGGAGTACATGGGCGACGTTATCGGCGATATCAACTCTCGCCGTGGCCAGGTCTCCGCTATGGACGACCGCGCTGGCGCCAAGGTAGTCAAGGCAAAGGTTCCGCTGTCTGAGATGTTCGGTTACGTCGGTGACCTGCGTTCTCGTACTCAGGGCCGTGCTAACTACACCATGATCTTCGATTCCTACGCAGAGGTTCCGACCAACGTAGCAACCGAGATCGTTGCTGAGCGCAACGGCACTGCCTAAATGAACCTCGGATGGTTAGCTGCGCCTCCTGCGGCACCT--CGTCGCAGTGAGGAGGAGGTAGCGCGTCTTTACCCGCGCCTGCGCCTGCAGGTTTTTATGGGTATTTTCATCGGATACGCTGGTTTTTACCTGATCCGTAATAATATCTCGCTTATCGCTCCGCTGCTGATCGACGATACCGGTATTGACAAAGTAGGCATTGGCC-TTATTGCCAATGCCGTTCTTTTTGCCTACGGCCTGTCCAAGTTCTTCTCTGCGATGATCTCGGATCAATCCAATGCTCGGTATTTTATGCCCTTGGGTCTTGCCCTTTCGGCAGTAGTTAACCTGGGCATTGCTTTTGTTCCGTGGCTCTCTGCTTCTGTTGCGGTATTTGCCATCGTGATGTTTATCAATGGCTGGGTGCAAGGTATGGGCTGGCCGCCGGCAGGACGAGTACTGGTTTATTGGTACTCCACTAATGAGCGTGGCTGGAAGACCTCTTTGTGGAATACCGCGCACAACGTTGGTGGTGCCGCATTGCCGTTCCTGGTAGGTATTGGCCTGGCTCACATAAGCAACTCCTGGCAAATTGCTTTCTGGTTCCCGGCATTGGTCGCGCTGCTAGTGGCAGCCCTCGGCTTTGCTTTGATCCGGGACACGCCGCAGTCACAGGGCTTGCCGCCTATTGAGGAATATCGCGATGATCCGGCGAAGGTAGAGGTTGATCTCCAGGACGGTCTGACTACATTCCAACGTATCCGCAAGCACGTGCTGACCAACCGCACCATTGTGATGCTTGCGGTGGCAAATGTCTTTGTCTATGCCCTGCGCTATGGCGTTCTTAACTGGATCACCGTATTCCTACATGAGAAGCACCATGCGGAAATTGGTGCAGGCCTTACCGGCTTTGCGGCCTTTGAGCTCGCCGGCATCCTAGGGACGATTCTCTGCGGTTGGATGTCTGACAAGATTTTCAAGGGATACCGCTCGGGCGTAGGCATGCTGTTTACCATTCTCACGGCCGTCTGCATATTTATTTATTGGCAACTACCCGTGGGCGCATCGATGTGGATGCTCATTCTGCTGGTTGGCCTTATCGGTGGTTTGATTTACGGTCCTGTGATGCTGATTGGTCTCCAAGCTATTGACCTCTCCCCGCACAATGTTGCCGGTACTGCTGCAGGATTTACCGGTTTGTTCGGATACCTATTGGGCGCAACCCTCGCGTCAAGTGGCGCGGGCTTCCTGGTTCAGCATTATGGCTGGGACGTTACCTTCATCGTATTCATCGCCTTCTCAGTGATTACCGTGATTCTCTTTGCTGTGGTGGGTCGTGATGAGCGCGAGCTTATGCGTAGCCACAATGAAAAAGTACAGTCACGTGCTTAAATGACTGCCGAGAACATCGTCGTCGTCGCAGTTGACGGCTCTGAAGCATCAAATAATGCGGTTCGCTGGGCGGCAAACACCGCAAACAAGCGTGGTGTTCCGCTGCGCTTGGCCGCCAGCTACACCATGCCACAATTTCTCTACGCTGAGGGAATGGTTCCGCCTCAGGAGCTTTTCGACGAGCTCCAGACGGAGACCATGGCAACAGTCGAAGCTGCTCGAACCCTCGCGCATGAGGTAGCGCCAGACATCAAGATCGGCTACACCATCGCGGAGGGGAGCCCCATAGACATGCTCCTGGAAATGTCTAGTGAGGTCACAATGATTGTGATGGGCTCTCGTGGCTTGGGCGGCCTGTCCGGCATGGTCATGGGCTCCGTTTCTGCTGCTGTAGTAAGCCACGCTAAGTGCCCGGTGGTCGTGGTTCGTGAGGATAACCAGGTAACTGACGCCAACAAGTATGGTCCGGTTGTCGTCGGCGTGGATGGTTCTGAGGTCTCCCAACGGGCAACTGAGTTTGCTTTTGAAGAGGCTCAGGCTCGAGGTGCCAAACTTGTTGCTATCCATACGTGGATGGACATGCAAGTACAGGCCTCTCTTGCGGGCCTGGCAGCGGCGCAGCAGGAATGGAATGTTATTGAGGAAGAGCAGACGCAGCTTCTCCATGATCGCATTCAACCCCTGCTGGAGCGTTTCCCCGACGTGAATGTAGATATGGTGATTACCAGGGATCGGCCGATTCGTGCTCTGGAAGATTCTGCCAAGGATGCACAGTTGCTGGTCGTTGGTTCTCATGGACGCGGTGGGTTCCGCGGTATGTTGCTGGGATCCACATCCCGTGCGTTGCTCCAATCGGCGCCGTGTCCGATGGTGGTAGTACGCCCGCCTGATAAGGATTAAGTGGCTCGTGACTATTACGCAATCCTTGGCGTCGAACGTGACGCCACTGATAACGAGATTAAGAAGGCATACCGCAAGCTTGCCCGTAAGTACCACCCGGACGTTAACGGGTCGGACGAGGCCGCGGAGAAGTTCAGCGAGCTCTCAATCGCACAAGAAGTGCTGCTAGACCCCGACAAGCGTCGCATTGTAGATATGGGCGGAGACCCCATGGAGCAAGGCGGCGGCGCAGGCTATGGCGCCGGAGGCTTTGGCGGCGGCGGCCTAGGCGACATCTTTGAGGCATTCTTTGGCGGTGGGGGCGCCTCGCGTGGCCCTCGATCGCGCGTTCAGCCAGGAAACGATGCTCTCCTTCGCACCTCATTGACACTGGAAGAGGCATTTTCTGGAGTAAAGAAGCCCATCACCATTGATACTGCTGTTCTGTGCGATGTGTGCGAGGGAACCGGTTCGAAGACCAAGGCAAAGCCCAAGATGTGCACGCATTGTGGCGGAACTGGTGAAATCCAGCAGGTGCAGCGTTCCTTCCTGGGCAATGTGATGACTACTACACCGTGCCCGGTATGCCAAGGA---ACCGGTGAGGTCATTCCTGATCCTTGTGATAAATGCGCGGGCGATGGTCGCGTGAAAGCTCAGCGTGATCTGGTGGTCAATGTCCCAGCAGGCATTGCAGACGGAATGCGTATCCGTATGGCAGGTCAGGGCGAGGTAGGCCACGGGGGAGGTCCCGCAGGAGACCTTTATGTAGAGATCAACATCCGACCTCATGCTGTGTTCCACAGAGAAGGTAATGATCTACATCTAAAGGTCCACGTACCCATGGTTGATGCTGCACTGGGTGCTGAGCTGAATGTGGAATCCTTGGACGGGGAAACCATTACGTTTGCAATCCCCGCAGGTACTCAGCCTGCCGAACGCATTGTGGTGGAAGGCAAAGGCATGCCGCAACTCCGCAACACCGGCAATGGAAATATGATTGCTCACGTTGATGTGACTGTGCCGACGGCATTGGATGAGACGTCGAGAAGCCTGCTTACTCAGCTGCGCGAGCATCGTGATGAGGCAGCAAAGGTCTCGCACGCCGGGGACGGCGAAGAATCACTGTTTGACCGCATACGTAATAAGTTCCGCAGATAAATGAAGTGGACTAGCTTTGGAGCACAGGTGATCTACGGCCTTATCGCCGGGGTCATCCTCGGCCTTATAGCCAGCTCAATGCCAGAGGGAAACTGGCTCACCACCGCACTCACCACCGTGGGCGGCGATTATGTCACTCTCTTAAAGGTCTTAATCCCGCCGCTAGTTATGACGGCCGTTATCACCTCCATTGCTAACCTGCGCCAGGTGACCAATGCCGCGCGTTTAGCAGTAAAAACCCTCGTCTGGTTTGCCATCACCGCGTTTTTCTCCGTCCTTGCGGGCATAGGCGTTGGTTTGATCTTTAAACCCGGCGAGACTTCCGGTTTACAAGACACTTCAGCAGCTCCCTCTTCCGTCGGATCTTGGTGGTCATTCCTCGAAGGAATTGTTCCCACCAACCTCGTGGGATTAGAAGCCCACACCAAAGTGGTAGATGGGGTGGCTTCCACCAGCCTAAGCTTCAATGTGCTGCAGCTTCTGGTAGTAGCCATCGCCCTAGGGATTGCGGCAGTAAAGGTCGGCGAGAAGGCCGAGCCATTTATTAATTTCAACCGCTCCCTGCTGGAGATCATCCAGAAAGTGCTGTGGTGGATTATTAGACTTGCACCCATCGGCACCGCTGCGTTGATTGGAAAGGCTGTGGCCACCTATGGTTTCGGCGCCATGGGAGCCCTGGGCAAATTTGTTCTCACCGTCTATGTCGGCCTAGCTATCGTCTTGCTCGTAATCTATCCAGTGACCTTAAAGCTCCACGGCCTTAACGTCGCCCAGTTCTATCGTCGTGTCTGGCCAGTGACCTCCCTAGGCCTTGTCACTCGCTCCTCCATGGGAGTCATGCCAGTCACCGAGCAGACCGCAGAGGCCATCGGCGTTCCCAAGCACTATGCTTCCTTTGCCGTGCCGCTGGGAGCAACCACCAAGATGGATGGATGCGCCGCTGTATACCCTGCCGTAGCCGCAATATTTG-TTTCTCAGTTCTACGGCGTTCCACTTAACTTCACCGATTACGTTTTAATCGCCGTCGTTTCCGTCCTCGGCTCAGCAGCCACCGCCGGCACCACGGGCGCTACCGTAATGCTGACGCTGACGCTGTCTACCCTGGGACTTCCCCTGGAAGGCGTTGGTCTCTTGCTCGCCATCGAGCCGATTGTTGATATGGGTCGCACCGCAGTGAACGTGACGGGCCAGGTACTTGTCCCGGCTATCGTCGCAAAGCAAGAAAAGCTTCTCGACGCCGTCCAGTTCAACGCAAAACGCACCGTCGCTGAAGAAAAGGTCTCCGTCTAAATGACTACTTCAGGAATGCAGATGCCCTCTGCTCGCTACGTGCTGCCTTCGTTTATCGAGCACGCCACCTATGGCACAAAAGAGACTAATCCTTACGCCAAGCTCTTTGAAGAGCGCATTATCTTCTTGGGTACCCAGGTGGATGATACCTCTGCTAATGACATCATGGCTCAGCTTCTGGTGCTGGAGGGGCTAGACCCCGACCGGGACATCACAATGTACATCAACTCCCCGGGTGGGTCTTTCACCTCTTTGATGGCTATTTATGACACCATGCAATACGTGCGTCCTGATGTGCGTACTGTCTGCTTGGGCCAGGCGGCGTCGGCAGCAGCGGTGTTGCTTGCTGCGGGCGCGCCCGGTAAGCGTGCCTGCCTGCCTAACTCTCGTGTGCTGATTCACCAGCCCGCTACCCAAGGGACTCAAGGGCAGGTCTCAGATCTGGAGATCCAGGCTAAAGAAATCGAGCGTATGCGTACTCTGATGGAGCAGACGCTATCTCGCCACACTGGCCGTACGCCTGAGCAAGTTCGCATTGATACTGATCGCGATAAGATTCTCACTGCTCAGGAAGCTGTTGAATACGGAATCATTGATCAGGTTTTTGATTATCGCAAACTAAACGGCTAAATGGCAACGATTGATGTAACGGAAGACACATTTGAGCAGACAGTCACCACGGACGGGATTGTCATCGTCGATGCATGGGCATCGTGGTGTGGTCCTTGTCGAGCATTTGCGCCGACGTTTGAGAAGGCTTCCGAGAACCACACTGATGTTGTCTTTGCCAAGCTCGACACAGAGGCAAATCAGGGACTCTCGGCTGCTTTGCAGATCCAGTCTATTCCTACGCTCATGATTTTCCGCGAGGGTATCTTGGTGTACCGAGAAGCCGGTGCGCTTCCGGCGGCTGCCTTGGAAGATCTGATTGGGCAGGTGAAGGGGCTTGATATGGAAGACGTGAAGCGTCAGGTCGCTGAACAGAATAATAATAATTAGATGGATACGCATTTTTATGGACGGCGTCTCTCTCGGAGCAACACCCAGAAATGGGTGGGTGGGGTCCTTAGCGGTATTGGGGAAACTTACGGGATTAACATCACTCTTCTTCGAATTCTCTTTGTGGCCAGTATTCTCCTGCCGGGGCCTCAGGTACTTCTTTATATTATTGCCTGGTTTATCATGCCCAAGTACTAAGTGAAGTTCAATCCCCATAAATTTTGGCAGTCCCTACGTGATGAGTTGCCCTCTTTAGGCTTACCCGGTTCGCGCTCTGCCGAGCTTCACATAACCGCGAATGATGCGGCGCCGTACAGCACAGAGCTAAAAGATGGCTCAAAAGTCCCTACCCTGGGTGAACATCATCCATATCAAGGTGGATCTGCGCTTATCAACGCCGTCACAGGTGCCGACCTTTTAGATCCAGCAGCACCGCTAAAGCGCAAGATGGAAAACAAATCGGTGAGTTTTCCGCGAGAACGCGCTGCTTCGGATTTAACTTTTGCAGAATTGCGCCGCTTTGCAATGTTCAGGTGGATGGGGACACTAGGTGCTCTTTTATTAGGTTTCGGAGCGCTCGGCGCGGGTGCGCTTCCCGTGGTCAACAACCCGTACACCAGTTTTATCGGTGGATCAATCATGGCTCGAATGCTTCAAAGCTCAATGATTGTATGCTTCATCGGAGTAGCGCTTCTGGTAATCTCCTGGCTTCTCATAGCACCTTTTACAGGCGCCCTCCCTTCCAGAAACCGACGCCCCAGCAAAAACGACGATCGGCGCGTGGTAAGCACGTCCTTGCTCTGGAGGACTTTTGCGGCATGGAGTCTCCCTATCCTGCTCAGCGCCCCCATGTTCACCCAAGACATTTATTCCTATCTAGCCAATGGCGCGATAGTCCGAATGGGTCTCGATCCTTATTCTGCAGGACCCATAGATCTCTTAGGGACCGATCACACTTTGGCGCGCAGTGTCCCCTTTATCTGGGCGCATTCCCCCTCCCCATACGGCCCCGTTGCACTAGGCCTAGCGTCTCTGATTAGCCGAATAACTGGAGATAGCATTGCCTGGGGGGTGTTCCTACACCGAACCCTTTCTATCGCTGGCATTGCCCTTGCTGGTTGGGCGATCTCCCGACTAGCAATCCGTTGCAAATTAACGCCTCAAGCAGCCCTATGGCTGGGAATACTTAACCCTCTCATCATCTTGCATCTAGTAGGTGGCATTCATAATGAAGCCATACTTTTAGGCCTTCTTTTGGCAGGTTTTGAACTTGGGCTACGAGGTTGCAACTACTTACGCGTGGGACTATTCGGGCATGCAGCGCTCTACCTCGGGGCTTCCGGACTGCTAATTTCATGCGCCGGAATGGTGAAAGTAACTGGTTTTATCGGCCTCGGTTTCACCGGCATGGCTATAGCACGCTCTTTTAGATTCCGTGAGCGCAGCCATGGTTTTTCCCTAGCATGTGCCATAGGCATCCAAATTATCTTTCTAGTGTTCTCCATACTTGCCGTGACGTTTATTTCAGGTATAGGACTTGGATGGATCCATGCACAGGGAGGCGCCGTAGCAATTCGCAGTTGGATGTCTCTGTCCACCGCTGTCGGCGTTGCTGCTGGGTGGTTTGGCATACTACTTGGACTAGGAGACCAGACGGAAGCCATGCTGCAAATAACTCGCGGCTGCGGAGTCTTGTTAGCAGGAATCTTTATGATCAGAATGCTGCTCGCAACCTACTGGGGACGCATACCTGCAATCGGAGGCCTTGGGGTTGCAACTTTTGTTTTAGTTGTTTTCTTTCCAGTGGTTCATCCTTGGTACATGCTATGGGCGATTTTTCCGCTATCGGCATGGGCTAATAGAACGTTCTTCCGCAGGGGAGTCACCTTATATTCAGCATTGCTTTCTTTCTTTGTTCTCCCACGAGGCCTTTCCTTGCCTCCCAGTACCGTACTTTCGATTTACTTCACCTCAGCACTTGGATTGATCATTCTTTTATTCCTCTTGTGGTGGTCGTTTAAACGCGCCCGGCGTTGATTGTTTGAACAAACTCGAGACGATGATGCCTCGCGGGCTTTGAAAGAGATAGAAACTGTCAAGGTATCCTCCGATGGTTTTGTGCGTCATATCGTTTTGGATAGAGATGATCGCCGGAACGCTCTTTCGGGTGATATGTGCCGAGCTATCGCACACGCCGTGACTGAAGCTTCTGCTGCGGCCGTCGATAATGCATCAGTGCGTGCGATCATGATTAGCGGAGTAGGACGAGCCTTTTGCGCAGGTGCTGATCTGGGGTCGTCTGTGCGAGAAGGTGGGGAACATTCCTCGGATGGGGCGGTGTATGGCGCCGGTTTCCATGATGCGCTCTTTGCTATGTTGCATTCGATTATTCAGGCAGAGGTGCCGATAATAGCTAATGTGCAAGGGGCTGCGGTAGGTGCTGGGATGCAGCTTGCTTTGGCGTGTGATCTCCGTGTTGTTGGAGAGTCTGCATGGTTTAAAGTCCCCGCTGTTTCTTTGGGGTTTGCGCTGGATGGATGGACTATAGGGCGTGCTCAAAAACTCTGTGGCGGTGCTTTTGCTAGGAATTTGTTGCTTGCCGGTGCATCATTGACCCCGGATGCGGCTCTGTCTAGTGGTTTTGTTGCAATCCGGGGCGACCATGCTGCAGCAGTTGCTTTTGCTCATGAAGTTGCCGGATTGGCGCCTCTTTCTGTACGGTAGGTGTCCAGTCTTTTCCATTATTTGGCTGATCATCCAGTAGTACTTGTCTTCTTACTCTGCGGGTTAGGCATGGCACTTGGTCGTATCAAACTACGTGCTATTGGTCTTGGCGCAGCAGGTGTTTTATTTTGTGCCATCGTCTTCTCCGCTGTTGCCACCCGATACGGAGTCCAGCTGGCGTTGCCCACCGATATCGGTCACTTTGGTCTTGCGTTGTTTGCCTTCAACATCGGGATCACAGCTGGGCCAAGCTTC-TTTCACAGCGTGAAAAACTTTCTTCTACCGTTATTGGGAACCACCGTCTTATTTGCGGCAGTCGCTGCTGCTGCTTACGGCATAGGCGTGCACCTTTTTAAACTAGATATCGCCGTTGTAGCCGGCACATACGCCGGTGCGCTAACAAACACTCCCTCCCTAGCCGCAGCCGGAGCAGCCTCGGGAGAACCTGCACTGGCAACAGTGGGATATTCGGTGTCCTATCTATACGGCGTAGTAGGAATGATGATCGCAGTGCTTTTTGCCCTGCGCTATTCCCGTACCGATAGGGATGCTCCCTCGCCTTTGGACAACCAAACAATAGTGGTTGATCGCACCGATAAGCCCACTATCCAAGACATACTCGCCTTGGTAGATCACAAAGTAACGTTCTCCCGCATAAAAAGCGGCGACCATCCCGTCCAACACGCGGCACCCGAACGAGTGCTCCTTAAGGGAGACCTCATCACTGTTGTGGGACCACGCAAAGACATCAATCATGCGGCAACACTTCTAGGGCGCGATTCCGCCCGCTCACTCACACAAGACCGCTCTCAGCTAGATTTCCGTCGCATTACCATCTCAGACCCCAAGATTGCCGGACGCACAGTATCGTCATTAAACCTAGCCAACGACTACCACGCCACGATCTCCCGCGTGCGCCGTGGGGACATAGATATGATCGCTCAAGCCGATCTAGTCCTCCAGGAGGGCGATAGAGTTCGTGTGGTCGCCCCTACCAAAAAGATGCCGCAGATTACTAAGTTCTTTGGTGATTCCGCGGGTGGGTTAAGCGACATTAATCCAGTTATTTTAGGTTTGGGCATGGTAGCTGGTCTGCTATTAGGCGGTATCCCGATCCCAACAGGCGACGGTTCCACTTTTCATATCGGTGCGGCAGCAGGCACGCTCATCGTAGGATTAATCCTAGGAAAGATAGGCCGAATCGGGTCGATAGTCACAACATTGCCATATACAGCAACCATCGTGCTCTCCGAATTTGGTCTGCTTATCTTCCTGGCTCAAGCAGGCACCGTAGCAGGCAGCCAAATCATCCACGCCTTCAGTTCTGGCGAGTGGCTAAGCATCCTAGCCCTCGGTTTCATCTTGACCTCACTCCTCGCGGTCTCCATGTATGTGATGATGCGATGGATGTTCGGCATGGGTGGAACCAAACTAGCCGGATATATCGCCGGGGTGCAAACGCAACCAGCAGTCTTGGCCTTTGCCAACTCACGCACTGGTTTTGATCCCCGCATTGCACTGGGCTACTCGCTCATCTATCCAGTCGCAATGATCGCCAAGATCCTCACCGCTCAGGTCCTCGCCGGGCTATAGATGATTGTTACTACTACTAGCGTTGTTTCTGGTCGGGAGATTTCTGAATATGTACGGGTAGTCGCAGGGGAAACCATCGTTGGTATTAATGTGTTCAAAGACATTACTGCTGGCTTTAGAAACCTGGTGGGAGGTAGGAGCCAAGCTTATGAAGGTGAAGTAAAAAACGCACGAGAACAAGCTTTAGCGGAAATGGTGCAGCGGGCCATTGAGCTTGGGGCAGAAGGCGTAGTGGGTGTGGATATTGATTATCAAACTCTCGGATCAGATAACGGAATGATGATGGTTTCTGCAACAGGCACTGCAGTGCGCTTTGCTTAAATGGTCACCACCGATCAAGCCCTCTCGGCGGGAAGTGCAGCGGCAAAAGTTGCAGAATCTGGCACTGGACGTTCCGGCGAAAAGAGCGGGAAGTCCCGTCATTTGCCACGCCATCTACGTCGACTTCATTTCTTTGCGGGAATTGTCTGTGCGCCGCTTATCTTCATAGCTTCTCTCACTGGGCTCGCGTATGCCTTTGCCCCGACGCTGGAGAACGCGGTGTACTCAAGCAACACCACTGTTGAGGTTCCTGCTGATGCGAAGCAGCTCCCAATGGAAAAGATCGTGGATATAGCTACTCAACGCCACCCCGATCAGCCCATCTCTGGTATTCGTGTTGGCGAAAAAGATCAGGCAGTACGAGTGCTGTTTAAACACCCCACTAAGAGCGCAAGCTTTAGCGATGCCGTATTTGTTAACCCTTACAATGGCGAGATCACGGGAGACATGGTGCAATATGGCAACGCTGGGGCGCTGCCATTGCGAGATTGGTTGTCTCACGGACATCGTGATCTGTGGTTAGGAGATATCGGCCGCTTCTATTCTGAGTTTGCGGCTTCCTGGCTTGGGGTCCTAGCTGTCAGCGGCGTGTACCTATGGTGGAAGCGTCAGCGCAGCGGTACCGGAAGGATCGCCGCTATGTTGAAGGTATCTGGCCGTGGACGCACTAGGAACCTGCGCTGGCACGGCGCATTGGGTACAGCTCTTGCGCTGGGCATGATCTTTTTTACCTTCACAGGCCTAACATGGTCTTCGGTGGCCGGTACCAATATTGGCAAAGTTCGCACTGAGCTGAATTGGACTACTCCGAAAGTAACTACTTCCCTCGACGGTTCCGCCGCCCCTGCAGTAAAAGATCCGCATGCCGGCCACGACCATGCCGGTCACGATCATGGCAGCCATTCGGCGACCTCGCCCTCTGCAAAGCTGAGCCTTGCCGAGCAAGCTACACACGTTGCGGCGACTGCTGCTGCTGAATTGCGTAGCGGTGTCACCTTGCGGCCGCCAAGTGAAGCAGGCCAGGCATGGAGCGTCATGGAGAATCGCCAGGCGTACCGCAAAGATAACAACTCTATTGCAGTCAATGGCGATACGGGTGAAGTAACGGCCCGTCTGGCATTTGTTGATTGGCCTTTTGCTGCGCAAGCTACGGCATGGATGATTCAGCTGCACATGGGCACGATGCTGGGGCTTCCCAACCAGATTGTGTTGGGATTGCTTGCGGTAGGCATCATCATCTTGGTTGTACGCGGTTATATGTTGTGGTTCCAGCGTCGTCCGCAAGGCCAACTCGTGGCGGATGCACCCACGCGCGCCCGTGGCGCGGAGCGTCGTTTTGGCCTGGCGGGGATCCTCGCAGTGGTGGGCATGATTGCTTATGGATTCTTTGCCCCAGTATTTGGTGTTACTTGCTTGGCCTTCGTGGTGCTCAGCGTGCTCTGGGACGCGGTGCGCTCGCGGCGTCGTAAAGCAAGCTAAATGATCAATCGTGCCCGCAACGCAGATTCCCAACCGCCGAAAGACGACTCGGAAGCGCCGCACGCCTCTGCTGCAGCCAGCGACCCATTTCCGGTGATGCTCAAACACCCCGACAAGGACAACCTACGGGACAAAAGCTACGACTTTGACTACACCCCTGACATCCAAGATGGTCCGCACACTCTGTTCGGAATAGTCGCTGCAATCCTGGGAGGTGGGCTCTTTACCTTCATCTCCTGGTACATACTCAAGCAAGTCAATCTCCCAGCCTTTGGCCCTTCTCTGGTTACACGTGCACTGGCCACTTTCTGCACACTTCTTGTTGTTGTTGCGGTCACGGCACTCATGATCTGGTGGGTTCATTATGAGAAGACAAACCAAGAGCGTCCCCGTTGGTTTACCTGGCTCACCTACGCCCTGACCTATTTATCCCCGGCAGGTCTAGTAGTGGCTTCCCTCGGGATACCGCTATCCCCGACCAAGCTCTACCTTGACGGACTAACCGTAGATCAAGTTTTCCGCACCCAATACATGACGCGGCTTACAGATTCTTGGCAGCTCACCGATATGAACTATATCGATCTTCCAGCGTATTACCCCGGCGCATGGTTCTGGTTTGGCGGCAGACTGGGAGCTCTCCTCGGGCTTCCTGGGTGGGAAGTCTTCCAGCCATATTCGCTCATCTCTCTCAGCATGGCAGGCTGCCTCCTCGTCCCGATATGGCAGCGTCTCGTTGGGAGCTTGCCCGTAGCTACCGGCATAGCGCTAGTAACCACTACTATTGCGCTCGTTATGTGTGCGGAAGAACCCTACGCATGCATTATCGCAATGGGCATACCAGCCGCAGTTATTATCGGTCGTCGTGCATTGTCGGGACGCAAAAGCGCCATGCTTGCGATTATTTTCTATCTGGGTGTTTCTGCATCTATGTACACCCTCTATACAGCTATTATCGCGCTGAGCCTGATCGCTATCACTGGTGTTATTTCCGCATTAATGCTGCGTTCTTGGAAGCCCATTGGGCGCATCGTCACCATTGGTGTTTCTTCTATGGCTATCGCCGCTATCGCGTGGGGCCCGTACTTTGTTTTCATTTTAAGCGGCAACCACACCTCAGGTGCTACCGCTTCCCATTTCCTCCCCGTTGAAGGCACGGAAATCCCGCTTCCTATGTTTGCAGCCAGCATTGTGGGAATTCTCTGCATGCTAGGCCTGATCTACCTATTGGCTCGAGCGGCGGATCCAGACATCAACTCCCTAGGCGTTGCCGTCGTGGTTGCTTACATCTGGGTCATAGCCTCCATGGCTGTTACGCTCACGGGCTCTACTCTCCTTGGCTTCCGCCTAGATCCTGTGGTCACAGTTCTTCTAGCCACCGCAGGTGTACTGGCCATAGCGGATTTCCGCCTTGTAGGAATTCACCGCCTCTATCCCGTGCAATTCTCTGCTAGCACTTCACGGCAAATCACAATGGTCATTGCCATTGTGATCGCCCTTGGCGGCATCAAATATGCCCAGGATATTCCCGCAAAACACTCGCATTCTATTGACCATGCTTATTCCAGCACAGATGGTAACGGTGAGCGCGCTGACCGTTACCCGGCTGATGCCACGCAGTACTATGCCGAGATTGACAAAATCCTGCGGGGAAACGGCTCACTTCCACGCGAGACTGTAGTTCTCACAGATGAGATGAACTTCATGGCTTATTACCCCTACCACGGTTTCCAGGCCTTCACCTCACACTATGCAAATCCTCTTGGGGAATTTAATGAGCGGAATAAAACCATAGAGCAATGGGCAATGGACAGCTGGCAGCAGCTCAAAGACCCCAAAGCGTTTGACCGCGCATTGCACGCCACCCCATGGCGGGCACCCGATGCTTTTGTTTTCCGCGCCGATTCCACGGAAGAAAGTTCAAGCGGTTGGAACTTTGACCTTGCGGAGGATATCTATCCCAACAATCCCAATGTCCGTTTCCGCGGAGTAAAAATCAACCCGGAGGTCTTCACAGGCAAAGACTCTCCCTGGAAAGTCGATCAGGTAGGACCATTTGTGGTGGTGACCCGTGGATAAATGGTGGTCAATATTGCGGGGCCACCGCCGCGTGAGGTGCTGGAAGGACCCATCTTGGCAGTCTCCCGCCAGACCAAGTCAGTGGCCGACATCCCCGGGGCTCCCGAACGTTTTTCGTTCGCCAAAATTACGGAACCTATTGAGGTCCCGGGACTTCTTGATATTCAGCTAGATTCCTTCGCATGGCTCATTGGTACGCCCGAGTGGCGTGCTCGTCAGCAGGAGGAGCTAGGTGAAAGCGTCCGCATAACCAGCGGACTGGAAGAAATCTTGGAGGAGCTATCTCCGATTCAGGATTATTCCGGAAACATGTCATTGTCTCTCTCGGAGCCCCGCTTCGAGGACATGAAGAACACTATCGATGAGTGTAAAGACAAAGACATTAACTATTCTGCGCCGCTTTATGTGACTGCAGAATTTATCAATAATGAAACTCAGGAGATCAAGTCCCAGACTGTCTTCATCGGCGATTTCCCGATGATGACCGACAAGGGAACCTTCATCGTTAACGGCACTGAGCGTGTCGTGGTCTCCCAGCTTGTTCGTTCGCCTGGCGTTTACTTTGACCAGACGATTGATAAGTCCACCGAGCGTCCGCTGCACTCTGTGAAGGTGATCCCTTCTCGCGGTGCGTGGTTGGAATTTGACGTGGATAAGCGCGACACCGTTGGTGTCCGTATTGACCGCAAACGTCGCCAGCCGGTGACCGTTCTGCTCAAGGCTCTTGGTTGGACCACTGAGCAGATCACGGAGCGCTTTGGTTTCTCCGAAATTATGATGTCCACGCTTGAGTCGGACGGTGTAGCTAACACCGATGAGGCTCTGCTGGAGATCTACCGCAAACAGCGTCCGGGTGAGCAGCCGACTCGTGACCTCGCGCAGTCGCTGCTGGATAACGCCTTCTTCCGCGCGAAGCGTTACGACCTTGCCAAGGTTGGACGCTACAAAGTGAACCGCAAACTCGGTCTCGGTGGGGACAACGAGGGTCTGATGACTCTCACTGAGCAGGACATCGCAACCACTCTCGAGTACCTCGTGCGTCTCCACGCTGGTGAGAGCACTATGGTTGCACCCAATGGTGATGTTATCCCTGTGGATACGGATGACATTGACCACTTTGGTAACCGTCGTCTCCGTACAGTCGGAGAACTGATTCAGAACCAAGTCCGCGTGGGCCTGTCCCGCATGGAGCGCGTGGTTCGTGAGCGCATGACTACCCAGGACGCAGAGTCTATTACTCCTACCTCCTTGATCAACGTGCGCCCGGTTTCTGCTGCCATCCGCGAGTTCTTTGGTACCTCCCAGCTCTCGCAGTTCATGGATCAGAACAACTCCTTGTCTGGCCTCACACACAAGCGCCGTCTCTCTGCTCTGGGCCCAGGCGGCCTGTCGCGTGAGCGCGCTGGCATTGAGGTTCGAGACGTTCACGCTTCTCACTATGGTCGTATGTGCCCGATTGAGACTCCCGAAGGTCCGAACATTGGTTTGATCGGTTCCTTGGCTTCCTATGCTCGGGTAAACTCTTTCGGCTTCATCGAGACCCCCTACCGCAAGGTGGAAAACGGTGTTCTCACCGATCAGATCGATTACCTCACCGCAGATGAGGAAGATCGTTTTGTGGTTGGTCAGGCTCACGTCGAGGTAGACGCACAGGGCAAGATCACCGCAGATAGCGTTACTGTTCGTGTGAAAAATGGTGACATCCAGGTCGTGGCACCGGAAAGCGTTGATTACCTAGACGTTTCCCCACGCCAGATGGTCTCTGTGGCTACCGCCATGATTCCGTTCCTTGAGCACGACGACGCTAACCGTGCCCTCATGGGCGCGAACATGCAGCGTCAGGCTGTGCCGCTGGTTCGTTCAGAAGCCCCGTTTGTGGGAACCGGCATGGAGCGTCGTGCTGCTTATGACGCCGGCGACCTCATTATCAACAAAAAGGCTGGCGCTGTAGAGAACGTCTCCGCTGATTTCATCACCGTGATGGCTGATGACGGCACCCGTGAGACCTACATGCTGCGCAAGTTTGAGCGCACCAACCAGGGCACCTGCTACAACCAGATCCCATTGGTGAACTTGGGCGACCGCGTTGAGGCCGGACAGGTTCTCGCAGATGGCCCCGGTACTCACAACGGTGAGATGTCGCTCGGCCGCAACCTTCTTGTTGCGTTCATGCCATGGGAAGGCCACAACTACGAGGACGCTATCATCCTCAACCAGCGTGTTGTGGAAGAGGACATTCTTACTTCGATCCACATCGAGGAACACGAGATTGATGCCCGAGACACCAAACTTGGTGCGGAGGAGATCACTCGTGAGATTCCCAATGTGTCCGAGGATGTGCTCAAGGATCTCGATGAGCGCGGCATCGTTCGCATCGGTGCTGATGTCCGCGACGGCGATATCTTGGTGGGTAAGGTCACTCCTAAGGGTGAGACCGAGCTGACCCCTGAAGAGCGCCTGCTGCGTGCAATCTTTGGTGAGAAGGCACGTGAGGTTCGCGATACCTCTATGAAGGTGCCTCACGGTGAGACCGGTAAGGTCATCGGCGTTCGTCGTTTCTCCCGTGAAGACGATGATGATCTCGCGCCTGGTGTTAATGAGATGATTCGTGTCTATGTTGCCCAGAAGCGCAAGATCCAGGACGGCGATAAGCTTGCTGGTCGCCACGGTAACAAGGGTGTTGTTGGCAAGATCCTTCCGCAGGAAGACATGCCATTCATGCCCGACGGTACCCCGGTTGACATCATCCTGAACACGCACGGTGTGCCTCGTCGTATGAACATCGGCCAGGTGCTGGAAGTCCACCTTGGTTGGTTGGCTGCTGCCGGTTGGAAGATCGACCCCGAAGACCCCGCTAACGCCGAGCTGCTTAAGACGCTTCCTGAGGATCTGTACGACGTTCCTGCTGGTTCGCTTACCGCAACACCAGTGTTCGACGGTGCTACCAACGAGGAAGTTGCAGGCCTCCTAACCAATTCTCGTCCAAACCGCGACGGCGATGTCATGGTGGACGCAAACGGCAAGGCACAGCTTTTCGACGGTCGTTCCGGCGAGCCTTTCCCATACCCAGTGTCTGTCGGCTACATGTACATGCTGAAGCTGCACCACTTGGTTGATGAGAAGATCCACGCACGTTCTACCGGCCCTTACTCCATGATCACTCAGCAGCCGTTGGGTGGTAAGGCTCAGTTCGGTGGACAGCGCTTCGGCGAAATGGAGGTGTGGGCAATGCAGGCTTATGGCGCTGCCTACACGCTTCAGGAGCTTCTGACCATCAAGTCTGATGACGTAGTCGGACGTGTGAAGGTCTACGAGGCAATCGTTAAGGGCGAGAACATTCCAGATCCGGGTATCCCTGAGTCCTTCAAGGTACTCCTCAAGGAGCTTCAATCGCTGTGCTTGAACGTGGAAGTTCTTTCTGCAGACGGCACTCCGATGGAGCTGTCCGGTTCGGATGACGACGAGTTCGACCAGGCCGGTGCCTCACTGGGCATCAACCTGTCTCGCGACGAGCGTTCCGACGCCGACATCGCCTAAATGACCACTCAGATCCTCGCCGCCAACTGGTCCCGACTCGGCGACACATTCACCTCCGCCATCGTGGATACCCTCATCATGGTATCGGTCACGCTCGTCGTCGGCGGTCTTCTCGGCCTTGCCCTCGGTATCCTGCTGTACACCACCCGGGCCGGCGGAATTCTTCACAATAAATTCATCTACACCATTATCAATATATTGGTGAATTTTGTTCGACCAATACCGTTTATCATCATGATTACGGCGTTTGGCCCCCTCACGCTGGCGGTGGTGGGAACAACCATTGGTCGCGAAGCCGCCATGTTCATCATGTCCATTGCAGCGACCTTCGCCGTTGCTCGCATCGTAGAACAAAATCTTGTCACAATTGACCCCGGCGTTATCGAGGCCGCTCGTTCCATGGGAGCGAGCCCCTGGAAGATCATCACGTCGGTGATCGTCCCCGAGGCCCTGGGGCCACTAGTTCTCGGCTATACCTTTATCTTTATCGCCATCGTGGATATGTCTGCAATGGCCGGTTATATCGGCGGCGGCGGTCTCGGAGACTTTGCCATCGTCTACGGCTACCGTGCTTATGATTGGGAGGTCACCTACGTGGCGACCTTCGTGATCATCCTCATCGTGCAGATTGCTCAGCTCTTTGGCAACTGGCTATCAAAGAAAATCATGCGGAGGTAGATGAGGATCGATCCAGACCACGCACGCACGCTCATTGCCCAGCTTGCCAACGATGCTGCCTCTCTCGTCCCCATCGCGCATAGCGTCGGCGCGAGCCTTCCCGAACTCGGCAGTTTCTTTGCTGCTTACAACAGCTGTCTCGACGCATTTATGGCACGGTCGACGGCGCAATGCACCCGTGCAGAAATCCTCGTGGACAAGGCCCTACACAGCCTCGAAGCGGTGGAGAACGCCGATACATCCCTCGCCTTTTCACTGGAGACACTGTGAATGCCGTTGACCAACCGCGATGCGGGGCGATACCTCGGGGACGAGGGACTCACCGAGTTGCCAGAGCATACCCTGCTCAACGTTATTCGTATCCCCGGAAACCCATTGATCAGTCCAGTGCGGTTGATCGCTCGGCGTTTTGGCTATGCGTTGGTGCTGATTCTGCTTGTAGCGTTGATCGTTTACTTTGATAAGGGCGGTTACAGCGAGCATCTCACCTTCATCGATGCGCTTTATTATTCGGCGGTCTCCTTGTCCACCACCGGTTATGGCGACATCACTCCGGTGACGCAAGGGGCACGTCTTCTCAACATCATCATCATCACTCCGCTTCGGTTAACATTTGTTATCCTCCTGGTCGGCACGACGTTGTCAGTGCTGACAGAGGAATCGCGCCGAGCATGGAAGATCCAGCGCTGGAGGAAACGCATGCGAAACCACACCGTGGTTATTGGATATGGAACTAAAGGACGCTCGGCAGTCTCTGCACTGCTGGCGGATGGCGTGTCTCCTAAGGAGATCGTTGTTGTGGATACCGATCCTGTAGCGCTTGAGACTGCAAATACGGTAGGACTGGTCACAGTTAATGGTTCTGCGACTAAATCAGAGGTGCTCAAACTCGCGGGTGTGCCTAAGGCAAAGGCAGTTGTAGTAGCCCCGAATATTGATGACACCGCAGTGTTGGTAACGCTCTCGGTGAGAGAGCTGGCGCCAAGCGCATGGGTTGTTGCCAGCGTGAGGGAATCTGAGAACCAGCACCTATTGGAACAATCGGGCGCAGATTCAGTGGTGATTTCTTCTGAAACCGCAGGTCGCATGCTTGGCCTGGCCACGGTGACGCCTTCGGTGGTGGAGATGATGGAAGACTTGTTGTCTCCTGATGAGGGATTTTCCGTTGCAGAACGTCCTGTAGGTGAAGACGAGGTAGGTGCTAATCCGCGGCACTTGGCGGATATTGTTCTTGGAGTTGTGCGCTCTGGAGAGCTGTATCGAATCGATTCTCCAGAAGCAGAGACCGTGGAGCCCAGTGATCGATTGCTTTATATCCGACGGGTTTTTAGTGAGGATGTTTCAGATTAAGTGATTGATCTGAAATTCCTCCGCGAGAATCCCGATATTGTCCGCGAATCCCAGCGTATTCGTGGCGAAGACCCTGAATTGGTAGATAAACTACTGGCCGCCGATGAGGCACGACGTGCGGCAATCCAGGTTGCAGACGAGCTGCGTTCCGAGCACAAAGCCTTTGGCAAGAAGATTGGCCAGGCCGCTCCGGAAGAGCGCACTGCCTTGCTCGAAGGCTCAAATGAGTTGAAGGCAAAGGTTAAAGAAGCTGAGGAGGCTCAGTCTGCCGCGGAAGCAAAGGTAGATGAGCTCCAAATGCTCTTTAGCAATGTGGTCACCGATGCTCCTGCTGGTGGAGAAGATGACTTCATTGTTTTGGAGCACGTTGGTGAGCCGCGCACCTTTGACTTTGAGCCCAAGGACCACCTTGAGCTTGGCGAGTCCCTGGGGTTGATCGATACCAAGCGCGGTACCAAGGTAGGCGGAGCACGTTTCTACTACCTCACTGGCGACGGCGCATTCTTGCAGTTGGGAATGCTCAACCTCGCCGCTCAGAAGGCGCGCGAGAACGGTTTCCAGCTGATGATTCCGCCAGTATTGGTGCGCCCTGAGATTATGCAGGGAACTGGTTTCTTGGGGGCACACTCCGATGAGATCTACTACCTTGAGCGCGATGACCTTTATCTAGTAGGCACCTCCGAGGTCGCCTTGGCTGGTTACCACAAGGATGAGATTATCGACCTTAATAAGGGACCGATTAAGTACGCTGGTTGGTCCTCCTGCTTCCGCCGTGAAGCCGGCTCTTATGGCAAAGACACTCGTGGTATCCTGCGCGTTCATCAGTTTGACAAGCTTGAGATGTTCGTTTTCTGTAAGCCAGAGGATGCCGTCGAGCAGCACCAGGCGCTTCTGAAGATGGAACGCGACATGCTTGCCGCAGTGGAGGTTCCTTACCGCGTTATCGACGTTGCCGGCGGCGACCTAGGATCCTCTGCGGCTCGTAAATTTGATACAGAAGCATGGGTTCCCACTCAGAACACCTACCGCGAGCTGACATCCACCTCAAACTGCACCACATTCCAGGCGCGTCGTCTTCAGACTCGCTATCGCGATGAGACCGGCAAGGCTCAGACCTGCGCTACCCTCAACGGAACTCTTGCTACTACTCGTTGGTTGGTTGCCATCCTTGAGAACAACCAGCAAGCAGATGGATCAGTCATCGTTCCTGAAGCTCTGCGCCCATTCGTGGGTAAGGATGTTTTGGAGCCAATTAAATAAATGCGAATTGCGTTGGCACAAATTTCTGCTACAGGCAACAAACAGGAAAATCTGCGTCTGATTGAAGATCAGACACGGTATGCGGCGCAGC------GGGGGGCTAATCTGGTGGTTTTCCCCGAGGCCTCAATGCAGGCATTTGATACTGGACGCCTAGATATAAATGCTGAGGATATATCAGGGGCTTTTGTGGGGCGGATCAAGGAGCTGACCGATGAGCTGGGCATTGGCGTCGCGGTGGGGATGTTTACTCCGGCGGATACGGTAGACGTTGAGGGAAAGAGCATCAACAGGGTGCATAACACGCTGGTTGTTACTCTTCCGGGGGCGGAAAATCCGATTTTTTATAACAAAATCCATACGTATGATGCCTTTGGCTATCACGAATCTCATACCGTTAAGGCCGGGGAGGATGTGGTTATTTTCTCCTACGGGGGAATCACTTTTGGCTTGTCTACCTGCTATGACGTGAGGCTTCCTGGGCAATTCCGGACGCTGGCGCAGCGTGGGGCGGAAGTGATCCTGCTGCCGGCTAGCTGGGCTAATGGCACGGGTAAGAAGGAACAATGGCAGTTGCTTACGGCTGCGCGGGCTCTGGATGCAACGTGTTTTGTGGTGGCGGTGGATCAGGCGGACTCTGGGGTAAAAGGCCCGACTGGCATTGGTTTTTCTCGGGTCATCGGACCGGATGGGGTGTGCATAGCGGAAGCTGGTGCCGGGCCTGAACTGCTCATCGCCGATATCTCTACGAAGGATCTTTCCGACGTTAGATCTGCCATACCCGTTTTATTGGGTGTGGATGAGTACGCAAACGCCTCTCTCGAGCCTAACAATATTTAAGTGGGAGACATCGCGCATACCTCGCTGTCGCCCGACGTTGAAGATTCTTGGCTCGACCGGATCAGCGAACATCGTGAGCGACAGCGCTCCCGTTTTCACGCCTTCTGGCA--TGAA-TCGATCACCTACCCCATCCTTTGGACCAAGAAACTATTGCAGTTTCTCTCCACCACGCCGGGGCGTATGACCACGCTCATCGTTGTACTCAGCATCACCATCTTGTCTGCTGGCGTCTCCATGTCGCAGACATCCGCGGACAGGCGCGCCGATTTAAAAACACTGATAGATAACACCGAGCCGGTCTCCTACCTTGCGCAAAACCTTTATTCTTCCCTGTCCCTAGCCAACACGACGGCGTCGGTAAGCTTTGTGCGCGCCGGGGTAGACACCAGCGAAAATCGACAGAGATATGAGCAGGCAATCCAAAACGCATCGCGCGCTGTCGCGCAAACAGCCGGCGGGCTCAGCGAGAACTCTGGCCACCAGCTAGAGCTGCTTACGCATATCTCTGAACAGATCCCCATTTACACCGGACTCGTGGAAACCGCGTGGGCTAACAACAGACAAGGCAACCCCGTAGGCGTGGCCTATATGTCTCAGGCCTCTACGCTCATGCGTGAACAGATCCTCCCCGCAGCCGCTGAGCTCTACACCCTCACCAGTAATAATGTGACCAATGAGCAGCAGCAGCTCGCCCGCCCGCTCTGGGTTCCGCTCGGTGGTCTTTTTATTGCGCTTATCATGTTGCTGCTCGGCCAGCTCTGGATCGCTCACGTTACCCGCCGCCGATTCAATGGATGGTTTGTACTGGCTACGCTGTTGATGGTGATCGCCACAACGTGGGTATCCACCGCCAGCTTCCTCACCTGGAGCGCTAGCTCTACCGCCTACCAAACGGTCTCGTCACCGTTGCAGTCGCTCACTGACGCCCGCATCCGTGCGCAACAGGCCCGGAGCAGCGAGACGCTCGCTTTGGTATGGCGCCAGTCCCTAGAAAACTCCAACACCAACTTTAACGCCGCCCTGGATACCATGGATAAAGCGTTAAATAACTATGAAAATTCTCAATTGGTGGATAATGCCAACAATCGCGAGCACCTCAATCAGGCGGTCAAAGCAACAAAGTCCTGGAGAAGCTCCCACGAAAAACTCGCAGCCGCCCTCAACTCCGGCGATTATGAAGAAGCCCTGGCATTGACTCTCTACAATGACACGTCCGCCGCAACGCCTTCTGCCTTCAACGTTCTAGATTCTTCCCTGGCAAAGCTTATCGACGACGCCCGCCAAACCGCCCGCGGCTACATCACTCGTGGCGCTAACGCCTCCGACGTGGTGAGCACCATGGTCCTTGTGTTTACTCTGGTTTCTGTGCTCTCCCTCTGGTTAGGTATCCGACCTCGGCTCCAGGAGTACCTCTGAATGTCACGGATCTTCCGTTCGGACGAAGTAGCCCCAAACGATCGCATCGTGGTGCGTCGTAAAGCTAATGACATCATTGGGCATGTCCTGAGCATCGATGAGGAAACCCTGGTGGTCCGGCCGCAGAAAGTAGGTGGTTTCCCGTCTGAGGTTCCGGCGTTATCTATCCCTCGCGCTGACATCATCATCATGAAAAAGCTAAGCCCGCGCACTGTTCGTAATTCGGATATCCGTGCGATCGAGAATGCCACGGCCAAGGCCTTCCCGGGCATCGAGCACACCTGGTGCGATCAATGGCTTATACGATCCGGCGACGGCATCACAGAGCGATCTAACAGCGCGGCCCCCCTGGGAAACACCGCCATGTTTACCCCTATTCCGATAGCGGCGATCCATGCGTTTTATAGGCGGCATAATCTGCCCACCCGTATCCTTATCCCTGAGCGCATCGGTGCAATGGCGGAAAAACTCGTGGCGCAGCCAGGGTGGTCCTTGGGCCCCGAGATCATTGTGATGACGCGCAACCTGGATGATCTTCCCGCCACCACGTCCGACTGGGAGTTTCGCATCGATGACCAGCCAGATCAGGATTGGTTGTCTCTTTATAACTTCCGCGGCGAGCCGCTTCCTGAGCACGCGCTCGATCTGCTCCGCGAGGAGATCGAT-GGGAAAATGGGG--TTTGGCAGGCTGCTTACCGCAGAAGGAGAAACCGTAGCTATTACGCGTGGCACCGTCACCGATAATTATCTCGGTTACTCAGCCGTTGAGGTCGCGCAAGCTTATCGACGCCGCGGTCTAGGCACCGAGCTGGGAAGACATATGCTGCACTGGGGTGCTCGGGAGGGCGCCACGCGAGCGTATCTTCAAGTTATTGCCACCAACGCTGCCGGCATTGGGCTCTATGAGAAACTCGGCTTTGTTGAGCATCACCGGCATCGATATGCGGAAGCGACTAATCTTTAAGTGGAACAGCAGCAAAAGCGTGGCATTGGGCGCAAAGCATTGCTTGGTGGTGCCATCGGTTTTGGTGGCCTTACCCTTGCGGGATGTGACGTAGATGCACCAGGCGGTGTTTTGGGTAAAGCTCTAGCCTTTGGTTGGCCGGAAGGTATTACGCCCGAAGCTACGTCGATGTATAACTTCTGGGTCTGGGTCTGGGTAGCTGCCTGGATCATTGGCTTTATTATGTGGGGCCTCTTTATCTATGGAATGTTTGCGTGGAGCGCTAAGCGCGCAAAGAAAGCCGGTAAAGATGAGTTCCCGCGTCAGACTCAGTACAACATTCCATTAGAGCTGGTGCTCACGATCATCCCGATCGTGATTGTTATGGGTCTCTTCTTCTTCACTGTTCAGACACAGGACAAAGTCACCGCAATGGATAAAGATCCTAAGGTTACTGTAGATGTGACTGCTTATCAGTGGAACTGGAAGTTTGGATACTCGGATATCGCTGCCGATCTTTCCCCTACCGGTGCTGAATATAAGGGTGTCGATGATGCTCGCCAAGCTGCTGCTGAGGCAAGCAAGGTGGATCCTAGCGGCAAGAACCCAATCAACGGAATGTCTAAGACCGATACGTCTTACTTGCACTTTAACAAGATTGAGACTTTGGGTACCTCTGAAGAGATTCCAGTCTTAGTTCTTCCAAGCGACACCGCAATTCAGTTTGATTTGGCTTCTGCTGACGTTTCTCACGCATTCTGGGTTCCGGAGTTCCTGTTCAAGCGTGACGTGTACAACCACCCTGAACAGAACAAGCAGCAGCGTCGCTTCCAGATTGAAAAGATCGAAAAGACTGGCGCTTTTGTGGGACGTTGTGCCGAAATGTGCGGTACCTACCACGCAATGATGAACTTTGAGATTCGCGTAGTAACTCCCGAGAAGTTCAAGCAGTACATCTCTTTCCGGAATAGCAACCCGCAGGCTACAAACTCCGATGCCCTAAAGAGCATTGGGGAGGAGCCCTACGCAACCACCACGCACCCGTTCAACTCCGAGCGCGCTACGCGTGATGGCAATAACTTTGATAAGACCAGCCCCGCTGCGTAGATGATTGAGTTGTCTTTGGGGACAATCGCCGAAATAGTCGGCGGGAGTCTTACCTCGGGCACCGATCCGACGGCGTTAGTGACGGGATCTGTTGAGTTTGATTCCCGTAAGGTTACTGCTGGTGGGCTATTTGTCGCGCTTAATGGTGCGCGCGTGGACGGTCATGATTATGCTGCGAAAGCAGTAGCAGATGGCGCCGTAGGTTGTCTTTTGTCCCGCCCCGTGATGGACGGTATGCGTCCCGTACCAGGTGTTGTGGTCCCTCCCATTCCAGAAAATGAACGTAAGCGTGACAGCTATGCCACAGAAAATGATGTCGATGGGGCAGTAGCAGCGGTATTGCGTGCGCTGGGCCTGATAGCTCGTCACGTTATAGATATCCTTACTCAGAAAGGCTTAGTAGTAGTAGGGGTAACGGGTTCCGCTGGAAAAACTTCCACCAAAGACATGATGGCCACGATCTTCTCTGCAGCAGGGAACACAGTTGCTCCTCCTGGGTCGTTTAACAACGAGATCGGCCATCCTTATACGGCCTTGAAATGCACCGCAGAAACTCAATTTCTTATTTCAGAAATGTCTGCGCGGGGGATAGGTCATATTGCGCATTTAGCCGCAATTGCTCCGCCCAAGATTGGTGTAGAACTCAACGTAGGAACTGCACACGTTGGGGAATTTGGGTCCCAAACCGCTATTGCTCAGGCTAAAGGCGAACTGGTAGAGGCATTGCCAGAAAACGGCGAGGCTGTGCTCAATGCGGATGACCCATTGGTTGCACAAATGGCGTCGCGGACTAGAGCGCGCGTGACTTCTTATTCTGCGGTGAGTACAGCAGCCGCCGTGTACGCAACGGATATCACCTTTGACCACAACGCATGCGCGCGCTTTAGGCTTCACATTGAAGACGAAAACGTACATCAGATTACGTTGTTAGTGGCGGGAGAGCATCAGGTATCTAATGCTCTTGCTGCCGCTGCAGCAGCACACGCCGCGGGAATAGATTCTGAAACGATTGCGCATTCCTTGAACCGACACGTGGGAGCCTCCGCACATAGAATGTCGCTCGTTTCTTGCCCTCGTAATATCACGGTGATTGATGATGCCTACAACGCTAACAACGAGTCCATGCGCGCCGGGCTATCTGCACTGGTGCATACTGCTCGGTCTCGAGGGAGCAGCGCTTGGGCAGTATTGGGACCGATGGGTGAACTAGGCCGAGAATCACAAACAGTCCATGCAGCAATCGGTGCTGAGCTTAAAAACATAGGTGTACACGGACTTATCGCAGTAGGCGAGAACTCCGACAGCCGCGCCTTAGCCACGGCCGCGGAAAAGACGGGTATAACTACTCTGGTTGCTCGCACTAACCTGGAAGCCGCGCATAAGCTTGCACCTTTGCTGCATGCGGATGACGTGGTGCTGGTCAAAGCATCTAATGCGTTTGCCCTTTGGGAAGTAGCAGATGAGCTGGTAACTGCGATATCCGATCAAGAGCTAAGAATGAAAACCCACGTGAACGATCAACATGAAGAACGAAATGCAGCAGGTGAATAAATGCGTAACAAAGATGCTTTCCGTGATCCTTCTTTATCTGAGCCCAGCTCCGATGTGTCGTTTCCTGCTGCGGGCTCAGATTCAAGCAATAAATCTGATGGTTCCCTCCACTCCCCCACAGAACTAAGTGTTCCGACGAGTGATTCCGTCGAGAGCTCTTCCTCATCTGCCAACAAACAAACAGTTAAAAAGACATTTGCTGGCGGCACCTGGGTTGCCCTCATCATCGGTGCTCTCTTGTTGATCCTTCTGCTTATCTTCATTTTGCAGAATCAGGAAAAAGTAGTCCTTCACATGTTTGCGTGGGAATTCTCCGTACCAGTGGGAGTTGGCTTCCTTCTTGCATCCATTACAGGAGCATTGATTATGGCCTTGGTCGGTGGAGTACGAATGTTCCAGTTACGGCGCCAGATTACTAAACATTAAATGCGTGAAGAAAGTTCGGGTCAACAGGATATAGAGGCGATACGTCCTATTGCCGTCGTTGGCCCGACCGCGTCGGGGAAATCAGCTCTTGGTATTGCTTTAGCTCATGAGCTCAACGGAGAGATAGTCAATGTTGATTCGATGCAGCTTTATCGAGGCATGGATATTGGTACAGCTAAACTTTCTATTTCTGAGCGCGAAGGGATTCCGCATCATCAGCTTGATGTTTGGGAGGTTACGGAGACTGCGTCTGTAGCAAGATTCCAACAAGATGCCGTTCGCGATGTGGAAGACATCATGGCACGTGGGAAAACCCCCATTCTCGTGGGGGGATCGATGCTGTATGTGCAAGCGCTTGTCGACGCCTGGCAATTTCCGCCTACTGATAAGAAAGTTCGAGCTAAATGGGAAGAAAAACTCGCTGAAATCGGTATTGACGCGTTGCATCGCCACCTTGCGCTACTCGATCCCGCTGCGGCGGAGATCATTGAAGACAAAGATCCTCGCAGGACAGTTCGTGCGTTGGAAGTTATTGAGCTTACTGGTCAGCCATTTCAAGCCAGCCAGCCACCCAAAAATGGTGTTCCTCGTTGGGCGACGCGAATTTTAGGCCTACGTACACACAGTGATTGGCTTAACCCTCGTATTGAGTTGCGTACTCGTCTCATGTTTGAACAAGGTTTTGTCGCAGAGGTTGAATCGTTGTTAGACAAAGGATTGGTAGCTGATTCGACGGCGGGACGAGCGATCGGATACGCGCAGGTTCTACAGGGAATGGCCGGTGATTTAACCTGGGATGAGGTGGTAGATCGGACGATCACGGGGACTCGCAGATATGTTCGCAGGCAAAGAAGCTGGTTTAACCGTGATCCTCGTATCTCCTGGATCGATGCCGCTGAAGACACTCCGACGCAAGCGCTATCATTGCTAACGTGAGTGCCCAACCTTTCGGACCAGGCTAAAGAAGAACTCATCAAAGTATCGGTGCCTCGTCAATCAGCCCGTATTGCTGAACTCGCATCCGTGATCCGCTTTGCAGGAGCTATCGACGCCGTGGCCGGGCGAGTAGTCGTAGATATAGAGGTAGGTGAGGAGGCGCTAGCCCAAAGAATCGCTGCGGAGATTAAGGACCTATTTGGTATGGAGTCGCAGGTACTTGATTTGGGTCCGCTGAATAGCAGTAGGAAGGCGCCGCGACAGGTTGTTCGAGTGGCAGACAACGCTGATAATCTCATTCGGCGAGTGGGCTTAGTAACCCGAAGCGGACATCAGGTTCGGGGTCTTCCTCCGCATATCATTGCAGGTTCTATTGCAGATTCAGAAGCGGCATGGCGGGGTGCATTCCTAGCGGCTGGAAGTCTATCTGATCCCGGTAGAACATCCGGTTTGGAGGTGGCATGTCCTTGCCAGGAGGCCTCTTTGGCTTTGGTGGGATGCGCACGCCGACTCGGTTTATCTGCGAAAACTAAAGAAACCCGCGGCGTAGAGAAGGTGGTGATCCGTGACGGGGAAGCAGTAGGCGCTTTGTTATCACGCATGGGAGCACATACGACAAGACTACTGTGGGATCAAAAGCGGCAGCGCAGGGAGTCCCGTCCAGTGGGAAATAGGTTGGCTAATTTTGATGATGCCAATCTGCGCCGTTCCGCACGTGCTGCTGTTGCTGCTGCTGCCCGTGTGGAACGTGCCATGGCCATCCTGGGGGATGACGTCCCCGATCACCTTGCGCAGGCCGGACAGCTTAGAGTGCAGCACCGTCAAGCCTCGTTAGAGGAACTTGGCCGACTTGCAGATCCGCAGATGACAAAGGACGCAGTTGCTGGACGCATACGTCGGCTGCTCTCCATGGCTGATAAGCGGGCTGAAGAACTGGGTATGCCGGATACCTCCGTGGCAGTTACGGATGATCTTCTTGATGAGGTTTAGATGAGAACCA---CACCAACCACGCAGGATTTACCGGATTCTCGTGGCGGAACCTCACAAAAAGTAGTGCGTTCTGTCGTGGAAACCCGAAGTACCGACGGGGAGACCCGTCGCCAGATCATGCTGGTTATGCTCAAGTCTGGCCCTGTCACCGCGACTCAACTAGGAGAAGCTCTCGGACTTTCTGCAACAGGCATTCGACGCCACGTCGATATTTTGGTTGAGGAAGGCCTTGCTGAAGTATCTCAGCCTAGAAAAGTGACCGGTGATAAAACTCGTGGACGTCCGGCGAAAAGCTTCAGGCTTACTGCGGCCGGACGCGGGCAGTTCGGGCATGATTATGACTCTTTGGCTGCTCAGGCATTAGCCACATTGAGGGAAACTGGTGGCGAAGCCGCAGTAAAAGAATTTGCACGTAAACGCGTTGCCGCAATCGTTGAAGGGATTGAAATTCCAGCAACGGAAGATGCGAACTCCTTGGAAAAAACTGCATCTGCTTTGGTGAAAGCATTTTCTGAGAGTGGATACGCCGCAACATTGACCAATGCCGCAAATGGTGTCCAAATATGCCAACATCATTGTCCCATTGCTGGTGTCGCCGCAGAGTTCCCAGAGCTCTGCGAGGCCGAACATGAGGCTATTGCAATGTTGCTTGGGCATCACGTCCAACCGCTAGCTTCTATCGCTGAAGGTCATGACATATGCACGACCAACATTCCGATAACTCCAATTCTGACCCCCACAACTAAGACTCCAAATGAAAGGAGTGGTTCATGAGTGTCTTTTATTTTTTTAGCGGTGGTGGTGGTCTTTGTGGCCCTACTCATCGCAAAATCAATCGTCATTATTCCTCAAGGTGAGGCAGCTGTCATCGAGCGCCTTGGGCGTTACACAAAAACGATTTCTGGAGGAGTGAGTCTTCTTGTTCCTTTCATTGATCGTGTTCGGGCAAAAGTAGATACGAGAGAAAGAGTTGTTTCCTTCCCACCTCAAGCAGTAATCACACAAGATAATTTGACTGTTGCTATTGATACCGTAGTGACATTCCAAATTAATGACGCTGCTCGTGCTATCTACGGGGTAGACAACTACATAGTCGGTGTTGAACAGATATCCGTAGCTACGCTTCGCGACGTAGTAGGCGGTATGACGTTGGAAGAAACTTTAACCTCGCGCGAAGTTATTAATCGGAGGCTGCGCGGCGAACTGGATGCGGCTACGACCAAATGGGGCCTGCGTATTAGTCGAGTCGAACTCAAGGCGATTGATCCACCGCCATCGATTCAGCAGTCGATGGAAATGCAGATGAAAGCTGACCGGGAAAAACGCGCAATGATTCTGACTGCAGAGGGGCGTCGTGAATCGGATATTCGCACTGCAGAAGGTGAGAAGCAAGCTAAAATTCTTGCTGCAGAAGGCGAAAAACATGCGGCAATTCTGGCAGCTGAAGCTGAACGTGAAGCAACTATTTTGAGAGCCGAAGGAGACAGAGCAGCAAGGTATTTAGAGGCTCAGGGTGAGGCTCGAGCAATCCAGAAGGTTAACGCGGCAATTAAGTCAGCTCGAGTAACCCCCGAGGTTTTGGCTTACCAGTACCTGGAGAAGCTACCTAAACTTGCTGAGGGAAATGCATCGACAATGTGGATGATCCCGAGCCAGTTTGGGGATTCCCTTGAACAGTTTGCTAAAGCACTAGCCAAAAAAGACGATGACGGAGTCTTCCGATATGAAAGCAGCGAGGTAGATCAACGGAGCCTTGACGTTGCAGAGGAAGACGACCATGAGGATTGGTTTAAAGCTTCATCGAATCCGGAGATCGAGGCAGCGGTAGCGGCGGCTAAAGCAGTGGCGAATAAACCTGTGGATGAGCCCACAGGCGTTATGAGCTCTTCTTCAAAAGAAAAAGCACGTAACCAGCCTGCAATTGAACCGGGAATGGCTAGACAAACTGATGATTTATTGTTAGAAAATCCAGAAACTCTCGCATAGATGAACTCCCAACAAAAAAACATTAACGCTGGCGGCCCCAACGCTGATGACGATTCTTTGGACCACGCACTCGGCACTGCCCAAGCTCAGATTTCAGCAACAGGCGTCGATGACCTCTTAGATGAAATAGATGGTCTTTTAGAAAACAATGCCGAGGAGTTCGTTCGTTCTTACGTTCAGAAGGGCGGGCAGTAAATGACCGCTGCAATGTATGACCTGATGGACTTTGATGAGGTCCTGGAGAAATTCGACCCTGTCATGGGCCTTGAAGTTCACGTGGAGTTGGCCACCGAGACTAAAATGTTTTCCGCTCCATCGGCGCATTTTGGTGCCGAGCCTAACGTGAACGTTGACCCGGTTTCTTTGGGGCTACCAGGGGCGCTGCCTGTGGTTAATGCTAAGGGCGTCGAATGGGCTATCAAGATCGGTCTTGCGCTGAACTGCCAAATTGCAGAGTCTTCACGATTTGCTCGTAAGAACTACTTCTATCCAGATCAGCCAAAGAACTACCAGATTTCGCAATACGATGAGCCCATTGCTTATGACGGCTACCTGGATGTTGTTCTGGACGATGGAACTCCGTGGCGTGTGGAGATTGAACGTGCGCACATGGAAGAAGACACGGGAAAGCTTACCCACCTGGGTGGAGCCGATGGGCGTATTCACGGAGCCACGGCTTCGCTCGTCGACTGTAACCGTGCAGGTATCCCGCTCATCGAGATCGTTACCAAGCCTATCGAAGGCGCAGGGGAACGAGCTCCAGAGGTGGCGCGTGCTTATGTGGGGGCGCTTCGGGATCTGGTTAAAGCTTTGGGCGTTTCTGATGCCCGTATGGATCAGGGGTCGATGCGATGCGATGCTAACGTGTCGCTGCGCCCCGTTGGGACCGTTGAATTTGGTACGCGCACTGAGACCAAGAACATTAATTCCTTGAAGTCTGTAGAGCAGGCAGTGCGTTTTGAGATGCAGCGCCAAGCTCAGGTATTAGAAGACGGCGGGACGATTGATCAGGAGACTCGTCACTACCAAGAAACCGATGGAACAACTTCCAAGGGACGTCCTAAAGAAACTGCTGAAGATTATCGCTACTTCAACGATCCAGATCTCCCGCCGGTTATTGCGCCGCGCGAATGGGTAGAAGAAATCCGTTCGACGCTGCCTGAGCTCCCCTGGGTGCGTCGTGCGCGCATTCAACAGGAGTGGAACCTTAAAGATGAGGAAATGCGCGACCTTGTAAACGCAGGTGCGTTGGATCTGATCGTAGAGACTGTAGAAGCAGGTGCCACTCCATCAGAAGCGCGTTCCTGGTGGGTTGCTTATTTGTCGCAAAAAGCAAATGAGCAGGGGGTAGACCTTGATGCTTTGCTGATCAGCGCTGCTCAAGTTGCTCGCGTAGCCGCTTTGGTTAAAGAAGGGAAGCTAACCAATAAATTGGCGCGTCAGACTGTCGACGGCGTTCTCGCTGGCGAAGGCGACGTTGATGAGGTAGTCGCCTCCCGGGGCCTGGAAGTTGTACGTGATGATGGTGCGATTGAAAAGGCCGTGGAAGAGGCACTGGCCGCTAACCCCGATATCGTAGAAAAATATCGAGCAGGAAACACTAAGGTCACAGGTGCAATTGTCGGAGCCGTTATGAAGGCCACCCGGGGTAAGGCCGACCCGGCTCAAGTGAACAAGCTCATAGCAGAGAAGCTCGCATAAATGACACCAGCGGATCTTTCACACCTGATTAAGCGCACTGCTACTACTATCCTTGAGTCACGTGGTCTCGATGCCTCGGTTTTGCCTGAGACAGTAGTCGTGGAGCGCCCGCGTAACCCCGAACATGGGGATTATGCGACAAACGTTGCCCTTCAAGTGGCTAAAAAGGTGGGAATGAATCCGCGTGAGCTTGGGCAGTTGCTTGTCGACGCCTTAGCTCTTGATGAAGCCGTCGCGGAGGCCGGTATCGCCGGCCCGGGCTTTATCAATATTCGCCTTGCTGCTGCGGCCCAGGGGGAGATCGTTGCTAAGATTCTCGCTGCAGGTGAGGCATTTGGTCATTCAGACCTCTATGCAGGTAGCCGTGTGAATCTAGAGTTTGTTTCTGCAAACCCAACAGGGCCGATTCATCTAGGTGGCACCCGGTGGGCAGCTGTAGGAGACTCTTTAGGCCGCGTCTTGGAGGCTTCAGGCGCTGAAGTCACAAGAGAGTATTACTTCAATGATCACGGACGCCAGATCGACAGATTCACCAATTCGCTCGTTGCTGCGGCAAAGGGTGACCCCACGCCAGAAGATGGTTATGGCGGAGACTACATCAACGACATAGCAGAAGCTGTGGTTGCATCGCATCCTGATGTTCTTACTCAGGAGCCTACGGAGATGTTGGAGACGTTCCGTTCTGTTGGCGTAGAGATGATGTTTAGTCACATCAAAGAGTCGCTCCATGAATTTGGTACTGACTTTGACGTCTTTTTCCATGAAAACTCATTGTTTGAATCAGGCGCTGTTGATAAGGCGATTGAACGCCTGAAAGAAAATGGAAATCTATATTTCCAAGACGGAGCTTGGTGGCTCAAGTCTTCTGATTATGGTGATGACAAAGACCGCGTTGTAATTAAGTCAGATGGCGATGCAGCCTATATTGCCGGTGACATTGCATACGTAGCTGACAAATTCGAGCGTGGACACAACCTGTGTATCTACATGCTTGGTGCAGATCATCACGGATATATCTCTCGTTTGCGTGCTGCTGCTGCAGCACTGGGGTATGAGCCCAACAGCGTGGAGGTTCTCATCGGACAGATGGTGAATCTGGTCCGCGATGGGCAAGCAGTTCGCATGTCCAAACGCGCGGGCACCGTGATCACTTTGGATGATTTAGTTGAGGCCATTGGCATTGATGGTGCTCGGTATTCCATGATCCGATCATCGGTGGACTCTAGCCTTGATATTGATCTGGCATTGTGGCAATCGCAAAGCAGCGATAACCCTGTTTATTACGTCCAGTATGGTCATGCACGTCTGTGCTCGATCGCGAGGAAAGCTGGTGATTTGGGGATAACCGCTATTGACCCCAATTTTGCTTTGTTGACCCATGACCGTGAAGGTGATCTGATACGTACGCTGGGAGAGTTCCCTGCAGTAGTAAAGGCTGCCGCTGAGCTGCGCGAGCCACATCGTGTCGCACGTTATGCGGAAGAATTGGCTGGAACATTCCATCGTTTTTATGATTCGTGCCAAATCCTGCCTAAAGCAGGTGAAAGTCCGCAGTCTGTTCACACCGCGCGTCTTGCCCTGGCTAATGCCACCCGTCAGGTTCTTGCTAATGCCTTGGGCCTGGTTGGTGTTACAGCACCGGAGCGCATGTAAATGACTACTCAAGATAATCTTTCTGAATCAGCCGTACGCGCAGCACTCGCGCGCGTCGAAGATCCTGAGATCGGCCGTCCTATCACTGAGATCGGAATGGTGAAGTCCATTGCGATCAACGGAAATGATGTACATGTCGAGATTTACCTGACCATCGCAGCTTGTCCGATGAAAAACACACTCACAGACAACACCCGTGCAGTTCTTGAGGAACTTCCGGGCGTAGGAGAAGTGAGTGTGAGCACCGACGTTATGTCCGATGACCAACGTCGTGAACTTCGCCAAACACTTCGCGGTAGCACCGAAGAACCAGTCATCCCCTTCGCACAACCAGACTCAACTACCAGAGTCTTCGCAGTAGCTTCAGGTAAAGGCGGCGTAGGAAAGTCGTCTATGACGGTGAACCTTGCCACAGCCTTAGCATCAAAAGGTTTAAAAGTAGGTGTCCTCGACGCAGACATCTACGGACATTCTGTCCCCGGAATGTTGGGTTCCGAGGAACGACCGCATGCAGTGGATGACATGATCATGCCGCCACAGGCACACGGAGTGAAGTTGATCTCAATTGCGCATTTCGTAGAAGGCAATGCTCCTGTGGTGTGGCGTGGACCGATGCTGCATCGTGCTATACAACAGTTCCTAGCGGATGTTTTCTGGGGCGACCTTGACATCCTCCTACTCGATCTCCCTCCAGGAACAGGCGACATCGCCATTTCTGTGGCACAACTCGTTCCTAATGCCGAGCTTCTTGTCGTCACTACGCCACAGGCAGCCGCAGCAGAGGTTGCCGAACGTGCAGGATCGATAAGCATTCAAACACATCAGCGCATTGCCGGAGTGATCGAGAACATGTCCGCCATGGTGCTTCCCGACGGTACCGTCATGGACGTGTTCGGTAGCGGCGGCGGCGAAGCGATGGCTGAGCGGTTGCAGACGCTCACTGGTACAACCGTCCCTCTCCTAGGCAGTGTGCCTCTCGACCCACGTCTACGCGAAGGCGGCGATGCCGGGGTGCCTCTTGCTCTAGGGGCCCCAGACTCCCCTGCCGGGCAAGCGATTCATGCTATTGCGGACAAGCTCGTGGTACGGAGGGAATCCCTCGCAGGAAAAACTCTTGGATTGGGAGTCACTAGGAAGGGTTAAATGCTCAAAGGTTTTAAAGACTTTATTCTCCGTGGAAACGTAGTCGAGTTGGCAGTCGCTGTTGTCATCGGCACTGCGTTCACCGCAATCGTTACTGCATTTACCAATCACTTGATCAACCCCTTGATCGCCTCCCTCGGTGGTGCAGATGTTTCGGGTCTCGGCTTCCACATCCGCTCCGGCAATGAGGCCACTTTCCTAGACTTCGGCGCTGTTATCACCGCAGCAATTAACTTCCTCATCATTGCAGCAGTTGTGTACTTCATACTTGTTGCTCCTATGAACAAGCTCAATGAGATGGCAGCTAGGCGCAAAGGCATCCAAGAAGAAAAAGAGGCTCCAGCTTCTATCGAGGCAGAGCTGCTTGAAGAGATCCGTGATCTATTGAAAACCCAAAGAAACGGTAATTTTCTAAGCGAGTAGATGAACGCACCCGATTATGGAGATCCCTCAACTCCGCGTCACGACGCCGTAGTGACGTTGTGGTTTGTCACAACCGCAGACCCCGGCGCGGTCATAGCAAAGCAGCCCCGAGCCGACCGGGGGTTTGGCCGAAAGCTGTTAGCCCAACTCAATCCGCGCTGGCCGATTACTCCCATCGGTCAGTTTTCTTTGAATCGTTCGGCTCAGGCTTCCCCACAAGAATTTTATATTGCAGGTTTTGAGGGGCTTTCGATCATCCAAACAGGTGTAGCAGACGCCACTAGGCTATCCGAGCTTAATCCAAAGCTTCATTCTTGCATCCCCGCGGCAGATGTCTACGCCTTTGCTATCAATGAGGAAACTGGGCTAGGTGCTTTTGCACATTGGACTGGCGATACCTTGCGACGGTCCTTTTCCGCCCGCAGAGAACGAGTGTATGAGGACTTAGGGCTTCCAGAGCCCTTTGAAAATCCCTATTGGGCAGGAGAAAAAGCAGAGGACAGTGGAGGAATTACTCTGCCTTTCTGGCCAATTGAATTGGTGCGCGAGGCTCAAAGACAATGGCTCGGTTTTGATGTAGAAGGGGCATCTGACATCAATGTGGCGGCCTTTGCGATTGATGGAAGGCCTGAGCCGAAGCTTGTGGATCATCCTTCTGATCAGAAAAAGAGCATTCAGTCTTTAGTCACTACGGCGTCTTCCAAACTCGGTTTGGGAGAGTCTCGGAGTGACTATGACGACTATGAACAGCATGGCTCCGAGCCAACGGTCGCTGCAGAACTGGCTCGTTACGCAGAGGTATCAAAGGATGTGGCCCAGAACCTCGCCGTTACAGCGGG-AAAAAAGATTCGGGTATTTTCTCATAAGCTAGCTGAGAAGCTGCGTCATACCGACCGCCCTTAAGTGTCTGACATCTTGCGAGTAGGTGACCACAGCCCGCGCGTCGCTGAAGTCAGAACAGCACTGACACGCCTTGGTCTTGTGCCGGACTCTGATAAAGAAATCAAGCAGTCTAAGGGGCAAACGTTCACTGACCCAGAGACTTACTTTGACGAGGACCTCGCCGAAGTAATTAAGGGGATGCAACAGGCTCGGGGCATCATCGCTAGCGGTGAAATCAATGAGGTCACACTCCGTGCCCTCCGCGAGGCATCCTATAAGCTCGGTGCCCGAGTTCTTAGCTTTGAGCCGAATAATATCTTTGTTGGCGACGACGTAGTGCAGTTGCAAAC---GCAGCTTCAAGAGCTCGGTTTTTATACCGATCGCGTCGATGGCAGATTTGGTGAAAACACATACAAGGCGTTGCTCAGTTATCAGGTCAATTATGGACTGAAGAGCGATGGTGTCTGCGGCCCTGAGACAATCCGTGCGTTTGGACGTCTTGGACGCAGAATCACCGGCGGTTCGCCTCAAGCGCTTCGTGAGCGCGAGCGTGTCCGCGATGCCGGCCCTATGCTCGCCGGTAAACGCGTAGTTATCGACCCCTCTTTGGGCGGTAACTCACGTGGACAAGTGGTTCAGGGACCTTATGGGGAGATCACTGAAGAAGAAATTCTATGGGATCTTGCTACTCGGGTAGAGGGACGCATGATCGCTGCCGGGATGGAGACCATTATTTCCAGGCCTAGGCAGGATAATCCTTCACACCTTGAGCGTGCAGATATAGCCAATGCTTTTGACGCTGACGTCATGATTTGTTTGCAATGCGACCAATATCAAAATGATAAAGCAAACGGCGTTGCCACTTTTTATTTCGGTTCTGAGGCCGGAACCAGCTCCCTTACCGGCGAGATGCTGAGTGGATTCATCCAGCGAGAGATCAGCGCTCGCACTGATCTGGTCAACTGCGGTAACCACGGCAGGACCTGGGATCTGCTCCGTATCACTGCCATGCCCACCATCGAAGTGGTCTTGGGTTATCTCACTAATCCCCACGACGTCACCATTTTGACTGATCCTAAGCATAGAGACGCGATCGCAGAAGCAATCGTGGTGGCCGTCAAGCGCTTATATCTCCTCGATGATGATGATCAGCCCACAGGCACGTACAAGTTCGCAGAGATGCTAGAACAGGGCATGCTCTAA [42606 bp]
'Cp 258' ATGTCTAATCTGCTACGACTGATCGGTCGGCGCCTGATTGCGCTACCCATCATGATTCTTGGCGTGACCTTCTTGGTGTTCTTCATCATGTCCTTCAGCCCTGCCGATCCTGCTCGCCTCGCGCTAGGGGAGACGGCCTCGCTGGAGGCACTCGAAGAATACCGTGAGACCCACGGCCTCAACGACCCTCTGTTGATGCGGTATTACCACTTCCTCGTGGACATGCTCCACGGCGATCTTGGTACCACAACTGGTAGCGCCTCTGTCACAGACGTTGTTACTAAGGCATTCCCGATTACGCTGCAGCTCACCTTCTTAGGATTGATCCTCGCTGCGGTATTCTCCCTCGTCTTTGGCGTCATCGCGGCCCTCTACCGAGACAAATGGCCTGACCAATTGATCCGCGTCGTCTCTATTGCGGCACTGGCCACCCCTTCTTTCTGGTTGGCTATCCTGCTCATTCAGTGGCTGGGAACAATCCCCGGCGCGTGGGGGTTGTTCCCCGCATTGATTACCTCGTGGGTGAAGTTCACCGAAGACCCTGGGGTTTATCTCAACAACCTTTTCCTCCCGGCTGTGGCCTTGGCCGTTCCAGTTGCCGGTTCACTCACCCGCGTAGTACGTACCGCCATGGTGGAAGAGCTGGACAAGGATTACGTGCGCACTGCCATTGGATCCGGTATTCCCAAGGCTGAAGTCATCTCCCGTAACGTTCTCCGTAACGCGCTTATTACCCCCATCACGGTTCTGGGGCTCCGCGTTGGTTACCTCATGGGTGGCGCTGTGATCATCGAGATCATCTTCAACATTCAGGCTATGGGTCAGCTCATCCTCGACGGTGTTACCCGCAACGATGTTTACCTCGTTCAGGGCGTTACCCTCACTGTCGCTATCACGTTCATCATCATCAACATCATCGTTGACATGCTTTATGTGCTCGTCAACCCACGCATCAGGAGCATCTAAATGATGATCTTGGCCTTTGTCCTGGTTAGCTTTGTTACCCAGCGGTTAATCAATACCAAGTTGGATATTGCAAACTCGGAGATCGACCGTGCGCGTGTGTCTGTGGAACAACAAATTAAGGCCACAGGTGCTTCCAGCAGTATGCAGGTTCGTCTAAATTCTGCCCGTGCCGCCCTTGTAAACAAGGTGGCATCGGCAGAAGACCAAGCAGTATATGAGCCAGTCATTCTGGTGAACAACCCCGATGGTTCTGTGATCGCGTCGCCGGAGGGATATCGCATCCCAGAACGGCTTCGGAGCTTTGTGGATCAACGGCAAGTTTCCTATCAATTTGCCACCATTGACCGCGCCAACGGTACAACCTATAAGGCGCTTATCATCGGGACCCCGACAAACTCCGATATTCCTAACACACAAGTCTATTTAGTGATGTCCATGGAATCTGACGAGGCAACTCTGGCGCTGTTGCGCGGTCTGTTTTCCGGGGCAGCCATTGTCCTTGTGGTGTTGCTCGTGGGGATCACCTGGTTGCTTACTCAACAGGTGATCACGCCGGTGCGTTCTGCAAGCCGCATCGCGGAGCGCTTTAGTTCAGGGCATTTGAGAGAGCGCATGGTGGTCGATGGGGAAGACGAGATGGCGAGTCTGGCAATGAGCTTTAATTCCATGGCCGAGTCCTTGTCTAAGCAAATTGCGCAGTTGGAAGAATATGGAAATTTACAGCGCCAGTTCACCTCGGACGTCTCCCACGAGCTAAGAACCCCGCTTACCACGGTTCGCATGGCCGCAGACATGATCGCGGACGGTTCTGAGGATCTCTCACCTGGCGCGAAGCGAGCCTCTGAGCTCATGGTGAGAGAACTCGATCGCTTTGAAGCACTATTGGCTGATCTCCTAGAGATTTCTCGTCATGACGCCGGTGTTGCGGACCTTGCAGAGAACAATCTTGATATCCGCGCGTGTATCAATGCAGCATGGCAGCAAGTCGAGCATCTTGCGCAAGAGCTGGGGATTGAAGTGCGCTTTGATATCCCCGCCGAACCCGTAAACCTGGTGGGTGATTCACGCAGGATAGAGCGGGTGGTGCGTAATCTTTTGGCCAATGCCGTTGATCATGCCAATGGAAAGCCTGTGGACGTCCACTGTGCAGTCACGGAAGACGCCGTGGCCGTGGCCGTGGTGGACCATGGCGTAGGCCTTAAACCAGGGCAGGAGGAGCTGGTATTTAACCGGTTCTGGCGCGCCGATCCATCTCGAGTTCGTCATTCTGGAGGCACTGGGCTGGGGCTGGCAATTTCCCGTGAAGACGCAGTCCTACACGGTGGAACGCTAGCAGCAGCGGGTGTCTTGGGGCATGGAACCATGTTTTTGCTTACGCTGCCGCTTATTCCGCGCTCCGATATTACGACTACTCCCATTGAACTCGTAGCTCCGGGCTTTTCGACGCCCGAAGGGTTGGAAGCATCCGGCGATGCTGTGCTGACTGCGGAGGAAGGGCTCGCGGAAAAATCGCTCGGCCAGGATGCCCATCAAAAAGAAGACACCGAGGAAAGGCTAGGGAAGCAGAATGGCTAGGTGGCACAAGAAGTGCTTAAGGACTTGAACAAGGTCCGCAACATCGGCATCATGGCCCACATTGACGCCGGTAAGACCACCACCACCGAGCGCATCCTCTTCTACACCGGCATTAACCGTAAGGTCGGCGAGACCCACGACGGTGCTTCCACCACCGACTGGATGGAGCAGGAGAAGGAACGCGGCATCACCATTACCTCGGCTGCTGTTACCTGTTTCTGGAACGGCAACCAGGTCAACATCATTGACACCCCAGGCCACGTGGACTTCACCGTTGAGGTTGAGCGCTCCCTTCGCGTTCTTGACGGCGCAGTTGCAGTGTTCGACGGTAAAGAAGGCGTTGAGCCGCAGTCCGAGCAGGTGTGGCGTCAGGCTGCTAAGTATGACGTTCCCCGTATCTGCTTTGTGAACAAGATGGACAAGCTCGGTGCGGACTTCTACTTCACCGTTCAGACCATCATCGACCGTCTCGGTGCTAAGCCATTGGTCATGCAGCTGCCTATCGGCGCTGAGGATGACTTTGATGGTGTTGTTGACCTTCTTGAGATGAAGGCCATCACGTGGCGCGGCAAGGTCGAGACCGGCGCTGAGCCAGTCATCGAGGAAATTCCAGCTGACTTGGCTGATAAAGCTGCTGAGTACCGTGAGAAGCTCGTTGAGACCGTTGCTGAGTCCGATGAGGCTCTCATGGAGAAGTACTTCGGTGGCGAGGAGCTCACCATCGAGGAGCTTAAGGCTGGTATTCGTAAGCTGACCGTTAACTCTGAGGTTTACCCAGTTCTTTGCGGTACCGCTTACCGTAACAAGGGCGTTCAGCCACTGCTCGACGCTGTTATTGATTACCTCCCAACCCCATTGGACATCGGAGAAGTTCACGGCCACAAGGTCGGCGACGAGTCTGTGGACTTGGTTCGTAAGCCTTCCGTTGACGAGCCTTTCTCTGCTCTTGCGTTCAAGATTGCAGCTCACCCATTCTTTGGCAAGCTCACCTTCGTCCGCGTTTACTCCGGCATCGTTGAGCCTGGCGCTCAGGTTGCAAACTCCACCAAGGGTAAGAACGAGCGCATCGGTAAGCTGTTCCAGATGCACGCCAACAAGGAGAACCCTGTTGAGGAGGCACGCGCTGGTAACATCTACGCGTTCATCGGTCTGAAGGACACCACTACTGGTGACACCCTCTGCGATAAGAACAACCAGATCATCCTCGAGTCCATGGACTTCCCGGATCCGGTGATCAAGGTTTCCATCGAGCCAAAGACCAAGTCTGACCAGGAGAAGCTCGGTACCGCTATTCAGAAGCTTTCTGAAGAAGACCCGACCTTCACCGTTGAGCTCGATGAAGAGTCCGGCCAGACCGTTATCGGCGGCATGGGCGAGCTTCACCTCGACGTTCTCGTTGACCGTATGAAGCGCGAATTCAAGGTCGAAGCTAACGTTGGTAACCCGCAGGTTGCATACCGCGAGACCATCCGCAAGCCCGTCGAGAAGCTTGAATACACCCACAAGAAGCAGACTGGTGGTTCTGGTCAGTTTGCTAAGGTCATCATCGGTATTGAGCCTTACGCTCCTGAGCAGGAGACCTTGGAAGAGGGCGAGTCCGCAATCTACAAGTTCGAGAACGCTGTTACCGGTGGTCGTATCCCGAAGGAATACATTCCTTCCGTGGACGCAGGTATCCAGGATGCAATGCAGTATGGTTACCTCGCTGGCTTCCCGCTGGTAAATATCAAGGCAACGCTTATCGACGGCGCATACCACGAGGTTGACTCCTCTGAAATGGCCTTCAAGCTTGCTGGTTCTCAGGCTCTGAAAGAGGCTGTGGCAAAGGCAAAGCCAGTTCTCCTTGAGCCTTTGATGGCTGTTGAGGTTATTACTCCTGAGGAGTACATGGGCGACGTTATCGGCGATATCAACTCTCGCCGTGGCCAGGTCTCCGCTATGGACGACCGCGCTGGCGCCAAGGTAGTCAAGGCAAAGGTTCCGCTGTCTGAGATGTTCGGTTACGTCGGTGACCTGCGTTCTCGTACTCAGGGCCGTGCTAACTACACCATGATCTTCGATTCCTACGCAGAGGTTCCGACCAACGTAGCAACCGAGATCGTTGCTGAGCGCAACGGCACTGCCTAAATGAACCTCGGATGGTTAGCTGCGCCTCCTGCGGCACCT--CGTCGCAGTGAGGAGGAGGTAGCGCGTCTTTACCCGCGCCTGCGCCTGCAGGTTTTTATGGGTATTTTCATCGGATACGCTGGTTTTTACCTGATCCGTAATAACATCTCGCTTATTGCTCCGCTACTAATCGACGATACCGGTATTGACAAAGTAGGCATTGGCC-TTATCGCCAATGCCGTTCTTTTTGCCTACGGCCTGTCCAAGTTCTTCTCTGCGATGATCTCGGATCAATCCAATGCTCGGTATTTTATGCCCTTGGGTCTTGCGCTTTCGGCGGTAGTTAACCTGGGCATTGCTTTTGTTCCGTGGCTCTCTGCTTCTGTTGCGGTATTTGCCATCGTGATGTTTATCAATGGCTGGGTGCAAGGCATGGGCTGGCCGCCGGCAGGACGAGTACTGGTTTATTGGTACTCCACTAATGAGCGTGGCTGGAAGACCTCTTTGTGGAATACCGCGCACAACGTTGGTGGTGCCGCATTGCCGTTCCTGGTAGGTATTGGTCTGGCTCACATAAGCAACTCCTGGCAAATCGCTTTCTGGTTCCCGGCATTGGTCGCGCTGCTAGTGGCAGCCCTCGGCTTTGCTTTGATCCGGGACACGCCGCAGTCACAGGGCTTGCCGCCTATTGAGGAATACCGCGATGATCCGGCGAAGGTAGAGGTTGATCTCCAGGACGGTCTGACTACATTCCAACGTATCCGCAAGCACGTGCTGACCAACCGCACCATTGTGATGCTTGCGGTGGCAAATGTCTTTGTCTATGCCCTGCGCTATGGCGTTCTTAACTGGATCACCGTATTCCTACATGAGAAGCACCATGCGGAAATTGGTGCAGGCCTTACCGGCTTTGCGGCCTTTGAGCTCGCCGGCATCCTAGGGACGATTCTCTGCGGTTGGATGTCTGACAAGATTTTCAAGGGATATCGCTCGGGCGTAGGCATGCTGTTTACCATTCTCACGGCCGTCTGCATATTTATTTATTGGCAACTACCCGTGGGCGCATCGATGTGGATGCTCATTCTGCTGGTTGGCCTTATCGGTGGCTTGATTTACGGTCCTGTGATGCTGATTGGTCTCCAAGCTATTGACCTCTCCCCGCACAATGTTGCCGGTACTGCTGCAGGATTTACCGGTTTGTTCGGATACCTATTGGGCGCAACCCTCGCGTCAAGTGGCGTGGGCTTCCTGGTTCAGCATTATGGCTGGGACGTTACCTTCATCGTGTTCATCGCCTTCTCAGTGATTACCGTGATTCTCTTTGCTGTGGTGGGTCGTGATGAGCGCGAGCTTATGCGTAGCCACAATGAAAAAGTACAGTCACGTGCTTAAATGACTGCCGAGAACATCGTCGTCGTCGCAGTTGACGGCTCTGAAGCATCAAATAATGCGGTTCGCTGGGCGGCAAACACCGCAAACAAGCGTGGTGTTCCGCTACGTTTGGCCGCCAGCTACACAATGCCGCAATTTCTTTACGCTGAGGGAATGGTTCCGCCTCAGGAGCTTTTCGACGAGCTCCAGACGGAGACCATGGCAACAGTCGAAGCTGCTCGAACCCTCGCGCATGAGGTAGCGCCAGATATCAAGATCGGCTACACCATCGCGGAGGGGAGCCCCATAGACATGCTCCTGGAAATGTCTAGTGAGGTCACAATGATTGTGATGGGCTCTCGTGGCTTAGGTGGCCTGTCTGGCATGGTCATGGGCTCCGTTTCTGCTGCTGTAGTAAGCCACGCTAAGTGCCCGGTGGTCGTAGTTCGTGAGGATAACCAGGTAACTGACGCCAACAAGTATGGTCCGGTTGTCGTCGGCGTGGATGGCTCTGAGGTCTCCCAACGGGCAACTGAGTTTGCTTTTGAAGAGGCTCAGGCTCGAGGCGCCAAGCTTGTTGCTATCCATACGTGGATGGACATGCAAGTACAGGCCTCTCTTGCGGGCCTGGCAGCGGCGCAGCAGGAATGGAATGTTATTGAGGAAGAGCAGACGCAGCTTCTCCATGATCGCATTCAACCCCTGTTGGAGCGTTTCCCCGACGTGAATGTAGATATGGTGATTACCAGGGATCGGCCGATTCGTGCTCTGGAAGATTCTGCCAAGGATGCACAGTTGCTGGTCGTTGGTTCTCATGGACGCGGTGGGTTCCGCGGTATGTTGCTGGGATCCACATCCCGTGCGCTGCTCCAATCGGCGCCGTGTCCGATGGTGGTAGTACGCCCGACTGATAAGGATTAAGTGGCTCGTGACTATTACGCAATCCTTGGCGTCGAACGTGACGCCACTGATAACGAGATTAAGAAGGCATACCGCAAGCTTGCCCGTAAGTACCACCCGGACGTTAACGGGTCGGACGAGGCCGCGGAGAAGTTCAGCGAGCTCTCAATCGCACAAGAAGTGCTGCTAGACCCCGACAAGCGTCGCATTGTAGATATGGGCGGAGACCCCATGGAGCAAGGCGGCGGCGCAGGCTATGGTGCCGGAGGCTTTGGCGGCGGCGGCCTAGGCGACATCTTTGAGGCATTCTTTGGCGGTGGGGGCGCCTCGCGTGGCCCTCGATCGCGCGTCCAGCCAGGAAACGATGCTCTCCTTCGCACCTCATTGACACTGGAAGAGGCATTTTCTGGAGTAAAGAAGCCCATCACCATTGATACTGCTGTTCTGTGCGATGTGTGCGAGGGAACCGGTTCGAAGACCAAGGCAAAGCCCAAGATGTGCACGCATTGTGGCGGAACTGGTGAAATCCAGCAGGTGCAGCGTTCCTTCCTGGGCAATGTGATGACTACTACACCGTGCCCGGTATGCCAAGGA---ACCGGTGAGGTCATTCCTGATCCTTGTGATAAGTGCGCAGGCGATGGCCGCGTGAAAGCTCAGCGTGATCTGGTGGTCAACGTCCCAGCAGGCATTGCAGACGGAATGCGTATCCGTATGGCAGGTCAGGGCGAGGTAGGCCACGGGGGAGGTCCCGCAGGAGACCTTTATGTAGAGATCAACATCCGACCTCATGCTGTGTTCCACAGAGAAGGTAATGATCTACATCTAAAGGTCCACGTGCCCATGGTTGATGCTGCACTGGGTGCTGAGCTGAATGTGGAATCCTTGGACGGGGAAACCATTACGTTTGCAATCCCTGCAGGTACTCAGCCTGCCGAACGCATTGTGGTGGAAGGCAAAGGCATGCCGCAACTCCGCAACACCGGCAATGGAAATATGATTGCTCACGTTGATGTGACTGTGCCGACGGCATTGGATGAGACGTCGAGAAGCCTGCTTACTCAGCTGCGCGAGCATCGTGATGAGGCAGCAAAGGTCTCGCACGCCGGGGACGGCGAAGAATCACTGTTTGACCGCATACGTAATAAGTTCCGCAGATAAATGAAGTGGACTAGCTTTGGAGCACAGGTGATCTACGGTCTTATCGCCGGGGTCGTCCTCGGCCTTATCGCCAGCTCAATGCCAGAGGGAAACTGGCTCACTACTGCGCTCACCACCGTGGGCGGCGATTATGTCACTCTCTTAAAGGTCTTAATCCCGCCGCTAGTTATGACGGCCGTTATCACCTCCATTGCTAACCTGCGCCAGGTGACCAATGCCGCGCGTTTAGCAGTAAAAACCCTCGTCTGGTTTGCCATCACCGCGTTTTTCTCCGTCCTTGCGGGCATAGGCGTTGGTTTGATCTTTAAACCCGGCGAGACTTCCGGTTTACAAGACACTTCAGCAGCTCCCTCTTCCGTCGGATCTTGGTGGTCATTCCTCGAAGGAATTGTTCCCACCAACCTCGTGGGATTAGAAGCCCATACCAAAGTGGTAGATGGGGTGGCTTCCACCAGCCTCAGCTTCAATGTGCTGCAGCTGCTGGTAGTAGCCATCGCTCTAGGGATTGCGGCAGTAAAGGTCGGCGAGAAGGCCGAGCCCTTTATTAATTTCAACCGCTCCCTGCTGGAGATCATCCAGAAAGTGCTGTGGTGGATTATTAGACTTGCACCCATCGGCACCGCTGCGTTGATTGGCAAGGCTGTGGCCACCTATGGCTTCGGCGCCATGGGAGCCCTGGGCAAATTTGTTCTCACCGTCTATGTCGGCCTAGCTATCGTCTTGCTCGTAATCTATCCAGTGACCTTAAAGCTCCACGGCCTTAACGTCGCCCAGTTCTATCGTCGTGTCTGGCCAGTGACCTCCCTAGGCCTTGTCACTCGCTCCTCCATGGGAGTCATGCCGGTCACCGAGCAGACCGCAGAGGCCATCGGCGTTCCCAAGCACTATGCTTCCTTTGCCGTGCCGCTGGGAGCAACCACCAAGATGGATGGATGCGCCGCTGTATACCCTGCCGTAGCCGCAATATTTG-TTTCTCAGTTCTACGGCGTTCCACTTAACTTCACCGATTACGTTTTAATCGCCGTCGTTTCCGTCCTCGGCTCAGCAGCCACCGCCGGCACCACGGGCGCTACCGTAATGCTGACGCTGACGCTGTCTACCCTGGGGCTTCCCTTGGAAGGCGTTGGCCTCTTGCTCGCCATCGAGCCGATTGTTGATATGGGTCGCACCGCAGTGAACGTGACGGGCCAGGTACTTGTCCCGGCTATCGTCGCAAAGCAAGAGAAGCTTCTCGACGCCGTCCAGTTCAACGCAAAGCGCACCGTCGCTGAAGAAAAGGTCTCCGTCTAAATGACTACTTCAGGAATGCAGATGCCCTCTGCTCGCTACGTGCTGCCTTCGTTTATCGAGCACTCCACCTATGGCACAAAAGAGACTAATCCTTACGCCAAGCTCTTTGAAGAGCGCATTATCTTCTTGGGTACCCAGGTGGATGATACCTCTGCTAATGACATCATGGCTCAGCTTCTGGTGTTGGAGGGGCTAGACCCCGACCGGGATATCACAATGTACATCAACTCCCCGGGTGGGTCTTTCACCTCTTTGATGGCTATTTATGACACCATGCAATACGTGCGTCCTGATGTACGTACTGTCTGCTTGGGCCAGGCGGCGTCGGCAGCAGCGGTGTTGCTTGCTGCGGGCGCGCCCGGTAAGCGTGCCTGCCTGCCTAACTCTCGTGTGCTGATTCACCAGCCCGCCACCCAAGGGACTCAAGGGCAGGTCTCAGATCTGGAGATCCAGGCTAAAGAAATCGAGCGTATGCGTACTCTGATGGAGCAGACGCTATCTCGCCACACTGGCCGTACGCCTGAGCAAGTTCGCATTGATACTGATCGCGATAAGATTCTCACTGCTCAGGAAGCTGTTGAATACGGAATCATTGATCAGGTTTTTGATTATCGCAAACTAAACGGCTAAATGGCAACGATTGATGTAACGGAAGACACATTTGAGCAGACAGTCACCACGGACGGGATTGTCATCGTCGATGCATGGGCATCGTGGTGTGGTCCTTGTCGAGCATTTGCTCCGACGTTTGAGAAGGCTTCCGAGAACCACACTGATGTTGTCTTTGCCAAGCTCGATACAGAGGCAAATCAGGGACTCTCGGCCGCTTTGCAGATCCAGTCTATTCCTACGCTCATGATCTTCCGCGAGGGTATCTTGGTGTACCGAGAAGCCGGTGCGCTTCCGGCGGCTGCCTTGGAAGATCTGATTGGGCAGGTGAAGGGGCTTGATATGGAAGACGTGAAGCGTCAGGTCGCTGAACAGAATAATAACAATTAGATGGATACGCATTTTTATGGACGGCGTCTCTCTCGGAGTAACACCCAGAAATGGGTGGGTGGGGTCCTTAGCGGTATTGGGGAAACTTACGGGATTAACATCACTCTTCTTCGAATTCTCTTTGTGGCCAGTATTCTCCTGCCGGGGCCTCAGGTACTTCTTTATATTATTGCCTGGTTTATCATGCCCAAGTACTAAGTGAAGTTCAATCCCCATAAATTTTGGCAGTCCCTACGTGATGAGTTGCCCTCTTTAGGCTTACCCGGTTCGCGCTCTGCCGAGCTTCACATAACCGCGAATGATGCGGCGCCGTACAGCACAGAGCTAAAAGATGGCTCAAAAGTCCCTACTCTGGGTGAACATCATCCATATCAAGGTGGATCTGCGCTTATCAACGCCGTCACAGGTGCCGACCTTTTAGATCCAGCAGCACCGCTAAAGCGCAAGATGGAAAACAAATCGGTGAGTTTTCCGCGAGAACGCGCTGCTTCGGATTTAACTTTTGCAGAATTGCGCCGCTTTGCAATGTTCAGGTGGATGGGGACACTAGGTGCTCTTTTATTAGGTTTCGGAGCGCTCGGCGCCGGTGCGCTTCCCGTGGTCAACAACCCGTACACCAGTTTTATCGGTGGATCAATCATGGCTCGAATGCTTCAAAGCTCAATGATTGTATGCTTCATCGGAGTAGCGCTTCTGGTAATCTCCTGGCTTCTCATAGCACCTTTTACAGGCGCCCTCCCCTCCAGAAACCGACGCCCCAGCAAAAACGATGATCGGCGCGTGGTAAGCACGTCCTTGCTCTGGAGGACTTTTGCGGCATGGAGTCTCCCTATCCTGCTCAGCGCCCCCATGTTCACCCAAGACATTTATTCCTATCTAGCCAATGGCGCGATAGTCCGAATGGGTCTCGATCCTTATTCTGCAGGACCCATAGATCTCTTAGGGACCGATCACACTTTGGCGCGCAGTGTCCCCTTTATCTGGGCGCATTCCCCCTCCCCATACGGCCCCGTTGCACTAGGCCTAGCGTCTCTGATTAGCCAAATAACTGGAGATAGCATTGCCTGGGGGGTGTTCCTACACCGAACCCTTTCTATCGCTGGCATTGCCCTTGCAGGTTGGGCGATCTCCCGACTAGCAATCCGTTGCAAATTAACGCCTCAGGCAGCCCTATGGCTGGGAATACTTAACCCTCTCACCATCTTGCATCTGGTAGGTGGTATCCATAATGAAGCCATACTTTTAGGCCTTCTTTTGGCAGGTTTTGAACTTGGGCTACGAGGTTGCAACTACTTACGCGTGGGACTATTCGGGCATGCGGCGCTCTACCTCGGGGCTTCCGGACTGCTAATTTCATGCGCCGGAATGGTGAAAGTAACTGGTTTTATCGGCCTCGGTTTCACCGGCATGGCTATAGCACGCTCTTTTAGATTCCGTGAGCGCAGCCATGGTTTTTCCCTAGCATGTGCCATAGGCATCCAAATGATCTTTCTAGTGTTCTCCATACTTGCCGTGACGTTTATTTCAGGTATAGGACTTGGATGGATCCATGCACAGGGAGGCGCCGTAGCAATTCGCAGTTGGATGTCTCTGTCCACCGCTGTCGGCATTGCTGCTGGGTGGTTTGGCATGTTACTTGGACTAGGAGACCAGACGGAAGCCATGCTGCAAATAACTCGCGGCTGCGGAGTCTTGTTAGCAGGGATCTTTATGATCAGAATGCTGCTCGCAACCTACTGGGGACGCATACCCGCAATCGGAGGCCTTGGGGTTGCAACTTTTGTTTTAGTTGTTTTCTTTCCAGTGGTTCATCCTTGGTACATGCTATGGGCGATTTTTCCGCTATCGGCATGGGCCAATAGAACGTTCTTCCGCATGGGAGTCACCCTATATTCAGCATTGCTTTCTTTCTTTGTTCTCCCACGAGGCCTTTCCCTGCCCCCTAGTACCGTACTTTCGATTTACTTCACCTCAGCACTTGGATTGATCATTCTTTTATTCCTCTTGTGGTGGTCGTTTAAACGCGCCCGGCGTTGATTGCTTGAACAAACTCGAGACGATGATGCCTCGCGGGCTTTGAAAGAGATAGAAACTGTCAAGGTATCCTCCGATGGTTTTGTGCGTCATATCGTTTTGGATAGAGATGATCGCCGGAACGCTCTTTCGGGTGATATGTGCCGAGCTATCGCACACGCCGTGACTGAAGCTTCTGCTGCGGCCGTCGATAATGCATCAGTGCGTGCGATCATGATTAGCGGAGTAGGACGAGCCTTTTGCGCAGGTGCTGATCTGGGGTCGTCTGTGCGAGAAGGTGGGGAACATTCCTCGGATGGGGCGGTGTATGGCGCCGGTTTCCATGATGCGCTCTTTGCTATGTTGCATTCGATTATTCAGGCAGAGGTGCCGATAATAGCTAATGTGCAAGGGGCTGCGGTAGGCGCTGGGATGCAGCTTGCTTTGGCGTGTGATCTCCGCGTTGTTGGGGAGTCTGCATGGTTTAAAGTCCCCGCTGTTTCTTTGGGCTTTGCGCTGGATGGATGGACTATAGGGCGTGCTCAAAAACTCTGTGGCGGTGCTTTTGCTAGGAATTTGTTGCTTGCCGGTGCATCGTTGACCCCGGATGCGGCTCTGGCTAGTGGTTTTGCCGCAATTCAGGGGGACCATGCCGCAGCAGTTGCTTTTGCTCATGAAGTTGCCGGATTGGCGCCTCTTTCTGTACGGCAGGTGTCCAGTCTTTTCCATTATTTGGCTGATCATCCAGTAGTACTTGTCTTCTTACTCTGCGGGTTAGGTATGGCACTTGGTCGTATCAAACTACGTGCTATTGGTCTTGGCGCAGCAGGTGTTTTATTTTGTGCCATCGTCTTCTCCGCTGTTGCCACCCGATACGGAGTCCAGCTGGCGTTGCCCACCGATATCGGTCACTTTGGTCTTGCGTTGTTTGCCTTCAACATCGGGATCACAGCTGGGCCAAGCTTC-TTTCACAGCGTGAAAAACTTTCTTCTACCGTTATTGGGAACCACCGTCTTATTTGCGGCAGTCGCTGCTGCTGCTTACGGCATAGGCGTGCACCTTTTTAAACTAGATATCGCCGTTGTAGCCGGCACATACGCCGGTGCGCTAACAAACACTCCCTCCCTAGCCGCAGCCGGAGCAGCCTCGGGAGAACCGGCACTGGCAACAGTGGGATATTCGGTGTCCTATCTATACGGCGTAGTAGGAATGATGATTGCAGTGCTTTTTGCCCTGCGCTATTCCCGTACCGATAGGGATGCTCCCTCGCCTTTGGACAACCAAACTATAGTGGTTGATCGCACCGATAAGCCCACTATCCAAGACATACTCGCCTTGGTAGATCACAAAGTAACGTTCTCCCGCATAAAAAGTGGCGACCATCCCGTCCAACACGCGGCACCCGAACGAGTGCTCCTTAAGGGAGACCTCATCACTGTTGTGGGGCCACGCAAAGACATCAATCATGCGGCAACACTTCTAGGGCGCGATTCCGCCCGCTCACTCATACAAGACCGCTCTCAGCTAGATTTCCGTCGCATTACCATCTCAGACCCCAAGATTGCCGGACGCACAGTATCGTCATTAAACCTAGCCGACGACTACCACGCCACGATCTCCCGCGTGCGCCGTGGGGACATAGATATGATCGCTCAAGCCGATCTAGTCCTCCAGGAGGGCGATAGAGTTCGTGTGGTCGCCCCTACCAAAAAGATGCCGCAGATTACTAAGTTCTTTGGTGATTCCGCGGGTGGGTTAAGCGACATTAATCCAGTTATTTTAGGTTTGGGCATGGTAGCTGGTCTGCTATTAGGCGGTATCCCGATCCCAACAGGCGACGGTTCCACTTTTCATATCGGTGCGGCAGCAGGCACGCTCATCGTAGGATTAATCCTAGGAAAGATAGGCCGAATCGGGTCGATAGTCACAACATTGCCATATACAGCAACCATCGTACTCTCCGAATTTGGTCTGCTTATCTTCCTGGCTCAAGCAGGCACCGTAGCAGGAAGCCAAATCATCCACGCCTTCAGTTCTGGCGAGTGGCTAAGCATCCTAGCCCTCGGTTTCATCTTGACCTCACTCCTCGCGGTCTCCGTGTATGTGATGATGCGATGGATGTTCGGCATGGGTGGAACCAAACTAGCCGGATATATCGCCGGGGTGCAAACGCAACCAGCAGTCTTGGCCTTTGCCAACTCACGCACTGGTTTTGATCCCCGCATTGCACTGGGCTACTCGCTCATCTATCCAGTCGCAATGATCGCCAAGATCCTCACCGCTCAGGTCCTCGCCGGGCTATAAATTGTTACTACTACTACTAGCGTTGTTTCTGGTCGGGAGATTTCTGAATATGTACGGGTAGTCGCAGGGGAAACCATCGTTGGTATTAATGTGTTCAAAGACATTACTGCTGGCTTTAGAAACCTGGTGGGAGGTAGGAGCCAAGCTTATGAAGGTGAAGTAAAAAACGCACGAGAACAAGCTTTAGCGGAAATGGTGCAGCGGGCCATTGAGCTTGGGGCAGAAGGCGTAGTGGGTGTGGATATTGATTATCAAACTCTCGGATCAGATAACGGAATGATGATGGTTTCTGCAACAGGCACTGCAGTGCGCTTTGCTTAAATGGTCACCACCGATCAAGCCCTCTCGGCGGGAAGCGCAGCGGCAAAAGTTGCAGAATCTAGCACTGGACGTGCCGGTGAAAAGAGCGGGAAGTCCCGTCATTTGCCACGTCATCTACGTCGACTTCATTTCTTTGCGGGAATTGTCTGTGCGCCGCTTATCTTCATAGCTTCTCTTACCGGGCTCGCGTATGCCTTTGCCCCGACGCTGGAGAACGCGGTGTACTCAAGCAACACCACTGTTGAGGTTCCTGCTGATGCGAAGCAGCTCCCAATGGAAAAGATCGTGGATATAGCTACTCAACGCCACCCCGATCAGCCCATCTCTGGTATTCGTGTTGGCGAAAAAGATCAGGCAGTACGAGTGCTGTTTAAACACCCCACTAAGAGCGCAAGCTTTAGCGATGCCGTATTTGTTAACCCTTACAATGGCGAGATCACGGGAGACATGGTGCAATATGGCAACGCTGGGGCGCTGCCATTGCGAGATTGGTTGTCTCACGGACATCGTGATCTGTGGTTAGGAGATATCGGCCGCTTCTATTCTGAGTTTGCGGCTTCCTGGCTTGGGGTCCTAGCTGTCAGCGGCGTGTACCTATGGTGGAAGCGTCAGCGCAGCGGTACCGGAAGGATCGCCGCTATGTTGAAGGTATCTGGCCGTGGACGCACTAGGAACCTGCGCTGGCACGGCGCATTGGGTACAGCTCTTGCGCTGGGCATGATCTTTTTTACTTTCACAGGCCTAACATGGTCTTCGGTGGCCGGTACCAATATTGGCAAAGTTCGCACTGAACTGAATTGGGCTACTCCGAAAGTAACTACTTCCCTCGACGGTTCCGCCGCCCCTGCAGTAAAAGATCCGCATGCCGGCCACGACCATGCCGGTCACGATCATGGCAGCCATTCGGCGACCTCGTCCTCTGCAAAGTTGAGCCTTGCTGAGCAATCTACACACGTTGCGGCGACTGCTGCTGCTGAATTGCGTAGCGGTGTCACCTTGCGGCCGCCAAGTGAAGCAGGCCAGGCATGGAGCGTCATGGAGAATCGCCAGGCGTACCGCAAAGATAACAACTCTATTGCAGTCAATGGCGATACGGGTGAAGTAACGGCCCGTCTGGCATTTGTTGATTGGCCTTTTGCTGCGCAAGCTACGGCATGGATGATTCAGCTGCACATGGGCACGATGCTGGGGCTTCCCAACCAGATTGTGTTGGGATTGCTTGCGGTAGGCATCATCATCTTGGTTGTACGCGGTTATATGTTGTGGTTCCAGCGTCGTCCGCAAGGCCAACTCGTGGCGGATGCACCCACGCGCGCCCGTGGCGCGGAGTGTCGTTTTGGCCTGGCGGGGATCCTCGCGGTGGTGGGCATGATTGCTTATGGATTCTTCGCCCCAGTATTTGGTGTTACTTGCTTGGCCTTCGTGGTGCTCAGCGTGCTCTGGGACGCGGTGCGCTCGCGGCGTCGTAAAGCAAGCTAAATGATCAATCGTGCCCGCAACGCAGATTCCCAACCGCCGAAAGACGACTCGGAAGCGCCGCACGCCTCTGCTGCAGCCAGCGACCCATTTCCGGTGATGCTCAAACACCCCGACAAGGACAACCTACGGGACAAAAGCTACGACTTTGACTACACCCCTGACATCCAAGATGGCCCACGCACTCTGTTCGGAATAGTCGCTGCAGTCCTAGGAGGTGGGATCCTTACTTTCATCTCCTGGTACGTACTCAAGCAAGTCAATCTCCCAGCCTTTGGCCCTTCTCTGGTCACACGCGCACTGGCCACTTTCTGCACACTTCTTGTTGTTGTTGCGGTCACGGCACTCATGATCTGGTGGGTTCATTATGAGAAGACAAACCAAGAGCGTCCCCGTTGGTTTACCTGGCTCACTTACACCCTGACCTATTTATCCCCGGCAGGTTTAGTAGTGGCTTCCCTCGGGATACCGCTATCCCCGACCAAGCTCTACCTTGACGGACTAACCGTAGACCAAGTTTTCCGCACCCAATACATGACGCGGCTTACAGATTCCTGGCAGCTCACCGATATGAACTATATCGATCTTCCAGCGTATTACCCCGGCGCATGGTTCTGGTTTGGCGGCAGACTGGGAGCTCTCCTCGGGCTTCCTGGGTGGGAAGTCTTCCAGCCATATTCGCTCATCTCTCTCAGCATGGCAGGCTGCCTCCTCGTCCCGATATGGCAGCGTCTCGTTGGAAGCTTGCCCGTAGCTACCGGCATAGCGCTAGTAACCACTACTATTGCGCTCGTTATGTGCGCGGAAGAACCCTACGCATGCATTATCGCAATGGGCATACCGGCCGCAGTTATTATCGGTCGTCGTGCATTGTCGGGACGCAAAAGCGCCATGCTTGCGATTATTTTCTATCTGGGTGTTTCTGCATCTATGTACACCCTCTATACAGCTATTATCGCGCTGAGCCTGATCGCTATCACTGGTGTTATTTCCGCATTAATGCTGCGTTCTTGGAAGCCCATTGGGCGCATCGTCACCATTGGTGTTTCTTCTATGGCTATCGCCGCTATCGCGTGGGGCCCGTACTTTGTTTTCATTTTAAGCGGCAACCACACCTCAGGTGCTACCGCTTCCCATTTCCTCCCCGTTGAAGGCACAGAAATCCCGCTTCCTATGTTTGCAGCCAGCATTGTGGGAATTCTCTGCATGCTAGGCCTGATCTACCTATTGGCTCGAGCGGCGGATCCAGACATCAACTCCCTAGGCGTTGCCGTCGTGGTTGCTTACATCTGGGTCATAGCCTCCATGGCTGTTACGCTCACGGGCTCTACTCTCCTTGGCTTCCGCCTAGATCCTGTGGTCACAGTTCTTCTAGCCACCGCAGGTGTACTGGCCATAGCGGATTTCCGCCTTGTAGGAATTCACCGCCTCTATCCCGTGCAATTCTCTGCTAGCACTTCACGGCAAATCACAATGGTCATTGCCATTGTGATCGCCCTTGGCGGCATCAAATATGCCCAGGATATTCCCGCAAAACACTCGCATTCTATTGACCATGCTTATTCCAGCACAGATGGTAACGGTGAGCGCGCTGACCGTTACCCGGCTGATGCCACGCAGTACTATGCCGAGATTGACAAAATCCTGCGGGGAAACGGTTCACTCCCACGAGAGACTGTAGTTCTCACAGATGAGATGAACTTCATGGCTTATTACCCCTACCACGGTTTCCAGGCCTTCACCTCGCACTATGCAAATCCTCTTGGGGAGTTTAATGAGCGGAATAAAACCATAGAGCAATGGGCAATGGACAGCTGGCAGCAGCTCAAAGATCCCAAAGCGTTCGACCGCGCATTGCACTCCACCCCATGGCGGGCACCCGATGCGTTTGTTTTCCGCGCCGATTCCATGGAAGAAAGTTCAAGCGGTTGGAACTTTGACCTTGCGGAGGATATCTATCCCAACAATCCCAATGTCCGTTTCCGCGGAGTAAAAATCAACCCGGAGGTCTTCACCGGCAAAGACTCTCCCTGGAAAGTCGATCAGGTAGGACCATTTGTGGTGGTGACCCGTGGATAAATGGTGGTCAATATTGCGGGGCCACCGCCGCGTGAGGTGCTGGAAGGACCCATCTTGGCAGTCTCCCGCCAGACCAAGTCAGTGGCCGACATCCCCGGGGCTCCCGAACGTTTTTCGTTCGCCAAAATTACGGAACCTATTGAGGTCCCGGGACTTCTTGATATTCAGCTAGATTCCTTCGCATGGCTCATTGGTACGCCCGAGTGGCGTGCTCGTCAGCAGGAGGAGCTAGGTGAAAGCGTCCGCATAACCAGCGGACTGGAAGAAATCTTGGAGGAGCTATCTCCGATTCAGGATTATTCCGGAAACATGTCATTGTCTCTCTCGGAGCCCCGCTTCGAGGACATGAAGAACACTATCGATGAGTGTAAAGACAAAGACATTAACTATTCTGCGCCGCTTTATGTGACTGCAGAATTTATCAATAATGAAACTCAGGAGATCAAGTCCCAGACTGTCTTCATCGGCGATTTCCCGATGATGACCGACAAGGGAACCTTCATCGTTAACGGCACTGAGCGTGTCGTGGTCTCCCAGCTTGTTCGTTCGCCTGGCGTTTACTTCGACCAGACGATTGATAAGTCCACCGAGCGTCCGCTGCACTCTGTGAAGGTGATCCCTTCTCGCGGTGCGTGGTTGGAATTTGACGTGGATAAGCGCGACACCGTTGGTGTCCGTATTGACCGCAAACGTCGCCAGCCGGTGACCGTTCTGCTCAAGGCTCTTGGTTGGACCACTGAGCAGATCACGGAGCGCTTTGGTTTCTCCGAAATTATGATGTCCACGCTTGAGTCGGACGGTGTGGCTAACACCGATGAGGCTCTGCTGGAGATCTACCGCAAACAGCGTCCGGGTGAGCAGCCGACTCGTGACCTCGCGCAGTCGCTGCTGGATAACGCCTTCTTCCGCGCGAAGCGTTACGACCTTGCCAAGGTTGGACGCTACAAAGTGAACCGCAAACTCGGTCTCGGTGGGGACAACGAGGGTCTGATGACTCTCACTGAGCAGGACATCGCAACCACTCTCGAGTACCTCGTGCGTCTCCACGCTGGTGAGAGCACTATGGTTGCACCCAATGGTGATGTTATCCCTGTGGATACGGATGACATTGACCACTTTGGTAACCGTCGTCTCCGTACAGTCGGAGAACTGATTCAGAACCAAGTCCGCGTGGGTCTGTCCCGCATGGAGCGCGTGGTTCGTGAGCGCATGACTACCCAGGACGCAGAGTCTATTACTCCTACCTCCTTGATCAACGTGCGCCCGGTTTCTGCTGCCATCCGCGAGTTCTTTGGTACCTCCCAGCTCTCGCAGTTCATGGATCAGAACAACTCCTTGTCTGGCCTCACACACAAGCGCCGTCTCTCTGCTCTGGGCCCAGGCGGCCTGTCGCGTGAGCGCGCTGGCATTGAGGTTCGAGACGTTCACGCTTCTCACTATGGTCGTATGTGCCCGATTGAGACTCCCGAAGGTCCGAACATTGGTTTGATCGGTTCCTTGGCTTCCTATGCTCGGGTAAACTCTTTCGGCTTCATCGAGACCCCCTACCGCAAGGTGGAAAACGGTGTTCTCACCGATCAGATCGATTACCTCACCGCAGATGAGGAAGATCGTTTTGTGGTTGGTCAGGCTCACGTCGAGGTAGACGCACAGGGCAAGATCACCGCAGATAGCGTTACTGTTCGTGTGAAAAATGGTGACATCCAGGTCGTGGCACCGGAAAGCGTTGATTACCTAGACGTTTCCCCACGCCAGATGGTCTCTGTGGCTACCGCCATGATTCCGTTCCTTGAGCACGACGACGCTAACCGTGCCCTCATGGGCGCGAACATGCAGCGTCAGGCTGTGCCGCTGGTTCGTTCAGAAGCCCCGTTTGTGGGAACTGGCATGGAGCGTCGTGCTGCTTATGACGCCGGCGACCTCATTATCAACAAAAAGGCTGGCGCTGTAGAGAACGTCTCCGCTGATTTCATCACCGTGATGGCTGATGACGGCACCCGTGAGACCTACATGCTGCGCAAGTTTGAGCGCACCAACCAGGGCACCTGCTATAACCAGATCCCATTGGTGAACTTGGGCGACCGCGTTGAGGCCGGACAGGTTCTCGCAGATGGCCCCGGTACTCACAACGGTGAGATGTCGCTCGGCCGCAACCTTCTTGTTGCGTTCATGCCATGGGAAGGCCACAACTACGAGGACGCTATCATCCTCAACCAGCGTGTTGTGGAAGAGGACATTCTTACTTCGATCCACATCGAGGAACACGAGATTGATGCCCGAGACACCAAACTTGGTGCGGAGGAGATCACTCGTGAGATTCCCAATGTGTCCGAGGATGTGCTCAAGGATCTCGATGAGCGCGGCATTGTTCGCATCGGTGCTGATGTCCGCGACGGCGATATCTTGGTGGGTAAGGTCACTCCTAAGGGTGAGACCGAGCTGACCCCTGAAGAGCGCCTGCTGCGTGCAATCTTTGGTGAGAAGGCACGTGAGGTTCGCGATACCTCTATGAAGGTGCCTCACGGCGAGACCGGTAAGGTCATCGGCGTTCGTCGTTTCTCCCGTGAAGACGATGATGATCTCGCGCCTGGCGTTAATGAGATGATTCGTGTCTATGTTGCCCAGAAGCGCAAGATCCAGGACGGCGATAAGCTTGCTGGTCGCCACGGTAACAAGGGTGTCGTTGGCAAGATCCTTCCGCAGGAAGACATGCCATTCATGCCCGACGGTACCCCGGTTGACATCATCCTGAACACGCACGGTGTGCCTCGTCGTATGAACATCGGCCAGGTGCTGGAAGTCCACCTTGGTTGGTTGGCTGCTGCCGGTTGGAAGATCGACCCCGAGGACCCCGCTAACGCCGAGCTGCTTAAGACGCTTCCTGAGGATCTGTACGACGTTCCTGCTGGTTCGCTTACCGCAACACCAGTGTTCGACGGTGCTACCAACGAGGAAGTTGCAGGCCTCCTAGCCAATTCTCGTCCAAACCGCGACGGCGATGTCATGGTGGATGCAAACGGCAAGGCACAGCTTTTCGACGGTCGTTCCGGCGAGCCTTTCCCATACCCAGTGTCTGTCGGCTACATGTACATGCTGAAGCTGCACCACTTGGTTGATGAGAAGATCCACGCACGTTCTACCGGCCCTTACTCCATGATTACTCAGCAGCCGTTGGGTGGTAAGGCTCAGTTCGGTGGACAGCGCTTCGGCGAAATGGAGGTGTGGGCAATGCAGGCTTATGGCGCTGCCTACACGCTTCAGGAGCTTCTGACCATCAAGTCTGATGACGTAGTCGGACGTGTGAAGGTCTACGAGGCAATCGTTAAGGGCGAGAACATTCCAGATCCGGGTATCCCTGAGTCCTTCAAGGTGCTCCTCAAGGAGCTTCAATCGCTGTGCTTGAACGTGGAAGTTCTTTCTGCAGACGGCACTCCGATGGAGCTGTCCGGTTCGGATGACGACGAGTTCGACCAGGCCGGTGCCTCACTGGGCATCAACCTGTCTCGCGACGAGCGTTCCGACGCCGACATCGCCTAAATGACCACTCAGATCCTCGCCGCCAACTGGTCCCGACTCGGCGACACATTCACCTCCGCCATCGTGGATACCCTCATCATGGTATCGGTCACGCTCGTCGTCGGCGGTCTTCTCGGCCTTGCCCTCGGTATCCTGCTGTACACCACCCGGGCCGGCGGAATTCTTCACAATAAATTCATCTACACCATTATCAATATATTGGTGAATTTTGTTCGACCAATACCGTTTATCATCATGATTACGGCGTTTGGCCCCCTCACGCTGGCGGTGGTGGGAACAACCATTGGTCGCGAAGCCGCCATGTTCATCATGTCCATTGCCGCGACCTTCGCCGTTGCTCGCATCGTAGAACAAAATCTTGTCACAATTGACCCCGGCGTTATCGAGGCCGCTCGTTCCATGGGAGCGAGCCCCTGGAAGATCATCACGTCGGTGATCGTCCCCGAGGCCCTGGGGCCACTAGTTCTCGGCTATACCTTTATCTTTATCGCCATCGTGGATATGTCTGCAATGGCCGGTTATATCGGCGGCGGCGGTCTCGGAGACTTTGCCATCGTCTACGGCTACCGTGCTTATGATTGGGAGGTCACCTACGTGGCGACCTTCGTGATCATCCTCATCGTGCAGATTGCTCAGCTCTTTGGCAACTGGCTATCAAAGAAAATCATGCGGAGGTAGATGAGGATCGATCCAGACCACGCACGCACGCTCATTGCCCAGCTTGCCAACGATGCCGCCTCTCTCGTCCCCATCGCGCATAGCGTCGGCGCGAGCCTTCCCGAACTCGGCAGTTTCTTTGCTGCTTACAACAGCTGTCTCGACGCATTTATGGCACGGTCGACGGCGCAATGCACCCGTGCAGAAATCCTCGTGGACAAGGCCCTACACAGCCTCGAAGCGGTGGAGAACGTCGATACATCCCTCGCCTTTTCACTGGAGACACTGTGAATGCCGTTGACCAACCGCGACGCGGGGCGATACCTCGGGGACGAGGGACTCACCGAGTTGCCAGAGCATACCCTGCTCAACGTTATTCGTATCCCCGGAAACCCATTGATCAGTCCAGTGCGGTTGATCGCTCGGCGTTTTGGCTATGCGTTGGTGCTGATTCTGCTTGTAGCGTTGATCGTTTACTTTGATAAGGGCGGTTACAGCGAGCATCTCACCTTCATCGATGCGCTTTATTATTCGGCGGTCTCCTTGTCCACCACCGGTTATGGCGACATCACTCCGGTGACGCAAGGGGCACGTCTTCTCAACATCATCATCATCACTCCGCTTCGGTTAACATTTGTTATCCTCCTGGTCGGCACGACGTTGTCAGTGCTGACAGAGGAATCGCGCCGAGCATGGAAGATCCAGCGCTGGAGGAAACGCATGCGAAACCACACCGTGGTTATTGGATATGGAACTAAAGGACGCTCGGCAGTCTCTGCACTGCTGGCGGATGGCGTGTCTCCTAAGGAGATCGTTGTTGTGGATACCGATCCTGTAGCGCTTGAGACTGCAAATACTGCAGGACTGGTCACAGTTAATGGTTCTGCGACTAAATCAGAGGTGCTCAAACTCGCGGGTGTGCCTAAGGCAAAGGCAGTTGTAGTAGCCCCGAATATTGATGACACCGCAGTGTTGGTGACGCTCTCGGTGAGAGAGCTGGCGCCAAGCGCATGGGTTGTTGCCAGCGTGAGGGAATCTGAGAACCAGCACCTATTGGAACAATCGGGCGCAGATTCAGTGGTGATTTCTTCTGAAACCGCAGGTCGCATGCTTGGTCTGGCTACGGTGACGCCTTCGGTGGTGGAGATGATGGAAGACTTGTTGTCTCCTGATGAGGGGTTTTCCGTTGCAGAACGTCCTGTAGGTGAAGACGAGGTGGGTGCTAATCCGCGGCACTTGGCGGATATTGTTCTTGGAGTTGTGCGCTCTGGAGAGCTGTATCGAATCGATTCTCCAGAGGCAGAGACCGTGGAGCCCGGCGATCGATTGCTTTATATCCGACGGGTTTTTAGTGAGGATGTTTCAGATTAAGTGATTGATCTGAAATTCCTCCGCGAGAATCCCGATATTGTCCGCGAATCCCAGCGTATTCGTGGCGAAGACCCTGAATTGGTAGATAAACTACTGGCCGCCGATGAGGCACGACGTGCGGCAATCCAGGTTGCAGACGAGCTGCGTTCCGAGCACAAAGCCTTTGGCAAGAAGATTGGCCAGGCCGCTCCGGAAGAGCGCGCTGTCTTGCTCGAAGGCTCAAATGAGTTGAAGGCAAAGGTTAAAGAAGCTGAGGAGGCTCAGTCTGCCGCGGAAGCAAAGGTAGATGAGCTCCAAATGCTCTTTAGCAATGTGGTCACCGATGCTCCTGCTGGTGGAGAAGATGACTTCATTGTTTTGGAGCACGTTGGTGAGCCGCGCACCTTTGACTTTGAGCCCAAGGACCACCTTGAGCTTGGCGAGTCTCTGGGGTTGATCGATACCAAGCGCGGTACCAAGGTAGGCGGAGCACGTTTCTACTACCTCACTGGCGACGGCGCATTCTTGCAGTTAGGAATGCTCAACCTCGCCGCTCAGAAGGCGCGCGAGAACGGTTTCCAGCTGATGATTCCGCCAGTATTGGTGCGCCCTGAGATTATGCAGGGAACTGGTTTCTTGGGGGCACACTCCGATGAGATCTACTACCTCGAGCGCGATGACCTTTACCTAGTAGGCACCTCCGAGGTCGCCTTGGCTGGTTACCACAAGGATGAGATTATCGACCTTAATAAGGGACCGATTAAGTACGCTGGTTGGTCCTCCTGCTTCCGCCGTGAAGCCGGCTCTTATGGCAAAGACACTCGCGGTATCCTGCGTGTTCATCAGTTTGACAAGCTTGAGATGTTCGTTTTCTGTAAACCAGAGGATGCCGTCGAGCAGCACCAGACACTTCTGAAGATGGAACGCGACATGCTTGCCGCAGTGGAGGTTCCTTACCGCGTTATCGACGTTGCCGGCGGCGACCTAGGATCCTCTGCGGCTCGTAAATTTGATACAGAAGCATGGGTTCCCACTCAGAACACCTACCGCGAGCTTACATCCACCTCAAACTGCACCACATTCCAGGCGCGTCGTCTTCAGACTCGCTATCGCGATGAGAACGGCAAGGCTCAGACCTGCGCTACCCTCAACGGAACTCTTGCTACTACTCGTTGGTTGGTTGCCATCCTTGAGAACAACCAGCAAGCAGATGGATCAGTCATCGTTCCTGAAGCTCTGCGCCCATTCGTGGGTAAGGATGTTTTGGAGCCAATTAAATAAATGCGAATTGCGTTGGCACAAATTTCTGCTACAGGCAACAAACAGGAAAATCTGCGTCTGATTGAAGATCAGACACGGTATGCGGCGCAGC------AGGGGGCTAATCTGGTGGTTTTCCCAGAGGCCTCAATGCAGGCATTTGATACCGGACGCCTAGATATAAATGCTGAGGATATATCAGGGGCTTTTGTGGGGCGGATCAAGGAGCTAACCGATGAGCTGGGCATTGGCGTCGCGGTGGGGATGTTTACTCCGGCGGATACGGTAGACGTTGAGGGAAAGAGCATCAACAGGGTGCATAACACGCTGGTTGTTACTCTTCCGGGGGCGGAAAATCCGATTTTTTATAACAAAATCCATACGTATGATGCCTTTGGCTATCACGAATCTCATACCGTTAAGGCTGGGGAGGATGTGGTTATTATCTCCTACGGGGGAATCACTTTTGGTTTGGCTACCTGCTATGACGTGAGGTTTCCTGGGCAATTCCGGGCGCTGGCGCAGCGTGGGGCGGAAGTGATCCTGCTGCCGGCTAGCTGGGCTAATGGCACGGGTAAGAAGGAACAATGGCAGTTGCTTACGGCTGCGCGGGCTCTGGATGCAACGTGTTTTGTGGTGGCGGTGGATCAGGCGGACTCTGGAGTAAAAGGCCCGACTGGCATTGGTTTTTCTCGGGTCATCGGACCGGATGGGGTGTGCATAGCGGAAGCTGGTGCCTGGCCTGAACTGCTCATCGCCGATATCTCTACGAAGGATCTTTCCGACGTTAGATCTGCCATACCCGTTTTATTGGGTGTGGATGAGTACGCAAACGCCTCTCCCGAGCCTAACAATATTTAAGTGGGAGACATCGCGCATACCTCGCTGTCGCCCGACGTTGAAGATTCTTGGCTCGACCGGATCAGCGAACATCGTGAGCGACAGCGCTCCCGTTTTCACGCCTTCTGGCA--TGAA-TCGATCACCTACCCCATCCTCTGGACCAAGAAACTATTGCAGTTTCTCTCCACCACGCCGGGGCGCATGACCACGCTCATCGTTGTACTCAGCATCACCATCTTATCTGCTGGCGTCTCCATGTCGCAGACATCCGCGGACAGGCGCGCTGATTTAAAAACACTGATAGATAACACCGAGCTGGTCTCCTACCTTGCGCAAAACCTTTATTCTTCCCTGTCCCTCGCCAACACGACGGCGTCGGTAAGCTTTGTGCGCGCCGGGGTAGACACCAGCGAAAATCGACAGAGATATGAGCAGGCAATCCAAAACGCATCGCGCGCTGTCGCGCAAACAGCCGGCGGGCTCAGCGAGAACTCTGGCCACCAGCTAGAGCTGCTTACGCATATCTCTGAACAGATCCCCATTTACACCGGACTCGTGGAAACCGCGTGGGCTAACAACAGACAAGGCAACCCCGTAGGCGTGGCCTATATGTCTCAGGCCTCTACGCTCATGCGTGAACAGATCCTCCCCGCAGCCGCTGAGCTCTACACCCTCACCAGTAATAATGTGACCAATGAGCAGCAGCAGCTCGCCCGCCCGCTCTGGGTTCCGCTCGGTGGTCTTTTTATTGCGCTTATCATGTTGCTGCTCGGCCAGCTCTGGATCGCTCACGTTACCCGCCGCCGATTCAATGGATGGTTTGTACTGGCTACGCTGTTGATGGTGATCGCCACAACGTGGGTATCCACCGCCAGCTTCCTCACCTGGAGCGCTAGCTCTACCGCCTACCAAACGGTCTCATCGCCGTTGCAGTCGCTCACTGACGCCCGCATCCGTGCGCAACAGGCCCGGAGCAGCGAGACGCTCGCTTTGGTATGGCGCCAGTCCCTAGAAAACTCCAACACCAACTTTAACGCCGCCCTGGATACCATGGATAAAGCGTTAAATAACTATGAAAATTCTCAATTGGTGGATAATGCCAACAATCGCGAGCACCTTAATCAGGCGGTCAAAGCAACAAAATCCTGGAGAAGCTCCCACGAAAAACTCGCAGCCGCCCTCAACTCCGGCGATTATGAAGAAGCCCTGGCATTGACTCTCTACAATGATACGTCCGCCGCAACGCCTTCTGCCTTCAACGTTCTAGATTCTTCCCTGGCAAAGCTTATCGACGACGCCCGCCAAACCGCCCGCGGCTACATCACTCGTGGCGCTAACGCCTCCGACGTGGTGAGCACCATGGTCCTTGTGTTTACTCTGGTTTCTGTGCTCTCCCTCTGGTTAGGTATCCGACCTCGGCTCCAGGAGTACCTCTGAATGTCACGGATCTTCCGTTCGGACGAAGTAGCCCCAAACGATCGCATCGTGGTGCGTCGTAAAGCTAATGACATCATTGGGCATGTCCTGAGCATCGATGAGGAAACCCTGGTGGTCCGGCCGCAGAAAGTAGGTGGTTTCCCGTCTGAGGTTCCGGCATTATCTATCCCTCGCGCTGACATCATCATCATGAAAAAGCTAAGCCCGCGCACTGTTCGTAATTCGGATATCCGTGCGATCGAGAATGCCACGGCCAAGGCCTTCCCGGGCATCGAGCACACCTGGTGTGATCAATGGCTTATACGATCCGGCGACGGCATCACAGAGCGATCTAACAGTGCGGCCCCCCTGGGAAACACCGCCATGTTTACCCCTATTCCGATAGCGGCGATCCATGCGTTTTATAGGCGGCATAATCTGCCCACCCGTATCCTCATCCCTGAGCGCATCGGTGCAATGGCGGAAAAACTCGTGGCGCAGCCAGGGTGGGCCTTGGGCCCCGAGATCATTGTGATGACGCGCAACCTAGATGACCTTCCCGCCACCACGTCCGACTGGGAGTTTCGCATCGATGATCAGCCAGATCAGGATTGGTTGTCCCTTTATAACTTCCGCGGCGAACCACTTCCTGAGCACGCGCTCGATCTGCTCCGCGAGGAGATCGAT-GGGAAAATGGGG--TTTGGCAGGCTGCTTACCGCAGAAGGAGAAACCGTAGCTATTACGCGTGGCACCGTCACCGATAATTATCTCGGTTACTCAGCCGTTGAGGTGGCGCAAGCTTATCGACGCCGCGGCCTAGGCACCGAGCTGGGAAGACATATGCTGCACTGGGGTGCTCGGGAGGGCGCCACGCGCGCTTATCTTCAAGTTATTGCCACCAACGCTGCCGGCATTGGGCTCTATGAGAAACTCGGCTTTGTTGAGCATCACCGGCATCGATATGCGGAAGCGACTAATCTTTAAGTGGAACAGCAGCAAAAGCGTGGCATTGGGCGCAAAGCATTGCTTGGTGGTGCCATCGGTTTTGGTGGCCTTACCCTTGCGGGATGTGACGTAGATGCACCAGGCGGTGTTTTGGGTAAAGCTCTAGCCTTTGGTTGGCCGGAAGGTATTACGCCCGAAGCTACGTCGATGTATAACTTCTGGGTCTGGGTCTGGGTAGCTGCCTGGATCATTGGCTTTATTATGTGGGGCCTCTTTATCTATGGAATGTTTGCGTGGAGTGCTAAGCGCGCAAAGAAAGCCGGTAAAGATGAGTTCCCGCGTCAGACTCAGTACAACATTCCATTAGAGCTGGTGCTCACGATCATCCCGATCGTGATTGTTATGGGTCTCTTCTTCTTCACTGTTCAGACACAGGACAAAGTCACCGCAATGGATAAAGATCCTAAGGTTACTGTAGATGTGACTGCTTATCAGTGGAACTGGAAGTTTGGATACTCGGATATTGCTGCCGATCTTTCCCCTACCGGTGCTGAATATAAGGGTGTCGATGATGCTCGCCAAGCTGCTGCTGAGGCAAGCAAGGTGGATCCTAGCGGCAAGAACCCAATCAACGGAATGTCTAAGACCGATACGTCTTACTTGCACTTTAACAAGATTGAGACTTTGGGTACCTCTGAAGAGATTCCAGTCTTAGTTCTTCCAAGCGACACCGCAATTCAGTTTGATTTGGCTTCTGCTGACGTTTCTCACGCATTCTGGGTTCCGGAGTTCCTGTTCAAGCGTGACGTGTACAACCACCCTGAACAGAACAAGCAGCAGCGTCGCTTCCAGATTGAAAAGATTGAAAAGACTGGCGCTTTTGTGGGACGTTGTGCCGAAATGTGCGGTACCTACCACGCAATGATGAACTTTGAGATTCGCGTAGTAACTCCCGAGAAGTTCAAGCAGTACATCTCTTTCCGGAATAGCAACCCGCAGGCTACAAACTCCGATGCGCTAAAGAGCATTGGGGAGGAGCCCTACGCAACCACCACGCACCCGTTCAACTCCGAGCGCGCTACGCGTGATGGCAATAACTTTGATAAGACCAGCCCCGCTGCGTAGATGATTGAGTTGTCTTTGGGGACAATCGCCGAAATAGTCGGCGGGAGTCTTACCTCGGGCACCGATCCGACGGCGTTAGTGACGGGATCTGTTGAGTTTGATTCCCGTAAGGTTACTGCTGGTGGGCTATTTGTCGCGCTTAATGGTGCGCGCGTGGACGGTCATGATTATGCTGCGAAAGCAGTAGCAGATGGCGCCGTAGGTTGTCTTTTGTCCCGCCCCGTGATGGACGGTATGCGTCCCGTATCAGGTGTTGTGGTCCCTCCCATTCCAGAAAATGAACGTAAGCGCGACAGCTATGCCACAGAAAATGATGTCGATGGGGCAGTAGCAGCGGTATTGCGTGCGCTGGGCCTGATAGCTCGTCACGTTATAGATATCCTTACTCAGAAAGGCTTAGTAGTAGTAGGGGTAACGGGTTCCGCTGGAAAAACTTCCACCAAAGACATGATGGCCACGATCTTCTCTGCAGCAGGGAACACAGTTGCTCCTCCGGGGTCGTTTAACAACGAGATCGGACATCCTTATACGGCCTTGAAATGCACCGCAGAAACTCAATTTCTTATTTCAGAAATGTCTGCGCGGGGGATAGGTCATATTGCGCATTTAGCCGCAATTGCTCCGCCCAAGATTGGTGTAGAACTCAACGTAGGAACTGCACACGTTGGGGAATTTGGGTCCCAAACCGCTATTGCTCAGGCTAAAGGCGAACTGGTAGAGGCATTGCCAGAAAACGGCGAGGCTGTGCTCAATGCGGATGACCCATTGGTTGCACAAATGGCGTCGCGGACTAGAGCGCGCGTGACTTCTTATTCTGCGGTGAGTACAGCAGCCGCCGTGTACGCAACAGATATCACCTTTGACCACAACGCATGCGCGCGCTTTAGGCTTCACATTGAAAACGAAAACGTACATCAGATTACGTTGTTAGTGGCGGGAGAGCATCAGGTATCTAATGCTCTTGCTGCCGCTGCAGCAGCACACGCCGCGGGAATAGATTCTGAAACGATTGCGCATTCCTTGAACCGACACGTGGGAGCCTCCGCCCATAGAATGTCGCTCGTTTCTTGCCCTCGTAATATCACGGTGATTGATGATGCCTACAACGCTAACAACGAGTCCATGCGCGCCGGGCTATCTGCACTGGTGCATACTGCTCGGTCTCGAGGGAGCAGCGCTTGGGCAGTATTGGGACCGATGGGTGAACTAGGCCGAGAATCACAAACAGTCCATGAAGCAATCGGTGCTGAGCTTAAAAACATAGGTGTACACGGACTTATCGCAGTAGGCGAGAACTCCGACAGCCGCGCCTTAGCCACGGCCGCGGAAAAGACGGGTATAACTACTCTGGTTGCTCGCACTAACCTGGAAGCCGCGCATAAGCTTGCACCTTTGCTGCATGCGGATGACGTGGTGCTGGTCAAAGCATCTAATGCGTTTGCCCTTTGGGAAGTAGCAGATGAGCTGGTAACTGCGATATCCGATCAAGAGCTAAGAATGAAAACCCACGTGAACGATCAACATGAAGAACGAAATGCAGCAGGTGAATAAATGCGTAACAAAGATGCCTTCCGTGATCCTTCTTTATCTGAGCCTAGCTCCGATGTGTCGTTTCCTGTTGCGGACTCAGATTCAAGCAATAAATCTGATGGTTCCCTCCACTCCTCCACAGAACTAAGTGTTCCGGCGAGTAATTCCGTCGAGAGCTCTTCCGCATCTGCCAACAAACAAACAGTTAAAAAGACATTTGCTGGCGGCACCTGGGTTGCCCTCATCATCGGTGCTCTCTTGTTGATTCTTCTGCTTATCTTCATTCTGCAGAATCAGGAAAAAGTAGTCCTTCACATGTTTGCGTGGGAGTTCTCCGTACCAGTGGGAGTTGGTTTCCTTCTTGCATCCATTACAGGAGCATTGATTATGGCCTTGGTCGGTGGAGTACGAATGTTCCAGCTACGACGCCAGATTACTAAGCATTAAATGCGTGAAGAAAGTTCGGGTCAACAGGATATAGAGGCGATACGTCCTATTGCTGTCGTTGGCCCGACCGCGTCGGGGAAATCAGCTCTTGGTATTGCTTTAGCTCATGAGCTCAACGGAGAGATAGTCAATGTTGATTCGATGCAGCTTTATCGAGGCATGGATATTGGTACAGCTAAACTTTCTATTTCTGAGCGCGAAGGGATTCCGCATCATCAGCTCGATGTTTGGGAGGTTACGGAGACTGCGTCTGTAGCAAGATTCCAACAAGATGCCGTTCGCGATGTGGAAGACATCATGGCACGTGGGAAAACCCCCATTCTCGTGGGGGGATCGATGCTGTATGTGCAAGCGCTTGTCGACGCCTGGCAATTTCCGCCTACTGATAAGAAAGTTCGAGCTAAATGGGAAGAAAAACTCGCTGAAATCGGTATTGACGCGTTGCATCGCCACCTTGCGCTACTCGATCCCGCTGCGGCGGAGATCATTGAAGACAAAGATCCTCGCAGAACAGTTCGTGCGTTGGAAGTTATTGAGCTTACTGGTCAGCCATTTCAAGCCAGCCAGCCACCCAAAAATGGTGTTCCTCGTTGGGCGACGCGAATTTTAGGCCTACGTACACACAGTGATTGGCTTAACCCTCGTATTGAGTTGCGTACTCGTCTCATGTTTGAACAAGGTTTTGTCGCAGAGGTTGAATCGTTGTTAGACAAAGGATTGGTAGCTGATTCGACGGCGGGACGAGCGATCGGATACGCGCAGGTTCTACAGGGAATGGCCGGTGATTTAACCTGGGATGAGGTGGTAGATCGGACGATCACGGGGACTCGCAGATATGTTCGCAGGCAAAGAAGCTGGTTTAACCGTGATCCTCGTATCTCCTGGATCGATGCCGCTGAAGACACTCCGACGCAAGCGCTATCATTGCTAACGTGAGTGCCCAACCTTTCGGACCAGGCTAAAGAAGAACTCATCAAAGTATCGGTGCCTCGTCAATCAGCCCGTATTGCTGAACTCGCATCCGTGATCCGCTTTGCAGGAGCTATCGACGCCGTGGCCGGGCGAGTAGTCGTAGATATAGAGGTAGGTGAGGAGGCGCTAGCCCAAAGAATCGCTGCGGAGATTAAAGACCTATTTGGTATGGAGTCGCAGGTACTTGATTTGGGTCCGCTGAATAGCAGTAGGAAGGCGCCGCGACAGGTTGTTCGAGTGGCAGACAACGCTGATAATCTCATTCGGCGAGTGGGCTTAGTAACCCGAAGCGGACATCAGGTTCGGGGTCTTCCTCCGCATATCATTGCAGGTTCTATTGCAGATTCAGAAGCGGCATGGCGGGGTGCATTCCTAGCAGCTGGAAGCCTATCTGATCCCGGTAGAACATCCGGTTTGGAGGTGGCATGTCCTTGCCAGGAGGCCTCTTTGGCTTTGGTGGGATGCGCACGTCGACTCGGTTTATCTGCGAAGACTAAAGAAACCCGCGGCGTAGAGAAGGTGGTGATCCGTGACGGGGAAGCAGTAGGCGCTTTGCTATCACGCATGGGAGCCCATACGACAAGACTGTTGTGGGATCAAAAGCGGCAGCGCAGGGAGTCCCGTCCAGTGGGAAATAGGTTGGCTAATTTTGATGATGCCAATCTGCGCCGTTCCGCACGTGCTGCTGTTGCTGCTGCTGCCCGTGTGGAACGTGCCATGGCCATCCTGGGGGATGACGTCCCCGATCATCTTGCGCAGGCCGGACAGCTTAGAGTGCAGCACCGTCAAGCCTCGTTAGAGGAACTTGGCCGACTTGCAGATCCGCAGATGACAAAGGACGCAGTTGCTGGACGCATACGTCGGCTGCTCTCCATGGCTGATAAGCGGGCTGAAGAACTGGGTATGCCGGATACCTCCGTGGCAGTTACGGATGATCTTCTTGATGAGGTTTAGATGAGAACCA---CACCAACCACGCAGGATTTACCGGATTCTCGTGGCGGAACCTCACAAAAAGTAGTGCGTTCTGTCGTGGAAACCCGAAGTACTGACGGGGAGACCCGTCGCCAGATCATGCTGGTTATGCTCAAGTCTGGCCCTGTCACCGCGACTCAACTAGGAGAAGCTCTCGGGCTTTCTGCAACAGGCATTCGACGCCACGTCGATATTTTGGTTGAGGAAGGCCTTGCTGAAGTATCTCAGCCTAGAAAAGTGACCGGTGATAAAACTCGTGGACGTCCGGCGAAAAGCTTCAGGCTTACTGCGGCCGGACGCGGGCAGTTCGGGCATGATTATGACTCTTTGGCTGCTCAGGCATTAGCTACATTGAGGGAAACTGGTGGCGAAGCCGCAGTAAAAGAATTTGCGCGTAAACGCGTTGCCGCAATCGTTGAAGGGATTGAAATTCCCGCAACGGAAGATGCGAACTCCTTGGAAAAAACTGCATCTGCTTTGGTAAAAGCATTTTCTGAGAGTGGATACGCCGCAACATTGACCAATGCCGCAAATGGTGTCCAAATATGCCAACATCATTGTCCCATTGCTGGTGTCGCCGCAGAGTTCCCGGAGCTCTGCGAGGCCGAACATGAGGCTATTGCAATGTTGCTTGGGCATCACGTCCAACCGCTAGCTTCTATCGCTGAAGGTCATGACATATGCACGACCAACATTCCGATAACTCCAATTCTGACCCCCACAACTAAGACTCCAAATGAAAGGAGTGGTTCATGAGTGTCTTTTA-TTTTTTAGCGGTGGTGGTGGTCTTTGTGGCCCTACTCATCGCAAAATCAATCGTCATTATTCCTCAAGGTGAGGCAGCTGTCATTGAGCGCCTTGGGCGTTACACAAAAACGATTTCTGGAGGAGTGAGTCTTCTTGTTCCTTTCATTGATCGTGTTCGGGCAAAAGTAGATACGAGAGAAAGAGTTGTTTCCTTCCCACCCCAAGCAGTAATCACACAAGATAATTTGACTGTTGCTATTGATACCGTAGTGACATTCCAAATTAATGACGCTGCTCGTGCTATCTACGGGGTAGACAACTACATAGTTGGTGTTGAACAGATATCCGTAGCTACGCTTCGCGACGTAGTAGGCGGTATGACGTTGGAAGAAACTTTAACCTCGCGAGAAGTTATTAATCGGAGGCTGCGCGGCGAACTGGATGCGGCTACGACCAAATGGGGCCTGCGTATTAGTCGAGTCGAACTCAAGGCGATTGATCCACCGCCATCGATTCAGCAGTCGATGGAAATGCAGATGAAAGCTGACCGGGAAAAACGCGCAATGATTCTGACTGCAGAGGGGCGTCGTGAATCGGATATTCGCACTGCAGAAGGTGAGAAGCAAGCTAAAATTCTTGCTGCAGAAGGCGAAAAACATGCGGCAATTCTGGCAGCTGAAGCCGAACGTGAAGCAACTATTTTGAGAGCCGAAGGAGACAGAGCAGCAAGGTATTTAGAGGCTCAGGGTGAGGCTCGAGCAATCCAGAAGGTTAACGCGGCAATTAAGTCAGCTCGAGTAACCCCCGAGGTTTTGGCTTACCAGTACCTGGAGAAGCTACCTAAACTTGCTGAGGGAAATGCATCGACAATGTGGATGATCCCGAGCCAGTTTGGGGATTCCCTTGAACAGTTTGCTAAAGCACTAGCCAAAAAAGACGATGACGGAGTCTTCCGATATGAAAGCAGCGAGGTAGATCAACGGAGCCTTGACGTTGCAGAGGAAGACGACCATGAGGATTGGTTTAAAGCTTCATCGAATCCGGAGATCGAGGCAGCGGTAGCGGCGGCTAAAGCAGTGGCGAATAAACCTGTGGATGAGCCCACAAGCGTTATGAGCTCTTCTTCAAAAGAAAAAGCACGTAACCAGCCTGCAATTGAACCGGGAATGGCTAGACAAACTGATGATTTATTGTTAGAAAATCCAGAAACTCTCGCATAGATGAACTCCCAACAAAAAAACATTAACGCTGGCGGCCCCAACGCTGATGACGATTCTTTGGACCACTCACTCGGCACTGCCCAAGCTCAGATTTCAGCAACAGGCGTCGATGACCTCTTAGATGAAATAGATGGTCTTTTAGAAAACAATGCCGAGGAGTTCGTTCGTTCTTACGTTCAGAAGGGCGGGCAGTAAATGACCGCTGCAATGTATGACCTGATGGACTTTGATGAGGTCCTGGAGAAATTCGACCCTGTCATGGGCCTTGAAGTTCACGTGGAGTTGGCCACCGAGACTAAAATGTTTTCCGCTCCATCGGCGCATTTTGGTGCCGAGCCTAACGTGAACGTTGACCCGGTTTCTTTGGGGCTACCAGGGGCGCTGCCTGTGGTTAATGCTAAGGGCGTCGAATGGGCTATCAAGATCGGTCTTGCGCTGAACTGCCAAATTGCAGAGTCTTCACGATTTGCTCGTAAGAACTACTTCTATCCAGATCAGCCAAAGAATTACCAGATTTCGCAATACGATGAGCCCATTGCTTATGACGGCTACCTGGATGTTGTTCTGGACGATGGAACTCCGTGGCGTGTGGAGATTGAACGTGCGCACATGGAAGAAGACACGGGAAAGCTTACCCACCTGGGTGGAGCCGATGGGCGTATTCATGGAGCCACGGCTTCGCTCGTCGACTGTAACCGTGCAGGTATCCCGCTCATCGAGATCGTTACCAAGCCTATCGAAGGCGCGGGGGAACGAGCTCCAGAGGTGGCGCGTGCTTATGTGGGGGCGCTTCGGGATCTGGTTAAAGCTTTGGGCGTTTCTGATGCCCGTATGGATCAGGGGTCGATGCGATGCGATGCTAACGTGTCGCTGCGCCCCGTTGGGACCGTTGAATTTGGTACGCGCACTGAGACCAAGAACATTAATTCCTTGAAGTCTGTAGAGCAGGCAGTGCGTTTTGAGATGCAGCGCCAAGCTCAGGTATTAGAAGACGGCGGGACGATTGATCAGGAGACTCGTCACTACCAAGAAACCGATGGAACAACTTCCAAGGGACGTCCTAAAGAAACTGCTGAAGATTATCGCTACTTCAACGATCCAGACCTCCCGCCGGTTATTGCACCGCGCGAATGGGTAGAAGAAATCCGTTCGACGCTGCCTGAGCTCCCCTGGGTGCGTCGTGCGCGCATTCAACAGGAGTGGAACCTTAAAGATGAGGAAATGCGCGACCTTGTAAACGCAGGCGCGTTGGACCTGATCGTAGAGACTGTAGAAGCAGGTGCCACTCCATCAGAAGCGCGTTCCTGGTGGGTTGCTTATTTGTCGCAAAAAGCAAATGAGCAGGGGGTAGACCTTGATGCTTTGCCGATCAGCGCTGCTCAAGTTGCTCGCGTAGCCGCTTTGGTTAAAGAAGGGAAGCTAACCAATAAATTGGCGCGTCAGGCTGTCGACGGCGTTCTCGCTGGCGAAGGCGACGTTGATGAGGTAGTCGCCTCCCGGGGCCTGGAAGTTGTACGTGATGATGGTGCGATTGAAAAGGCCGTGGAAGAGGCACTGGCCGCTAACCCCGATATCGTAGAAAAATATCGAGCAGGAAACACTAAGGTCACAGGTGCAATTGTCGGAGCCGTTATGAAGGCGACCCGGGGTAAGGCCGACCCGGCTCAAGTGAACAAGCTCATAGCAGAGAAGCTCGCATAAATGACACCAGCGGATCTTTCACACCTGATTAAGCGCACTGCTACTACTATCCTTGAGTCACGTGGTCTCGATGCCTCGGTTTTGCCTGAGACAGTAGTCGTGGAGCGCCCGCGTAACCCCGAACATGGGGATTATGCGACAAACGTTGCCCTTCAAGTGGCTAAAAAGGTAGGAATGAATCCGCGTGAGCTTGGGCAGTTGCTTGTCGACGCCCTAGCTCTTGATGAAGCCGTCGCGGAGGCCGGTATCGCCGGCCCGGGCTTTATCAATATTCGCCTTGCTGCTGCGGCCCAGGGGGAGATCGTTGCTAAGATTCTCGCTGCAGGTGAGGCATTTGGTCATTCAGACCTCTATGCAGGTAGCCGTGTGAATCTAGAGTTTGTTTCTGCAAACCCAACAGGGCCGATTCATCTAGGTGGCACCCGGTGGGCAGCTGTAGGAGACTCTTTAGGCCGCGTCTTGGAGGCTTCAGGCGCTGAAGTCACAAGAGAGTATTACTTCAATGATCACGGACGCCAGATCGACAGATTCACCAATTCCCTCGTTGCTGCGGCAAAGGGTGACCCCACGCCAGAAGATGGTTATGGCGGAGACTACATCAACGACATAGCAGAAGCTGTGGTTGCATCGCATCCTGATGTTCTTACTCAGGAGCCTACGGAGATGTTGGAGACGTTCCGTTCTGTTGGCGTAGAGATGATGTTTAGCCACATCAAAGAGTCGCTCCATGAATTTGGTACTGACTTTGACGTCTTTTTCCATGAAAACTCATTGTTTGAATCAGGCGCTGTTGATAAAGCGATTGAACGCCTGAAAGAAAATGGAAATCTATATTTCCAAGACGGAGCTTGGTGGCTCAAGTCTTCTGATTATGGTGATGACAAAGACCGCGTTGTAATTAAGTCAGATGGCGATGCAGCCTATATTGCCGGTGACATTGCATACGTAGCTGACAAATTCGAGCGTGGACACAACCTGTGTATCTACATGCTTGGTGCAGATCATCACGGGTATATCTCTCGTTTGCGTGCTGCTGCAGCAGCACTGGGGTATGAGCCCAACAGCGTGGAGGTTCTCATCGGACAGATGGTGAATCTGGTCCGCGATGGGCAAGCAGTTCGCATGTCCAAACGCGCGGGCACCGTGATCGCTTTGGATGATCTAGTTGAGGCCATTGGCATTGATGGTGCTCGGTATTCCATGATCCGATCATCGGTGGACTCTAGTCTTGATATTGATCTGGCATTGTGGCAATCGCAAAGCAGCGATAACCCTGTTTATTACGTCCAGTATGGTCATGCACGCCTGTGCTCGATCGCGAGGAAAGCTGGCGACTTGGGGATAACCGCTATTGACCCCAATTTTGCTTTGTTGACCCATGACCGTGAAGGTGATCTGATACGTACGCTGGGAGAGTTCCCTGCAGTAGTAAAGGCTGCCGCTGAGCTGCGCGAGCCACATCGTGTCGCACGCTATGCGGAAGAATTGGCTGGAACATTCCATCGTTTTTATGATTCGTGCCAAATCCTGCCTAAAGCAGGTGAAAGCCCGCAGCCTGTTCACACCGCGCGTCTTGCCCTGGCTAATGCCACCCGTCAGGTTCTTGCTAATGCCTTGGGCCTGGTTGGTGTTACAGCACCGGAGCGCATGTAAATGACTACTCAAGATAATCTTTCTGAATCAGCCGTACGCGCAGCACTCGCGCGCGTCGAAGATCCTGAGATCGGCCGTCCTATCACTGAGATCGGAATGGTGAAGTCCATTGCGATCAACGGAAATGATGTACATGTCGAGATTTACCTGACCATCGCAGCTTGTCCGATGAAAAACACACTCACAGACAACACCCGTGCAGTTCTTGAGGAACTTCCGGGCGTAGGAGAAGTGAGTGTGAGCACCGACGTTATGTCCGATGACCAACGTCGTGAACTTCGCCAAACACTTCGCGGTAGCACCGAAGAACCAGTCATCCCCTTCGCACAACCAGACTCAACTACCAGAGTCTTCGCAGTAGCTTCAGGTAAAGGCGGCGTAGGAAAGTCGTCTATGACGGTGAACCTTGCCACAGCCTTAGCATCAAAAGGTTTAAAAGTAGGTGTCCTCGACGCAGACATCTACGGACATTCTGTCCCCGGAATGTTGGGTTCCGAGGAACGACCGCATGCAGTGGATGACATGATCATGCCGCCACAGGCACACGGAGTGAAGTTGATCTCAATTGCGCATTTCGTAGAAGGCAATGCTCCTGTGGTGTGGCGTGGACCGATGCTGCATCGTGCTATACAACAGTTCCTAGCGGATGTTTTCTGGGGCGACCTAGACATCCTCCTACTCGATCTCCCTCCAGGAACAGGCGACATCGCCATTTCTGTGGCACAACTCGTTCCTAATGCCGAGCTTCTTGTCGTCACTACGCCACAGGCAGCCGCAGCAGAGGTTGCCGAACGTGCAGGATCGATAAGCATTCAAACACATCAGCGCATTGCCGGAGTGATCGAGAACATGTCCGCCATGGTGCTTCCCGACGGTACCGTCATGGACGTGTTCGGTAGCGGCGGCGGCGAAGCGATGGCTGAGCGGTTGCAGACGCTCACTGGTACAACCGTCCCTCTCCTAGGCAGTGTGCCTCTCGACCCACGTCTACGCGAAGGCGGCGATGCCGGGGTACCTCTTGCTCTAGGGGCCCCAGACTCCCCTGCCGGGCAAGCGATTCATGCTATTGCGGACAAGCTCGTGGTACGGAGGGAATCCCTCGCAGGAAAAACTCTTGGCTTGGGAGTCACTAGGAAGGGTTAAATGCTCAAAGGTTTTAAAGACTTTATTCTCCGTGGAAACGTAGTCGAGTTGGCAGTCGCTGTTGTCATCGGCACTGCGTTCACCGCAATCGTTACTGCATTTACCAATCACTTGATCAACCCCTTGATCGCCTCCCTCGGTGGTGCAGATGTTTCGGGTCTCGGCTTCCACATCCGCTCCGGCAATGAGGCCACTTTCCTAGACTTCGGCGCTGTTATCACCGCAGCAATTAACTTCCTCATCATTGCAGCAGTTGTGTACTTCATACTTGTTGCTCCTATGAACAAGCTCAATGAGATGGCAGCTAGGCGCAAAGGCATCCAAGAAGAAGAAGAGGCTCCAGCTTCTATCGAGGCAGAGCTGCTTGAAGAGATCCGCGATCTATTGAAAAACCAAAGAAACGGTAATTTTCTAAGCGAGTAGATGAACGCACCCGATTATGGAGATCCTTCAACTCCGCGTCACGACGCCGTAGTGACATTGTGGTTTGTCACAACCGCAGACCCCGGCGCGGTCATAGCAAAGCAGCCCCGAGCCGACCGGGGGTTTGGCCGAAAGCTGTTAGCCCAACTCAATCCGCGCTGGCCGATTACTCCCATCGGTCAGTTTTCTTTGAATCGTTCGGCTCAGGCTTCCCCACAAGAATTTTATATTGCAGGTTTTGAGGGACTTTCGATCATCCAAACAGGTGTATCAGACGCCACTAGGCTATCCGAGCTTAATCCAAAGCTTCATTCTTGCATCCCCGCGGCAGATGTCTACGCTTTTGCTATCAATGAGGAAACTGGGCTAGGTGCTTTTGCGCATTGGACTGGCGATACCTTGCGACGGTCCTTTTCCGCTCGCAGAGAACGAGTGTATGAGGACCTAGGGCTTCCAGAGCCCTTTGAAAATCCCTATTGGGCAGGAGAAAAAGCAGAGGACAGTGGAGGAATTACTCTGCCTTTCTGGCCAATTGAATTGGTGCGCGAGGCTCAAAGACAATGGCTCGGTTTTGATGTAGAAGGGGCATCTGACATCAATGTGGCGGCCTTTGCGATTGATGGAAGGCCTGAGCCGAAGCTTGTGGATCATCCTTCTGATCAGAAAAAGAGCATTCAGTCTTTAGTCACTACGGCGTCTTCCAAACTCGGTTTGGGAGAGTCTCGGAGTGACTATGACGACTATGAACAGCATGGCTCCGAGCCAACGGTCGCTGCAGAACTGGCTCGTTACGCAGAGGTATCAAAGGATGTGGCCCAGAACCTCGCCGTTACAGCGGG-AAAAAAAATTCGGGTACTTTCTCATAAGCTAGCTGAGAAGCTACGTCATACCGACCGCCCTTAAGTGTCTGACATCTTGCGAGTAGGTGACCACAGCCCGCGCGTCGCTGAAGTCAGAACAGCACTGACACGCCTTGGTCTTGTGCCAGACTCTGATAAAGAAATCAAGCAGTCTAAGGGGCAAACGTTCACTGACCCAGAGACTTACTTTGACGAGGACCTCGCCGAAGTAATTAAGGGGATGCAACAGGCTCGGGGCATCATCGCTAGCGGTGAAATCAACGAGGTCACACTCCGTGCCCTCCGCGAGGCATCCTATAAGCTCGGTGCCCGAGTTCTTAGCTTTGAGCCGAATAATATCTTTGTTGGCGACGACGTAGTGCAGTTGCAAAC---GCAGCTTCAAGAGCTCGGTTTTTATACCGATCGCGTCGATGGCAGATTTGGTGAAAACACATACAAGGCGTTGCTCAGTTATCAGGTCAATTATGGGCTGAAGAGCGATGGTGTCTGCGGCCCTGAGACAATCCGTGCGTTTGGACGTCTTGGACGCAGAATCACCGGCGGTTCGCCTCAAGCGCTTCGTGAGCGTGAGCGTGTCCGCGATGCCGGCCCTATGCTCGCCGGTAAACGCGTAGTTATCGACCCCTCTTTGGGCGGTAACTCACGTGGGCAAGTGGTTCAGGGACCTTATGGGGAGATCACTGAAGAAGAAATTCTATGGGATCTTGCTACTCGGGTAGAGGGACGCATGATCGCTGCCGGGATGGAGACCATTATTTCCAGGCCTAGGCAGGATAATCCTTCACACCTTGAGCGTGCAGATATAGCCAATGCTTTTGACGCTGACGTCATGATTTGTTTGCAATGCGACCAATATCAAAATGATAAAGCAAACGGCGTTGCCACTTTTTATTTCGGTTCTGAGGCCGGAACCAGCTCCCTTACCGGCGAGATGTTGAGTGGATTCATCCAGCGAGAGATCAGCGCTCGCACTGATCTGGTCAACTGCGGTAACCACGGCAGGACCTGGGATCTGCTCCGTATCACTGCCATGCCCACCATCGAAGTGGTCTTGGGTTATCTCACCAATCCCCACGACGTCACCATTTTGACTGATCCTAAGCATAGAGACGCGATCGCAGAAGCAATCGTGGTGGCCGTCAAGCGCTTATATCTCCTCGATGATGATGATCAGCCCACAGGCACGTACAAGTTCGCAGAGATGCTAGAACAGGGCATGCTCTAA [42606 bp]
'Cp 262' ATGTCTAATCTGCTACGACTGATCGGTCGGCGCCTGATTGCGCTACCCATCATGATTCTTGGCGTGACCTTCTTGGTGTTCTTCATCATGTCCTTCAGCCCTGCCGATCCTGCTCGCCTCGCGCTAGGGGAGACGGCCTCGCTGGAGGCACTCGAAGAATACCGTGAGACCCACGGCCTCAACGACCCTCTGTTGATGCGGTATTACCACTTCCTCGTGGACATGCTCCACGGCGATCTTGGTACCACAACTGGTAGCGCCTCTGTCACAGACGTTGTTGCTAAGGCATTCCCGATTACGCTGCAGCTCACCTTCTTAGGATTGATCCTCGCTGCGGTATTCTCCCTCGTCTTTGGCGTCATCGCGGCCCTCTACCGAGACAAATGGCCTGACCAATTGATCCGCGTCGTCTCTATTGCGGCACTGGCCACCCCTTCTTTCTGGTTGGCTATCCTGCTCATTCAGTGGCTGGGAACAATCCCCGGCGCGTGGGGGCTGTTCCCCGCATTGATTACCTCGTGGGTGAAGTTCACCGAAGACCCTGGGGTTTATCTCAACAACCTTTTCCTCCCGGCTGTGGCCTTGGCCGTTCCAGTTGCCGGTTCACTCACCCGCGTAGTACGTACCGCCATGGTGGAAGAGCTGGACAAGGATTACGTGCGTACTGCCATTGGATCCGGTATTCCCAAGGCTGAAGTCATCTCCCGTAACGTTCTCCGTAACGCGCTTATTACCCCCATCACGGTTCTGGGGCTCCGCGTTGGTTACCTCATGGGTGGCGCTGTGATCATCGAGATCATCTTCAACATTCAGGCTATGGGTCAGCTCATCCTCGACGGTGTTACCCGCAACGATGTTTACCTCGTTCAGGGCGTTACCCTCACTGTCGCTATCACGTTCATCATCATCAACATCATCGTTGACATGCTTTATGTGCTCGTCAACCCACGCATCAGGAGCATCTAAATGATGATCTTGGCCTTTGTCCTGGTTAGCTTTGTTACCCAGCGGTTAATCAATACCAAGTTGGATATTGCAAACTCGGAGATCGACCGTGCGCGTGTGTCTGTGGAACAACAAATTAAAGCCACAGGTGCTTCCAGCAGTATGCAGGTTCGTCTAAATTCTGCCCGTGCCGCCCTTGTAAACAAGGTGGCATCGGCAGAAGACCAAGCAGTATATGAGCCAGTGATTCTGGTGAACAACCCCGATGGTTCTGTGATCGCGTCGCCGGAGGGATATCGCATCCCAGAACGGCTTCGGAGCTTTGTGGATCAACGGCAAGTTTCCTATCAATTTGCCACCATTGACCGCGCCAACGGTACAACCTATAAGGCGCTTATCATCGGAGCCCCGACAAACTCCGATATTCCTAACACACAAGTCTATTTAGTGATGTCCATGGAATCTGACGAGGCAACTCTAGCGCTGTTGCGCGGTCTGTTTTCCGGGGCAGCCATTGTCCTTGTGGTGTTGCTCGTGGGGATCACCTGGTTGCTTACTCAACAGGTGATCACGCCGGTGCGTTCTGCAAGCCGCATCGCGGAGCGCTTTAGTTCAGGGCATTTGAGAGAGCGCATGGTGGTTGATGGGGAAGACGAGATGGCGCGTCTGGCAATGAGCTTTAATTCCATGGCCGAGTCCTTGTCTAAGCAAATTGCGCAGTTGGAAGAATATGGAAATTTACAGCGCCAGTTCACCTCGGACGTCTCCCACGAGCTAAGAACCCCGCTTACCACGGTTCGCATGGCCGCAGACATGATCGCGGACGGTTCTGAGGATCTCTCACCTGGCGCGAAACGAGCCTCTGAGCTCATGGTGAGAGAACTCGATCGCTTTGAAGCACTACTGGCTGATCTCCTAGAGATTTCTCGTCATGACGCCGGTGTTGCGGACCTTGCAGAGAACAATCTTGATATCCGCGCGTGTATCAATGCAGCATGGCAGCAAGTCGAGCATCTTGCGCAAGAGCTGGGGATTGAAGTGCGCTTTGATATCCCCGCCGAACCCGTAAACCTGGTGGGTGATTCACGCAGGATAGAGCGGGTGCTGCGTAATCTTTTGGCCAATGCCGTTGATCATGCCAATGGAAAGCCTGTGGACGTCCACTGTGCAGTCACGGAAGACGCCGTGGCCGTGGCCGTGGTGGACCATGGCGTAGGCCTTAAACCAGGGCAGGAGGAGCTGGTATTTAACCGGTTCTGGCGCGCCGATCCATCTCGAGTTCGTCATTCTGGAGGCACTGGGCTGGGGCTGGCAATTTCCCGTGAAGACGCAGTCCTACACGGTGGAACGCTAGCAGCAGCGGGTGTCTTGGGGCATGGAACCATGTTTTTGCTTACGCTGCCGCTTATTCCGCGCTCCGATATTACGACTACTCCCATTGAACTCGTAGCTCCGGGCTTTTCGACGCCCGAAGGGTCGGAAGCATCCGGCGATGCTGCGCTGACTGCGGAGGAAGGGCTCGCGGAAAAATCGCTCGGCCAGGATGCCCATCAAAAAGAAGACACCGAGGAAAGGCTAGGGAAGCAGAATGGCTAGGTGGCACAAGAAGTGCTTAAGGACTTGAACAAGGTCCGCAACATCGGCATCATGGCCCACATTGACGCCGGTAAGACCACCACCACCGAGCGCATCCTCTTCTACACCGGCATCAACCGTAAGGTCGGCGAGACCCACGACGGTGCTTCCACCACCGACTGGATGGAGCAGGAGAAGGAACGCGGCATCACCATTACCTCGGCTGCTGTTACCTGTTTCTGGAACGGCAACCAGGTCAACATCATTGACACCCCAGGCCACGTGGACTTCACCGTTGAGGTTGAGCGCTCCCTTCGCGTTCTTGACGGCGCAGTTGCAGTGTTCGACGGTAAAGAAGGCGTTGAGCCGCAGTCCGAGCAGGTGTGGCGTCAGGCTGCTAAGTATGACGTTCCCCGTATCTGCTTTGTGAACAAGATGGACAAGCTCGGTGCGGACTTCTACTTCACCGTTCAGACCATCATCGACCGTCTCGGTGCTAAGCCATTGGTCATGCAGCTGCCTATCGGCGCTGAGGATGACTTTGATGGTGTTGTTGACCTTCTTGAGATGAAGGCCATCACGTGGCGCGGCAAGGTCGAGACCGGCGCTGAGCCAGTCATCGAGGAAATTCCAGCTGACTTGGCTGATAAAGCTGCTGAGTACCGTGAGAAGCTCGTTGAGACCGTTGCTGAGTCCGATGAGGCTCTCATGGAGAAGTACTTCGGTGGCGAGGAGCTCACCATCGAGGAGCTTAAGGCTGGTATTCGTAAGCTGACCGTTAACTCTGAGGTTTACCCAGTTCTTTGCGGTACCGCTTACCGTAACAAGGGCGTTCAGCCACTGCTCGACGCTGTTATTGATTACCTCCCAACCCCATTGGACATCGGAGAAGTTCACGGCCACAAGGTCGGCGACGAGTCTGTGGACTTGGTTCGTAAGCCTTCCGTTGACGAGCCTTTCTCTGCTCTTGCGTTCAAGATTGCAGCTCACCCATTCTTTGGCAAGCTCACCTTCGTCCGTGTTTACTCCGGCATCGTTGAGCCTGGCGCTCAGGTTGCAAACTCCACCAAGGGTAAGAACGAGCGCATCGGTAAGCTGTTCCAGATGCACGCCAACAAGGAGAACCCTGTTGAGGAGGCACGTGCTGGTAACATCTACGCGTTCATCGGCCTGAAGGACACCACTACTGGTGACACCCTCTGCGATAAGAACAACCAGATCATCCTCGAGTCCATGGACTTCCCGGATCCAGTGATCAAGGTTTCCATCGAGCCAAAGACCAAGTCTGACCAGGAGAAGCTCGGTACCGCTATTCAGAAGCTTTCTGAAGAAGACCCGACCTTCACCGTTGAGCTCGATGAAGAGTCCGGCCAGACCGTTATCGGCGGCATGGGCGAGCTTCACCTCGACGTTCTCGTTGACCGTATGAAGCGCGAATTCAAGGTCGAAGCTAACGTTGGTAACCCGCAGGTTGCATACCGCGAGACCATCCGCAAGCCCGTCGAGAAGCTTGAATACACCCACAAGAAGCAGACTGGTGGTTCTGGTCAGTTTGCTAAGGTCATCATCGGTATTGAGCCTTACGCTCCTGAGCAGGAGACCTTGGAAGAGGGCGAGTCCGCAATCTACAAGTTCGAGAACGCTGTTACCGGTGGTCGTATCCCGAAGGAATACATTCCTTCCGTGGACGCAGGTATCCAGGATGCAATGCAGTATGGTTACCTCGCTGGCTTCCCGCTGGTAAATATCAAGGCAACGCTTATCGACGGCGCATACCACGAGGTTGACTCCTCTGAAATGGCCTTCAAGCTTGCTGGTTCTCAGGCTCTGAAAGAGGCTGTGGCAAAGGCAAAGCCAGTTCTCCTTGAGCCTTTGATGGCTGTTGAGGTTATTACTCCTGAGGAGTACATGGGCGACGTTATCGGCGATATCAACTCTCGCCGTGGCCAGGTCTCCGCTATGGACGACCGCGCTGGCGCCAAGGTAGTCAAGGCAAAGGTTCCGCTGTCTGAGATGTTCGGTTACGTCGGTGACCTGCGTTCTCGTACTCAGGGCCGTGCTAACTACACCATGATCTTCGATTCCTACGCAGAGGTTCCGACCAACGTAGCAACCGAGATCGTTGCTGAGCGCAACGGCACTGCCTAAATGAACCTCGGATGGTTAGCTGCGCCTCCTGCGGCACCT--CGTCGCAGTGAGGAGGAGGTAGCGCGTCTTTACCCGCGCCTGCGCCTGCAGGTTTTTATGGGTATTTTCATCGGATACGCTGGTTTTTACCTGATCCGTAATAACATCTCGCTTATTGCTCCGCTGCTAATCGACGATACCGGTATTGACAAAGTAGGCATTGGCC-TTATCGCCAATGCCGTTCTTTTTGCCTATGGCCTGTCCAAGTTCTTCTCTGCGATGATCTCGGATCAATCCAATGCTCGGTATTTTATGCCCTTGGGTCTTGCGCTTTCGGCGGTAGTTAACCTGGGCATTGCTTTTGTACCGTGGCTCTCTGCTTCTGTTGCGGTATTTGCCATCGTGATGTTTATCAATGGCTGGGTGCAAGGCATGGGCTGGCCGCCGGCAGGACGAGTACTGGTTTATTGGTACTCCACTAATGAGCGTGGCTGGAAGACCTCTTTGTGGAATACCGCGCACAACGTTGGTGGTGCCGCATTGCCGTTCCTGGTAGGTATTGGTCTGGCTCACATAAGCAACTCCTGGCAAATCGCTTTCTGGTTCCCGGCATTGGTCGCGCTGCTAGTGGCAGCCCTCGGCTTTGCTTTGATCCGGGACACGCCGCAGTCACAGGGCTTGCCGCCTATTGAGGAATACCGCGATGATCCGGCGAAGGTAGAGGTTGATCTCCAGGACGGTCTGACTACATTCCAGCGTATCCGCAAGCACGTGCTGACCAACCGCACCATTGTGATGCTTGCGGTGGCAAATGTCTTTGTCTATGCCCTGCGCTATGGCGTTCTTAACTGGATCACCGTATTCCTACATGAGAAGCACCATGCGGAAATTGGTGCAGGCCTTACCGGCTTTGCGGCCTTTGAGCTCGCCGGCATCCTAGGGACGATTCTCTGCGGTTGGATGTCTGACAAGATTTTCAAGGGATACCGCTCGGGCGTAGGCATGCTGTTTACCATTCTCACGGCCGTCTGCATATTTATTTATTGGCAACTACCCGTGGGCGCATCGATGTGGATGCTCATTCTGCTGGTTGGCCTTATCGGTGGTTTGATTTACGGTCCTGTGATGCTGATTGGTCTCCAAGCTATTGACCTCTCCCCGCACAATGTTGCCGGTACTGCTGCGGGATTTACCGGTTTGTTCGGATACCTATTGGGCGCAACCCTCGCGTCAAGTGGCGTGGGCTTCCTGGTTCAGCATTATGGCTGGGACGTTACCTTCATCGTATTCATCGCCTTCTCAGTAATTACCGTGATTCTCTTTGCTGTGGTGGGTCGTGATGAGCGCGAGCTTATGCGTAGCCACAATGAAAAAGTACAGTCACGTGCTTAAATGACTGCCGAGAACATCGTCGTCGTCGCAGTTGACGGCTCTGAAGCATCAAATAATGCGGTTCGCTGGGCGGCAAACACCGCAAACAAGCGTGGTGTTCCGCTGCGCTTGGCCGCCAGCTACACCATGCCACAATTTCTCTACGCTGAGGGAATGGTTCCGCCTCAGGAGCTTTTCGACGAGCTCCAGACGGAGACCATGGCAACAGTCGAAGCTGCCCGAACCCTCGCGCATGAGGTAGCGCCAGACATCAAGATCGGCTACACCATCGCGGAGGGGAGCCCCATAGACATGCTCCTGGAAATGTCTAGTGAGGTCACAATGATTGTGATGGGCTCTCGTGGCTTGGGCGGCCTGTCCGGCATGGTCATGGGCTCCGTTTCTGCTGCTGTAGTAAGCCACGCTAAGTGCCCGGTAGTCGTGGTTCGTGAGGATAACCAGGTAACTGACGCCAACAAGTATGGTCCGGTCGTCGTCGGCGTGGATGGCTCTGAGGTCTCCCAACGGGCAACTGAGTTTGCTTTTGAAGAGGCTCAGGCTCGAGGTGCCAAGCTTGTTGCTATCCATACGTGGATGGACATGCAAGTACAGGCCTCTCTTGCGGGCCTGGCAGCGGCGCAGCAGGAATGGAATGTTATTGAGGAAGAACAGACGCAGCTTCTCCATGATCGCATTCAACCCCTGCTGGAGCGTTTCCCCGACGTGAATGTAGATATGGTGATTACCAGGGATCGGCCGATTCGTGCTCTGGAAGATTCTGCCAAGGATGCACAGTTGCTGGTCGTTGGTTCTCATGGACGCGGTGGGTTCCGCGGTATGTTGCTGGGATCCACATCCCGTGCGTTGCTCCAATCGGCGCCGTGTCCGATGGTGGTAGTACGCCCGACTGATAAGGATTAAGTGGCTCGTGACTATTACGCAATCCTTGGCGTCGAACGTGACGCCACTGATAACGAGATTAAGAAGGCATACCGCAAGCTTGCCCGTAAGTACCACCCGGACGTTAACGGGTCGGACGAGGCCGCGGAGAAATTCAGCGAGCTCTCAATCGCACAAGAAGTGCTGCTAGACCCCGACAAGCGTCGCATTGTAGATATGGGCGGAGACCCCATGGAGCAAGGTGGCGGCGCAGGCTATGGTGCCGGAGGCTTTGGCGGCGGCGGCCTAGGCGACATCTTTGAGGCGTTCTTCGGCGGTGGGGGCGCCTCGCGTGGCCCTCGATCGCGCGTTCAGCCAGGAAACGATGCTCTCCTTCGCACCTCATTGACACTGGAAGAGGCATTTTCTGGAGTAAAGAAGCCCATCACCATTGATACTGCTGTTCTGTGCGATGTGTGCGAGGGAACCGGTTCGAAGACCAAGGCAAAGCCCAAGATGTGCACGCATTGTGGCGGAACTGGTGAAATCCAGCAGGTGCAGCGTTCCTTCCTGGGCAATGTGATGACTACTACACCGTGCCCGGTATGCCAAGGA---ACCGGTGAGGTCATTCCTGATCCTTGTGATAAATGCGCGGGCGATGGTCGCGTGAAAGCTCAGCGTGATCTGGTGGTCAACGTCCCAGCAGGCATTGCAGACGGAATGCGTATCCGTATGGCAGGTCAGGGCGAAGTAGGCCACGGGGGAGGTCCCGCAGGAGACCTTTATGTAGAGATCAACATCCGACCTCATGCTGTGTTCCACAGAGAAGGTAATGATCTACATCTAAAGGTCCACGTACCCATGGTTGATGCTGCACTGGGTGCTGAGCTGAATGTGGAATCCTTGGACGGGGAAACCATTACGTTTGCAATCCCCGCAGGTACTCAGCCTGCCGAACGTATTGTGGTGGAAGGCAAAGGCATGCCGCAACTCCGCAACACCGGCAATGGAAATATGATTGCTCACGTTGATGTGACTGTGCCGACGGCATTGGATGAGACGTCGAGAAGCCTGCTTACTCAGCTGCGCGAGCATCGTGATGAGGCAGCAAAGGTCTCGCACGCCGGGGACGGCGAAGAATCACTGTTTGACCGCATACGTAATAAGTTCCGCAGATAAATGAAGTGGACTAGCTTTGGAGCACAGGTGATCTACGGCCTTATCGCCGGGGTCATCCTCGGCCTTATAGCCAGCTCAATGCCAGAGGGAAACTGGCTCACCACCGCACTCACCACCGTGGGCGGCGATTATGTCACTCTCTTAAAGGTCTTAATCCCGCCGCTAGTTATGACGGCCGTTATCACCTCCATTGCTAACCTGCGCCAGGTGACCAATGCCGCGCGTTTAGCAGTAAAAACCCTCGTCTGGTTTGCCATCACCGCGTTTTTCTCCGTCCTTGCGGGCATAGGCGTTGGTTTGATCTTTAAACCCGGTGAGACTTCCGGTTTACAAGACACTTCAGCAGCCCCCTCTTCCGTCGGATCTTGGTGGTCATTCCTCGAAGGAATTGTTCCCACCAACCTCGTGGGATTAGAAGCCCACACCAAAGTGGTAGATGGGGTGGCTTCCACCAGCCTCAGCTTCAATGTGCTGCAGCTTCTGGTAGTAGCCATCGCCCTAGGGATTGCGGCAGTAAAGGTCGGCGAGAAGGCCGAGCCCTTTATTAATTTCAACCGCTCCCTGCTGGAGATCATCCAGAAAGTGCTGTGGTGGATTATTAGACTTGCACCCATCGGCACCGCTGCGTTGATTGGCAAGGCTGTGGCCACCTATGGTTTCGGCGCCATGGGAGCCCTGGGCAAATTTGTTCTCACCGTCTATGTCGGCCTAGCTATCGTCTTGCTCGTAATCTATCCAGTGACCTTAAAGCTCCACGGCCTTAACGTCGCCCAGTTCTATCGTCGTGTCTGGCCAGTAACTTCCCTAGGCCTTGTCACTCGCTCCTCCATGGGAGTCATGCCAGTCACCGAGCAGACCGCAGAGGCCATCGGCGTTCCCAAGCACTATGCTTCCTTTGCCGTGCCGCTGGGAGCAACCACCAAGATGGATGGATGCGCCGCTGTATACCCTGCCGTAGCAGCAATATTTG-TTTCTCAGTTCTACGGCGTTCCACTTAACTTCACCGATTACGTTTTAATCGCCGTCGTTTCCGTCCTCGGCTCAGCAGCCACCGCCGGCACCACGGGCGCTACCGTAATGCTGACGCTGACGCTGTCTACCCTGGGACTTCCCCTGGAAGGCGTTGGTCTCTTGCTCGCCATCGAGCCGATTGTTGATATGGGTCGCACCGCAGTGAACGTGACGGGCCAGGTACTTGTCCCGGCTATCGTCGCAAAGCAAGAGAAGCTTCTCGACGCCGTCCAGTTCAACGCAAAGCGCACCGTCGCTGAAGAAAAGGTCTCCGTCTAAATGACTACTTCAGGAATGCAGATGCCCTCTGCTCGCTACGTGCTGCCTTCGTTTATCGAGCACTCCACCTATGGCACAAAAGAGACTAATCCTTACGCCAAGCTCTTTGAAGAGCGCATTATCTTCTTGGGTACCCAGGTGGATGATACCTCTGCTAATGACATCATGGCTCAGCTTCTGGTGTTGGAGGGGCTAGACCCCGACCGGGATATCACAATGTACATCAACTCCCCGGGTGGGTCTTTCACCTCTTTGATGGCTATTTATGACACCATGCAATACGTGCGTCCTGATGTACGTACTGTCTGCTTGGGCCAGGCGGCATCGGCAGCAGCGGTGTTGCTTGCTGCGGGCGCGCCCGGTAAGCGTGCCTGCCTGCCTAACTCTCGTGTGCTGATTCACCAGCCCGCCACCCAAGGGACTCAAGGGCAGGTCTCAGATCTGGAGATCCAGGCTAAAGAAATCGAGCGTATGCGTACTCTGATGGAGCAGACGCTATCTCGCCACACTGGCCGTACGCCTGAGCAAGTTCGCATTGATACTGATCGCGATAAGATTCTCACTGCTCAGGAAGCTGTTGAATACGGAATCATTGATCAGGTTTTTGATTATCGCAAACTAAACGGCTAAATGGCAACGATTGATGTAACGGAAGACACATTTGAGCAGACAGTCACCACGGACGGGATTGTCATCGTCGATGCATGGGCATCGTGGTGTGGTCCTTGTCGAGCATTTGCGCCGACGTTTGAGAAGGCTTCCGAGAACCACACTGATGTTGTCTTTGCCAAGCTCGACACAGAGGCAAATCAGGGACTCTCGGCTGCTTTGCAGATCCAGTCTATTCCTACGCTCATGATCTTCCGCGAGGGTATCTTGGTGTACCGAGAAGCCGGTGCGCTTCCGGCGGCTGCCTTGGAAGATCTGATTGGGCAGGTGAAGGGGCTTGATATGGAAGACGTGAAGCGTCAGGTCGCTGAACAGAATAATAACAATTAGATGGATACGCATTTTTATGGACGGCGTCTCTCTCGGAGCAACACTCAGAAATGGGTGGGTGGGGTCCTTAGCGGTATTGGGGAAACTTACGGGATTAACATCACTCTTCTTCGAATTCTCTTTGTGGCCAGTATCCTCCTGCCGGGGCCTCAGGTACTTCTTTATATTATTGCCTGGTTTATCATGCCCAAGTACTAAGTGAAGTTCAATCCCCATAAATTTTGGCAGTCCCTACGTGATGAGTTGCCCTCTTTAGGCTTACCCGGTTCGCGCTCTGCCGAGCTTCACATAACCGCGAATGATGCGGCGCCGTACAGCACAGAGCTAAAAGATGGCTCAAAAGTCCCTACCCTGGGTGAACATCATCCATATCAAGGTGGATCTGCGCTTATCAACGCCGTCACAGGTGCCGACCTTTTAGATCCAGCAGCACCGCTAAAGCGCAAGATGGAAAACAAATCTGTGAGTTTTCCGCGAGAACGCGCTGCTTCGGATTTAACTTTTGCAGAATTGCGCCGCTTTGCAATGTTCAGGTGGATGGGGACACTAGGTGCTCTTTTATTAGGTTTCGGAGCACTCGGCGCCGGTGCGCTCCCCGTGGTCAACAACCCGTACACCAGTTTTATCGGTGGATCAATCATGGCTCGAATGCTTCAAAGCTCAATGATTGTATGCTTCATCGGAGTAGCGCTTCTGGTAATCTCCTGGCTTCTCATAGCACCTTTTACAGGCGCCCTCCCCTCCAGAAACCGACGCCCCAGCAAAAACGATGATCGGCGCGTGGTAAGCACGTCCTTGCTCTGGAGGACTTTTGCGGCATGGAGTCTCCCTATCCTGCTCAGCGCCCCCATGTTCACCCAAGACATTTATTCCTATCTAGCCAATGGCGCGATAGTCCGAATGGGGCTCGATCCTTATTCTGCAGGACCCATAGATCTCTTAGGGACCGATCACACTTTGGCGCGCAGTGTCCCCTTTATCTGGGCGCATTCCCCCTCCCCATACGGCCCCGTTGCACTAGGCCTAGCGTCTCTGATTAGCCAAATAACTGGAGACAGCATTGCCTGGGGGGTGTTCCTACACCGAACCCTTTCTATCGCTGGCATTGCCCTTGCAGGTTGGGCGATCTCCCGACTAGCAATCCGTTGCAAATTAACGCCTCAAGCAGCCCTATGGCTGGGGATACTTAACCCTCTCACCATCTTGCATCTAGTAGGTGGCATCCATAATGAAGCCATACTTTTAGGCCTTCTTTTGGCAGGTTTTGAACTTGGGCTACGAGGTTGCAACTACTTACGCGTGGGACTATTCGGGCATGCGGCGCTCTACCTCGGGGCTTCCGGACTGCTAATTTCATGCGCCGGAATGGTGAAAGTAACTGGTTTTATCGGCCTCGGTTTCACCGGCATGGCTATAGCACGCTCTTTTAGATTCCGTGAGCGCAGCCATGGTTTTTCCCTAGCATGTGCCATAGGCATCCAAATTATCTTTCTAGTGTTCTCCATACTTGCCGTGACGTTTATTTCAGGTATAGGACTTGGATGGATCCATGCACAGGGAGGCGCCGTAGCAATTCGCAGTTGGATGTCTCTATCCACCGCTGTCGGCGTTGCTGCTGGGTGGTTTGGCATGCTGCTTGGACTAGGAGACCAGACGGAAGCCATGCTGCAAATAACTCGCGGCTGCGGAGTCTTGTTAGCAGGAATCTTTATGATCAGAATGCTGCTCGCAACCTACTGGGGACGCATACCTGCAATCGGAGGCCTTGGGGTTGCAACTTTTGTTTTAGTTGTTTTCTTTCCAGTGGTTCATCCTTGGTACATGCTATGGGCGATTTTTCCGCTATCGGCATGGGCTAATAGAACGTTCTTCCGCATGGGAGTCACCTTATATTCAGCATTGCTTTCTTTCTTTGTTCTCCCACGAGGCCTTTCCTTGCCCCCCAGTACCGTACTTTCGATTTACTTCACCTCAGCACTTGGATTGATCGTTCTTTTATTCCTCTTGTGGTGGTCGTTTAAACGCGCCCGGCGTTGATTGTTTGAACAAACTCGAGACGATGATGCCTCGCGGGCTTTGAAAGAGATAGAAACTGTCAAGGTATCCTCCGATGGTTTTGTGCGTCATATCGTTTTGGATAGAGATGATCGCCGGAACGCTCTTTCGGGTGATATGTGCCGAGCTATCGCACACGCCGTGACTGAAGCTTCTGCTGCGGCCGTCGATAATGCATCAGTGCGTGCGATCATGATTAGCGGAGTAGGACGAGCCTTTTGCGCAGGTGCTGATCTGGGGTCGTCTGTGCGAGAAGGTGGGGAATATTCCTCGGATGGGGCGGTGTATGGCGCCGGTTTCCATGATGCGCTCTTTGCTATGTTGCATTCGATTATTCAGGCAGAGGTGCCGATAATAGCTAATGTGCAAGGGGCTGCGGTAGGTGCTGGGATGCAGCTTGCTTTGGCGTGTGATCTCCGTGTTGTTGGAGAGTCTGCATGGTTTAAAGTCCCCGCTGTTTCTTTGGGGTTTGCGCTGGATGGATGGACTATAGGGCGTGCTCAAAAACTCTGTGGCGGTGCTTTTGCTAGGAATTTGTTGCTTGCCGGTGCATCATTGACCTCGGATGCGGCTCTGTCTAGTGGTTTTGCTGCAATCCGGGGCGACCATGCTGCAGCAGTTGCTTTTGCTCATGAAGTTGCCGGATTGGCGCCGCTTTCTGTACGGCAGGTGTCCAGTCTTTTCCATTATTTGGCTGATCATCCAGTAGTACTTGTCTTCTTACTCTGCGGGTTAGGCATGGCACTTGGTCGTATCAAACTACGTGCTATTGGTCTTGGCGCAGCAGGTGTTTTATTTTGTGCCATCGTCTTCTCCGCTGTTGCCACCCGATACGGAGTCCAGCTGGCGTTGCCCACTGATATCGGTCACTTTGGTCTTGCGTTGTTTGCCTTCAACATCGGGATCACAGCTGGGCCAAGCTTC-TTTCACAGCGTGAAAAACTTTCTTCTACCGTTATTGGGAACCACCGTCTTATTTGCGGCAGTCGCTGCTGTTGCTTACGGCATAGGCGTGCACCTTTTTAAACTAGATATCGCCGTTGTAGCCGGCACATACGCCGGTGCGCTAACAAACACTCCCTCCCTAGCCGCAGCCGGAGCAGCCTCGGGAGAACCGGCACTGGCAACAGTGGGATATTCGGTGTCCTATCTATACGGCGTAGTAGGAATGATGATTGCAGTGCTTTTTGCCCTGCGCTATTCCCGTACCGATAGGGATGCTCCCTCGCCTTTGGACAACCAAACAATAGTGGTTGATCGCACCGATAAGCCCACTATCCAAGACATACTCGCCTTGGTAGATCACAAAGTAACGTTCTCCCGCATAAAAAGTGGCGACCATCCCGTCCAACACGCGGCACCCGAACGAGTGCTCCTTAAGGGAGATCTCATCACTGTTGTGGGACCACGCAAAGACATCAATCATGCGGCAACACTTCTAGGGCGCGATTCCGCCCGCTCACTCATACAAGACCGCTCTCAGCTAGATTTCCGTCGCATTACCATCTCAGACCCCAAGATTGCCGGACGCACAGTATCGTCATTAAACCTAGCCGACGACTACCACGCCACGATCTCCCGCGTGCGCCGTGGGGACATAGATATGATCGCTCAAGCCGATCTAGTCCTCCAGGAGGGCGATAGAGTTCGTGTGGTCGCCCCTACCAAAAAGATGCCGCAGATTACTAAGTTCTTTGGTGATTCCGCGGGTGGGTTAAGCGACATTAATCCAGTTATTTTAGGTTTGGGCATGGTAGCTGGTCTGCTATTAGGCGGTATCCCGATCCCAACAGGCGACGGTTCCACTTTTCATATCGGTGCGGCAGCAGGCACGCTCATCGTAGGATTAATCCTAGGAAAGATAGGCCGAATCGGGTCGATAGTCACAACATTGCCATATACAGCAACCATCGTGCTCTCCGAATTTGGTCTGCTTATCTTCCTGGCTCAAGCAGGCACCGTGGCAGGCAGCCAAATCATCCACGCCTTCAGTTCTGGCGAGTGGCTAAGCATCCTAGCCCTCGGTTTCATCTTGACCTCACTCCTCGCGGTCTCCGTGTATGTGATGATGCGATGGATGTTCGGCATGGGCGGAACCAAACTAGCCGGATATATCGCCGGGGTGCAAACGCAACCAGCAGTCTTGGCCTTTGCCAACTCACGCACTGGTTTTGATCCCCGCATTGCACTGGGCTACTCGCTCATCTATCCAGTCGCAATGATCGCCAAGATCCTCACCGCTCAGGTCCTCGCCGGGCTATAAATGATTGTTACTACTACTAGCGTTGTTTCTGGTCGGGAGATTTCTGAATATGTACGGGTAGTCGCAGGGGAAACCATCGTTGGTATTAATGTGTTCAAAGACATTACTGCTGGCTTTAGAAACCTGGTGGGAGGTAGGAGCCAAGCTTATGAAGGCGAAGTAAAAAACGCACGAGAACAAGCTTTAGCGGAAATGGTGCAGCGGGCCATTGAGCTTGGGGCAGAAGGCGTAGTGGGTGTGGATATTGATTATCAAACTCTCGGATCAGATAACGGAATGATGATGGTTTCTGCAACAGGCACTGCAGTGCGCTTTGCTTAAATGGTCACCACCGATCAAGCCCTCTCGGCGGGAAGCGCAGCGGCAAAAGTTGCAGAATCTGGCACTGGACGTGCCGGCGAAAAGAGCGGGAAGTCCCGTCATTTGCCACGCCATCTACGTCGACTTCATTTCTTTGCGGGAATCGTCTGTGCGCCGCTTATCTTCATAGCTTCTCTTACCGGGCTCGCGTATGCCTTTGCCCCGACGCTGGAGAACGCGGTGTACTCAAGCAACACCACTGTTGAGGTTCCTGCTGATGCGAAGCAGCTCCCAATGGAAAAGATCGTGGATATAGCTACTCAACGCCACCCCGATCAGCCCATCTCTGGTATTCGTGTTGGCGAAAAAGATCAGGCAGTACGAGTGCTGTTTAAACACCCCACTAAGAGCGCAAGCTTTAGCGATGCCGTATTTGTTAACCCTTACAATGGCGAGATCACGGGAGACATGGTGCAATATGGCAACGCTGGGGCGCTGCCATTGCGAGATTGGTTGTCTCACGGACATCGTGATCTGTGGTTAGGAGATACCGGCCGCTTCTATTCTGAGTTTGCGGCTTCCTGGCTTGGGGTCCTAGCTGTCAGCGGCGTGTACCTATGGTGGAAGCGTCAGCGCAGCGGTACCGGAAGGATCGCCGCTATGTTGAAGGTATCTGGCCGTGGACGCACTAGGAACCTGCGCTGGCACGGCGCATTGGGTACAGCTCTTGCGCTGGGCATGATCTTTTTTACCTTCACAGGCCTAACATGGTCTTCGGTGGCCGGTACCAATATTGGCAAAGTTCGCACTGAGCTGAATTGGGCTACTCCGAAAGTAACTACTTCCCTCGACGGTTCCGCCGCCCCTGCAGTAAAAGATCCGCATGCCGGCCACGACCATGCCGGTCACGATCATGGCAGCCATTCGGCGACCTCGTCCTCTGCAAAGCTGAGCCTTGCCGAGCAATCTACACACGTTGCGGCGACTGCTGCTACTGAATTGCGTAGCGGTGTCACCTTGCGGCCGCCAAGTGAAGCAGGCCAGGCATGGAGCGTCATGGAGAATCGCCAGGCGTACCGCAAAGATAACAACTCTATTGCAGTCAATGGCGATACGGGTGAAGTAACGGCCCGTCTGGCATTTGTTGATTGGCCTTTTGCTGCGCAAGCTACGGCATGGATGATTCAGCTGCACATGGGCACGATGCTGGGGCTTCCCAACCAGATTGTGTTGGGATTGCTTGCGGTAGGCATCATCATCTTGGTTGTACGCGGTTATATGTTGTGGTTCCAGCGTCGTCCGCAAGGCCAACTCGTGGCGGATGCACCCACGCGCGCCCGTGGCGCGGAGCGTCGTTTTGGCCTGGCGGGGATCCTCGCAGTGGTGGGCATGATTGCTTATGGATTCTTCGCCCCAGTATTTGGTGTTACTTGCTTGGCCTTCGTGGTGCTCAGCGTGCTCTGGGACGCGGTGCGCTCGCGGCGTCGTAAAGCAAGCTAAATGATCAATCGTGCCCGCAACGCAGATTCCCAACCGCCGAAAGACGACTCGGAAGCGCCGCACGCCTCTGCTGCAGCCAGCGACCCATTTCCGGTGATGCTCAAACACCCCGACAAGGACAACCTACGGGACAAAAGCTACGACTTTGACTACACCCCTGACATCCAAGATGGCCCACGCACTCTGTTCGGAATAGTCGCTGCAGTCCTGGGAGGTGGGGTCCTTACTTTCATCTCCTGGTACATACTCAAGCAAGTCAATCTCCCAGCCTTTGGCCCTTCTCTGGTTACACGTGCACTGGCCACTTTCTGCACACTTCTTGTTGTTGTTGCGGTCACGGCACTCATGATCTGGTGGGTTCATTATGAGAAGACAAACCAAGAGCGTCCCCGTTGGTTTACCTGGCTCACCTACGCCCTGACCTATTTATCCCCGGCAGGTCTAGTAGTGGCTTCCCTCGGGATACCGCTATCCCCGACCAAGCTCTACCTTGACGGACTAACCGTAGATCAAGTTTTCCGCACCCAATACATGACGCGGTTTACAGATTCCTGGCAGCTCACCGATATGAACTATATCGATCTTCCAGCGTATTACCCCGGCGCATGGTTCTGGTTTGGCGGCAGACTGGGAGCTCTCCTCGGGCTTCCTGGGTGGGAAGTCTTCCAGCCATATTCGCTCATCTCTCTCAGCATGGCAGGCTGCCTCCTCGTCCCGATATGGCAGCGTCTCGTTGGGAGCTTGCCCGTAGCTACCGGCATAGCGCTAGTAACCACTACTATTGCGCTCGTTATGTGTGCGGAAGAACCCTACGCATGCATTATCGCAATGGGCATACCAGCCGCAGTTATTATCGGTCGTCGTGCATTGTCGGGACGCAAAAGCGCCATGCTCGCGATTATTTTCTATCTGGGTGTTTCTGCATCTATGTACACCCTCTATACAGCTATTATCGCGCTGAGCCTGATCGCTATCACTGGTGTTATTTCCGCATTAATGCTGCGTTCTTGGAAGCCCATTGGGCGCATCGTCACCATTGGTGTTTCTTCTATGGCTATCGCCGCTATCGCGTGGGGCCCGTACTTTGTTTTCATTTTAAGCGGCAACCACACCTCAGGTGCTACCGCTTCCCATTTCCTCCCCGTTGAAGGCACGGAAATCCCGCTTCCTATGTTTGCAGCCAGCATTGTGGGAATTCTCTGCATGCTAGGCCTGATCTACCTATTGGCTCGAGCGGCGGATCCAGACATCAACTCCCTAGGCGTTGCCGTCGTGGTTGCTTACATCTGGGTCATAGCCTCCATGGCTGTTACGCTCACGGGCTCTACTCTCCTTGGCTTCCGCCTGGATCCTGTGGTCACAGTTCTTCTAGCCACCGCAGGTGTACTGGCCATAGCGGATTTCCGCCTTGTAGGAATTCACCGCCTCTATCCCGTGCAATTCTCTGCTAGCACTTCACGGCAAATCACAATGGTCATTGCCATTGTGATCGCCCTTGGCGGCATCAAATATGCCCAGGATATTCCCGCAAAACACTCGCATTCTATTGACCATGCTTATTCCAGCACAGATGGTAACGGTGAGCGCGCTGACCGTTACCCGGCTGATGCCACGCAGTACTATGCCGAGATTGACAAAATCCTGCGGGGAAACGGTTCACTTCCACGCGAGACTGTAGTTCTCACAGATGAGATGAACTTCATGGCTTATTACCCCTACCACGGTTTCCAGGCCTTCACCTCACACTATGCAAATCCTCTTGGGGAATTTAATGAGCGGAATAAAACCATAGAGCAATGGGCAATGGACAGCTGGCAGCAGCTCAAAGATCCCAAAGCGTTCGACCGCGCATTGCACTCCACCCCATGGCGGGCACCCGATGCTTTTGTTTTCCGCGCCGATTCCACGGAAGAAAGTTCAAGCGGTTGGAACTTTGACCTTGCGGAGGATATCTATCCCAACAATCCCAATGTCCGTTTCCGCGGAGTAAAAATCAACCCGGAGGTCTTCACAGGCAAAGACTCTCCCTGGAAAGTCGATCAGGTAGGACCATTTGTGGTGGTGACCCGTGGATAA??????????????????????????????????????????????????????TTGGCAGTCTCCCGCCAGACCAAGTCAGTGGCCGACATCCCCGGGGCTCCCGAACGTTTTTCGTTCGCCAAAATTACGGAACCTATTGAGGTCCCGGGACTTCTTGATATTCAGCTAGATTCCTTCGCATGGCTCATTGGCACGCCCGAGTGGCGTGCTCGTCAGCAGGAGGAGCTAGGTGAAAGCGTCCGCATAACCAGCGGACTGGAAGAAATCTTGGAGGAGCTATCTCCGATTCAGGATTATTCCGGAAACATGTCATTGTCTCTCTCGGAGCCCCGCTTCGAGGACATGAAGAACACTATCGATGAGTGTAAAGACAAAGACATTAACTATTCTGCGCCGCTTTATGTGACTGCAGAATTTATCAATAATGAAACTCAGGAGATCAAGTCCCAGACTGTCTTCATCGGCGATTTCCCGATGATGACCGACAAGGGAACCTTCATCGTTAACGGCACTGAGCGTGTCGTGGTCTCCCAGCTTGTTCGTTCGCCTGGCGTTTACTTTGACCAGACGATTGATAAGTCCACCGAGCGTCCGCTGCACTCTGTGAAGGTGATCCCTTCTCGCGGTGCGTGGTTGGAATTTGACGTGGATAAGCGCGACACCGTTGGTGTCCGTATTGACCGCAAACGTCGCCAGCCGGTGACCGTTCTGCTCAAGGCTCTTGGTTGGACCACCGAGCAGATCACGGAGCGCTTTGGTTTCTCCGAAATTATGATGTCCACGCTTGAGTCGGACGGTGTGGCTAACACCGATGAGGCTCTGCTGGAGATCTACCGCAAACAGCGTCCGGGTGAGCAGCCGACTCGTGACCTCGCGCAGTCGCTGCTGGATAACGCCTTCTTCCGCGCGAAGCGTTACGACCTTGCCAAGGTTGGACGCTACAAAGTGAACCGCAAACTCGGTCTCGGTGGGGACAACGAGGGTCTGATGACTCTCACTGAGCAGGACATCGCAACCACTCTCGAGTACCTCGTGCGTCTCCACGCTGGTGAGAGCACTATGGTTGCGCCCAATGGTGATGTTATCCCTGTGGATACGGATGACATTGACCACTTTGGTAACCGTCGTCTCCGTACAGTCGGAGAACTGATTCAGAACCAAGTCCGCGTGGGCCTGTCCCGCATGGAGCGCGTGGTTCGTGAGCGCATGACTACCCAGGACGCAGAGTCTATTACTCCTACCTCCTTGATCAACGTGCGCCCGGTTTCTGCTGCCATCCGCGAGTTCTTTGGTACCTCCCAGCTCTCGCAGTTCATGGATCAGAACAACTCCTTGTCTGGCCTCACACACAAGCGCCGTCTCTCTGCTCTGGGCCCAGGCGGCCTGTCGCGTGAGCGCGCTGGCATTGAGGTTCGAGACGTTCACGCTTCTCACTATGGTCGTATGTGCCCGATTGAGACTCCCGAAGGTCCGAACATTGGTTTGATCGGTTCCTTGGCTTCCTATGCTCGGGTAAACTCTTTCGGCTTCATCGAGACCCCCTACCGCAAGGTGGAAAACGGTGTTCTCACCGATCAGATCGATTACCTCACCGCAGATGAGGAAGATCGTTTTGTGGTTGGTCAGGCTCACGTCGAGGTAGACGCACAGGGCAAGATCACCGCAGATAGCGTTACTGTTCGTGTGAAAAATGGTGACATCCAGGTCGTGGCACCGGAAAGCGTTGATTACCTAGACGTTTCCCCACGCCAGATGGTCTCTGTGGCTACCGCCATGATTCCGTTCCTTGAGCACGACGACGCTAACCGTGCCCTCATGGGCGCGAACATGCAGCGTCAGGCTGTGCCGCTGGTTCGCTCAGAAGCCCCGTTCGTGGGAACCGGCATGGAGCGTCGTGCTGCTTATGACGCCGGCGACCTCATTATCAACAAAAAGGCTGGCGCTGTAGAGAACGTCTCCGCTGATTTCATCACCGTGATGGCTGATGACGGCACCCGTGAGACCTACATGCTGCGCAAGTTTGAGCGCACCAACCAGGGCACCTGCTACAACCAGATCCCATTGGTGAACTTGGGCGACCGCGTTGAGGCCGGACAGGTTCTCGCAGATGGTCCCGGTACTCACAACGGTGAGATGTCGCTCGGCCGCAACCTTCTTGTTGCGTTCATGCCATGGGAAGGCCACAACTACGAGGACGCTATCATCCTCAACCAGCGTGTTGTGGAAGAGGACATTCTTACTTCGATCCACATCGAGGAACACGAGATTGATGCCCGAGACACCAAACTTGGTGCGGAGGAGATCACTCGTGAGATTCCCAATGTGTCCGAGGATGTGCTCAAGGATCTCGATGAGCGCGGCATCGTTCGCATCGGCGCTGATGTCCGCGACGGCGATATCTTGGTGGGTAAGGTCACTCCTAAGGGTGAGACCGAGCTGACCCCTGAAGAGCGCCTGCTGCGTGCGATCTTTGGTGAGAAGGCACGTGAGGTTCGCGATACCTCTATGAAGGTGCCTCACGGCGAGACCGGTAAGGTCATCGGCGTTCGTCGTTTCTCCCGTGAAGACGATGATGATCTTGCGCCTGGCGTTAATGAGATGATTCGTGTCTATGTTGCCCAGAAGCGCAAGATCCAGGACGGCGATAAGCTTGCTGGTCGCCACGGTAACAAGGGTGTTGTTGGCAAGATTCTTCCGCAGGAAGACATGCCATTCATGCCTGACGGTACCCCGGTTGACATCATCCTGAACACGCACGGTGTGCCTCGTCGTATGAACATCGGCCAGGTGCTGGAAGTCCACCTTGGTTGGTTGGCCGCTGCTGGTTGGAAGATCGACCCCAAGGATCCCGCTAATGCCGAGCTGCTTAAGACGCTTCCTGAGGATCTGTACGACGTTCCTGCTGGTTCGCTTACCGCAACACCAGTGTTCGACGGTGCTACCAACGAGGAAGTTGCAGGCCTCCTAGCCAATTCTCGTCCAAACCGCGACGGCGATGTCATGGTGGACGCAAACGGCAAGGCACAGCTTTTCGACGGTCGTTCCGGCGAGCCTTTCCCATACCCAGTGTCTGTCGGCTACATGTACATGCTGAAGCTGCACCACTTGGTTGATGAGAAGATCCACGCACGTTCTACCGGCCCTTACTCCATGATTACTCAGCAGCCGTTGGGTGGTAAGGCTCAGTTCGGTGGACAGCGCTTCGGCGAAATGGAGGTGTGGGCAATGCAGGCTTATGGCGCTGCCTACACGCTTCAGGAGCTTCTGACCATCAAGTCTGATGACGTAGTCGGACGTGTGAAGGTCTACGAGGCAATCGTTAAGGGCGAGAACATTCCAGATCCGGGTATCCCTGAGTCCTTCAAGGTGCTCCTCAAGGAGCTTCAATCGCTGTGCTTGAACGTGGAAGTTCTTTCTGCAGACGGCACTCCGATGGAGCTGTCCGGTTCGGATGACGACGAGTTCGACCAGGCCGGTGCCTCACTGGGCATCAACCTGTCTCGCGACGAGCGTTCCGACGCCGACATCGCCTAAATGACCACTCAGATCCTCGCCGCCAACTGGTCCCGACTCGGCGACACATTCACCTCCGCCATCGTGGATACCCTCATCATGGTATCGGTCACGCTCGTCGTCGGCGGTCTTCTCGGCCTTGCCCTCGGTATCCTGCTGTACACCACCCGGGCCGGCGGAATTCTTCACAATAAATTCATCTACACCATTATCAATATATTGGTGAATTTTGTTCGACCAATACCGTTTATCATCATGATTACGGCGTTTGGCCCCCTCACGCTGGCGGTGGTGGGAACAACCATTGGTCGCGAAGCCGCCATGTTCATCATGTCCATTGCAGCGACCTTCGCCGTTGCTCGCATCGTAGAACAAAATCTTGTCACAATTGACCCCGGCGTTATCGAGGCCGCTCGCTCCATGGGAGCGAGCCCCTGGAAGATCATCACGTCGGTGATCGTCCCCGAGGCCCTGGGGCCACTAGTTCTCGGCTATACCTTTATCTTTATCGCCATCGTGGATATGTCTGCAATGGCCGGTTATATCGGCGGCGGCGGTCTCGGAGACTTTGCCATCGTCTACGGTTACCGTGCTTATGATTGGGAGGTCACCTACGTGGCGACCTTCGTGATCATCCTCATCGTGCAGATTGCTCAGCTCTTTGGCAACTGGCTATCAAAGAAAATCATGCGGAGGTAGATGAGGATCGATCCAGACCACGCACGCACGCTCATTGCCCAGCTTGCCAACGATGCCGCCTCTCTCGTCCCCATCGCGCATAGCGTCGGCGCGAGCCTTCCCGAACTCGGCAGTTTCTTTGCTGCTTATAACAGCTGTCTCGACGCATTTATGGCACGGTCGACGGCGCAATGCACCCGTGCAGAAATCCTCGTGGACAAGGCCCTACACAGCCTCGAAGCGGTGGAAAACGCCGATACATCCCTCGCCTTTTCACTGGAGACACTGTGAATGCCGTTGACCAACCGCGATGCGGGGCGATACCTCGGGGACGAGGGACTCACCGAGTTGCCAGAGCATACCCTGCTCAACGTTATTCGTATCCCCGGAAACCCATTGATCAGTCCAGTGCGGTTGATCGCTCGGCGTTTTGGCTATGCGTTGGTGCTGATTCTGCTTGTAGCGTTGATCGTTTACTTTGATAAGGGCGGTTACAGCGAGCATCTCACCTTCATCGATGCGCTTTATTATTCGGCGGTCTCCTTGTCCACCACCGGTTATGGCGACATCACTCCGGTGACGCAAGGGGCACGTCTTCTCAACATCATCATCATCACTCCGCTTCGGTTAACATTTGTTATCCTCCTGGTCGGCACGACGTTGTCAGTGCTGACAGAGGAATCGCGCCGAGCATGGAAGATCCAACGCTGGAGGAAACGCATGCGAAACCACACCGTGGTTATTGGATATGGAACTAAAGGACGCTCGGCAGTCTCTGCACTGCTGGCGGATGGCGTGTCTCCTAAGGAGATCGTTGTTGTGGATACCGATCCTGTAGCGCTTGAGACTGCAAATACGGCAGGACTGGTCACAGTTAATGGGTCTGCGACTAAATCAGAGGTACTCAAACTCGCGGGTGTGCCTAAGGCAAAGGCAGTTGTAGTAGCCCCGAATATTGATGACACCGCAGTGTTGGTAACGCTCTCGGTGAGAGAGCTGGCGCCAAGCGCATGGGTTGTTGCCAGCGTGAGGGAATCTGAGAACCAGCACCTATTGGAACAATCGGGCGCAGATTCAGTGGTGATTTCTTCTGAAACCGCAGGTCGCATGCTTGGTCTGGCTACGGTGACGCCTTCGGTGGTGGAGATGATGGAAGACTTGTTGTCTCCTGATGAGGGATTTTCCGTTGCAGAACGTCCTGTAGGTGAAGACGAGGTAGGTGCTAATCCGCGGCACTTGGCGGATATTGTTCTTGGAGTTGTGCGCTCTGGAGAGCTGTATCGAATCGATTCTCCAGAAGCAGAGACCGTGGAGCCCGGCGATCGATTGCTTTATATCCGACGGGTTTTTAGTGAGGATGTTTCAGATTAAGTGATTGATCTGAAATTCCTCCGCGAGAATCCCGATATTGTCCGCGAATCCCAGCGTATTCGTGGCGAAGACCCTGAATTGGTAGATAAACTACTGGCCGCCGATGAGGCACGACGTGCGGCAATCCAGGTTGCAGACGAGCTGCGTTCCGAACACAAAGCCTTTGGCAAGAAGATTGGCCAGGCCGCTCCGGAAGAGCGCGCTGTCTTGCTCGAAGGCTCAAATGAGTTGAAGGCAAAGGTTAAAGAAGCTGAGGAGGCTCAGTCTGCCGCGGAAGCAAAGGTAGATGAGCTCCAAATGCTCTTTAGCAATGTGGTCACCGATGCTCCTGCTGGTGGAGAAGATGACTTCATTGTTTTGGAGCACGTTGGTGAGCCGCGCACCTTTGACTTTGAGCCCAAGGACCACCTTGAGCTTGGCGAGTCCCTGGGGTTGATTGATACCAAGCGCGGTACCAAGGTAGGCGGAGCACGTTTCTACTACCTCACTGGCGACGGCGCATTCTTGCAGTTAGGAATGCTCAACCTCGCCGCTCAGAAGGCGCGCGAGAACGGTTTCCAGCTGATGATTCCGCCAGTATTGGTACGCCCTGAGATTATGCAGGGAACTGGTTTCTTGGGGGCACACTCCGATGAGATCTACTACCTTGAGCGCGATGACCTTTACCTAGTAGGCACCTCCGAGGTCGCCTTGGCTGGTTACCACAAGGATGAGATTATCGACCTTAATAAGGGACCGATTAAGTACGCTGGTTGGTCCTCCTGCTTCCGCCGTGAAGCCGGCTCTTATGGCAAAGACACTCGCGGTATCCTGCGCGTTCATCAGTTTGACAAGCTTGAGATGTTCGTTTTCTGTAAGCCAGAGGATGCCGTCGAGCAGCACCAGGCGCTTCTGAAGATGGAACGCGACATGCTTGCCGCAGTGGAGGTTCCTTACCGCGTTATCGACGTTGCCGGCGGCGACCTAGGATCCTCTGCGGCTCGTAAATTTGATACAGAAGCATGGGTTCCCACTCAGAACACCTACCGCGAGCTGACATCCACCTCAAACTGCACCACATTCCAGGCGCGTCGTCTTCAGACTCGCTATCGCGATGAGACCGGCAAGGCTCAGACCTGCGCTACCCTCAACGGAACTCTTGCTACTACTCGTTGGTTGGTTGCCATCCTTGAGAACAACCAGCAAGCAGATGGATCAGTCATCGTTCCTGAAGCTCTGCGCCCATTCGTGGGTAAGGATGTTTTGGAGCCAATTAAATAAATGCGAATTGCGTTGGCACAAATTTCTGCTACAGGCAACAAACAGGAAAATCTGCGTCTGATTGAAGATCAGACACGGTATGCGGCGCAGC------GGGGGGCTAATCTGGTGGTTTTCCCCGAGGCCTCAATGCAGGCATTTGATACTGGACGCCTAGATATAAATGCTGAGGATATATCAGGGGCTTTTGTGGGGCGGATCAAGGAGCTAACCGATGAGCTGGGCATTGGCGTCGCGGTGGGTATGTTTACTCCGGCGGATACGGTAGACGTTGAGGGAAAGAGCATCAACAGGGTGCATAACACGCTGGTTGTTACTCTTCCGGGGGCGGAAAATCCGATTTTTTATAACAAAATCCATACGTATGATGCCTTTGGCTATCACGAATCTCATACCGTTAAGGCCGGGGAGGATGTGGTTATTTTCTCCTACGGGGGAATCACTTTTGGCTTGTCTACCTGCTATGACGTGAGGTTTCCTGGGCAATTCCGGGCGCTGGCGCAGCGTGGGGCGGAAGTGATCCTGCTGCCGGCTAGCTGGGCTAATGGCACGGGTAAGAAGGAACAATGGCAGTTGCTTACGGCTGCGCGGGCTCTGGATGCAACGTGTTTTGTGGTGGCGGTGGATCAGGCGGACTCTGGAGTAAAAGGCCCGACTGGCATTGGTTTTTCTCGGGTCATCGGACCGGATGGGGTGTGCATAGCGGAAGCTGGTGCCGGGCCTGAACTGCTCATCGCCGATATCTCTACTAAGGATCTTTCCGACGTTAGATCTGCCATACCCGTTTTATTGGGTGTGGATGAGTACGCAAACGCCTCTCCCGAGCCTAACAATATTTAAGTGGGAGACATCGCGCATACCTCGCTGTCGCCCGACGTTGAAGATTCTTGGCTCGACCGGATCAGCGAACATCGTGAGCGACAGCGCTCCCGTTTTCACGCCTTCTGGCA--TGAA-TCGATCACCTACCCCATCCTCTGGACCAAGAAACTATTGCAGTTTCTCTCCACCACGCCGGGGCGCATGACCACGCTCATCGTTGTACTCAGCATCACCATCTTGTCTGCTGGCGTCTCCATGTCGCAGACATCCGCGGACAGGCGCGCCGATTTAAAAACGCTGATAGATAACACCGAGCCGGTCTCCTACCTTGCGCAAAACCTTTATTCTTCCCTGTCCCTAGCCAACACGACGGCGTCGGTAAGCTTTGTGCGCGCCGGGGTAGACACCAGCGAAAATCGACAGAGATATGAGCAGGCAATCCAAAACGCATCGCGCGCTGTCGCGCAAACAGCCGGCGGGCTCAGCGAGAACTCTGGCCACCAGCTAGAGCTGCTTACGCATATCTCTGAACAGATCCCCATTTACACCGGACTCGTGGAAACCGCGTGGGCTAACAACAGACAAGGTAACCCCGTAGGCGTGGCCTATATGTCTCAGGCCTCTACGCTCATGCGTGAACAGATCCTCCCCGCAGCCGCTGAGCTCTACACCCTCACCAGTAATAATGTGACCAATGAGCAACAGCAGCTCGCCCGCCCGCTCTGGGTTCCGCTCGGTGGTCTTTTTATCGCGCTTATCATGTTGCTGCTCGGCCAGCTCTGGATCGCTCACGTTACCCGCCGCCGACTCAATGGATGGTTTGTGCTGGCTACGCTGCTGATGGTGATCGCCACAACGTGGGTGTCCACCGCCAGCTTCCTCACCTGGAGCGCTAGCTCTACCGCCTACCAAACGGTCTCATCGCCGTTGCAGTCGCTCACTGACGCCCGCATCCGTGTGCAACAGGCCCGGAGCAGCGAGACGCTCGCTTTTGTATGGCGCCAGTCCCTAGAAAACTCCAACACCAACTTTAACGCCGCCCTGGATACCATGGATAAAGCGTTAAATAACTATGAAAATTCTCAATTGGTGGATAATGCCAACAATCGCGAGCACCTTAATCAGGCGGTCAAAGCAACAAAGTCCTGGAGAAGCTCCCACGAAAAACTCGCAGCCGCCCTCAACTCCGGCGATTATGAAGAAGCCCTGGCATTGACTCTCTACAATGATACGTCCGCCGCAACGCCTTCTGCCTTCAACGTTCTAGATTCTTCCCTGGCAAAGCTTATCGACGACGCCCGCCAAACCGCCCGCGGCTACATCACTCGTGGCGCTAACGCCTCCGACGTGGTGAGCACCATGGTCCTTGTGTTTACTCTGGTTTCTGTGCTCTCCCTCTGGTTAGGTATCCGACCTCGGCTCCAGGAGTACCTCTGAATGTCACGGATCTTCCGTTCGGACGAAGTAGCCCCAAACGATCGCATCGTGGTGCGTCGTAAAGCTAATGACATCATTGGGCATGTCCTGAGCATCGATGAGGAAACCCTGGTGGTCCGGCCGCAGAAAGTAGGTGGTTTCCCGTCTGAGGTTCCGGCGTTATCTATCCCTCGCGCTGACATCATCATCATGAAAAAGCTAAGCCCGCGCACTGTTCGTAATTCGGATATCCGTGCGATCGAGAATGCCACGGCCAAGGCCTTCCCGGGCATCGAGCACACCTGGTGCGATCAATGGCTTATACGATCCGGCGACGGCATCACAGAGCGATCTAACAGCGCGGCCCCCCTGGGAAACACCGCCATGTTTACCCCTATTCCGATAGCGGCGATCCATGCGTTTTATAGGCGGCATAATCTGCCCACCCGTATCCTTATCCCTGAGCGCATCGGTGCAATGGCGGAAAAACTCGTGGCGCAGCCAGGGTGGTCCTTGGGCCCCGAGATCATTGTGATGACGCGCAACCTGGATGACCTTCCCGCCACCACGTCCGACTGGGAGTTTCGCATCGATGACCAGCCAGATCAGGATTGGTTGTCTCTTTATAACTTCCGCGGCGAGCCGCTTCCTGAGCACGCGCTCGATCTGCTCCGCGAGGAGATCGAT-GGGAAAATGGGG--TTTGGCAGGCTGCTTACCGCAGAAGGAGAAACCGTAGCTATTACGCGTGGCACCGTCACCGATAATTATCTCGGTTACTCAGCCGTTGAGGTGGCGCAAGCTTATCGACGCCGCGGCCTAGGCACCGAGCTTGGAAGGCATATGCTGCACTGGGGTGCTCGGGAGGGCGCCACGCGAGCGTATCTTCAAGTTATTGCCACCAACGCTGCCGGCATCGGGCTCTACGAGAAACTCGGCTTTGTTGAGCATCACCGGCATCGATATGCGGAAGCGACTAATCTTTAAGTGGAACAGCAGCAAAAGCGTGGCATTGGGCGCAAAGCATTGCTTGGTGGTGCCATCGGTTTTGGTGGCCTTACCCTTGCGGGATGTGACGTAGATGCACCAGGCGGTGTTTTGGGTAAAGCTCTAGCCTTTGGTTGGCCGGAAGGTATTACGCCCGAAGCTACGTCGATGTATAACTTCTGGGTCTGGGTCTGGGTAGCTGCCTGGATCATTGGCTTTATTATGTGGGGCCTCTTTATCTATGGAATGTTTGCGTGGAGCGCTAAGCGCGCAAAGAAAGCCGGTAAAGATGAGTTCCCACGTCAGACTCAGTACAACATTCCATTAGAGCTGGTGCTCACGATCATCCCGATCGTGATTGTTATGGGTCTCTTCTTCTTCACTGTTCAGACACAGGACAAAGTCACCGCAATGGATAAAGATCCTAAGGTTACTGTAGATGTGACTGCTTATCAGTGGAACTGGAAGTTTGGATACTCGGATATCGCTGCCGATCTTTCCCCTACCGGTGCTGAATATAAGGGTGTCGATGATGCTCGCCAAGCTGCTGCTGAGGCAAGCAAGGTGGATCCTAGCGGCAAGAACCCAATCAACGGAATGTCTAAGACCGATACGTCTTACTTGCACTTTAACAAGATTGAGACTTTGGGTACCTCTGAAGAGATTCCAGTCTTAGTTCTTCCAAGCGACACCGCAATTCAGTTTGATTTGGCTTCTGCTGACGTTTCTCACGCATTCTGGGTTCCGGAGTTCCTGTTCAAGCGTGACGTGTACAACCACCCTGAACAGAACAAGCAGCAGCGTCGCTTCCAGATTGAAAAGATCGAAAAGACTGGCGCTTTTGTGGGACGTTGTGCCGAAATGTGCGGTACCTACCACGCAATGATGAACTTTGAGATTCGCGTAGTAACTCCCGAGAAGTTCAAGCAGTACATCTCTTTCCGGAATAGCAACCCGCAGGCTACAAACTCCGATGCACTAAAGAGCATTGGGGAGGAGCCCTACGCAACCACCACGCACCCGTTCAACTCCGAGCGCGCTACGCGTGATGGCAATAACTTTGATAAGACCAGCCCCGCTGCGTAGATGATTGAGTTGTCTTTGGGGACAATCGCCGAAATAGTCGGCGGGAGTCTTACCTCGGGCACCGATCCGACGGCGTTAGTGACGGGATCTGTTGAGTTTGATTCCCGTAAGGTTACTGCTGGTGGGCTATTTGTCGCGCTTAATGGTGCGCGCGTGGACGGTCATGATTATGCTGCGAAAGCAGTATCAGATGGCGCCGTAGGTTGTCTTTTGTCCCGCCCCGTGATGGACGGTATGCGTCCCGTACCAGGTGTTGTGGTCCCTCCCATTCCAGAAAATGAACGTAAGCGTGACAGCTATGCCACAGAAAATGATGTCGATGGGGCAGTAGCAGCGGTATTGCGTGCGCTGGGCCTGATAGCTCGTCACGTTATAGATATCCTTACTCAGAAAGGCTTAGTAGTAGTAGGGGTAACGGGTTCCGCTGGAAAAACTTCCACCAAAGACATGATGGCCACGATCTTCTCTGCAGCAGGGAACACAGTTGCTCCTCCGGGGTCGTTTAACAACGAGATCGGCCATCCTTATACAGCCTTGAAATGCACCGCAGAAACTCAATTTCTTATTTCAGAAATGTCTGCGCGGGGGATAGGTCATATTGCGCATTTAGCCGCAATTGCTCCGCCCAAGATTGGTGTAGAACTCAACGTAGGAACTGCACACGTTGGGGAATTTGGGTCCCAAACCGCTATTGCTCAGGCTAAAGGCGAACTGGTAGAGGCATTGCCAGAAAACGGCGAGGCTGTGCTCAATGCGGATGACCCATTGGTTGCACAAATGGCGTCGCGGACTAGAGCGCGCGTGACTTCTTATTCTGCGGTGAGTACAGCAGCCGCCGTGTACGCAACGGATATCACCTTTGACCACAACGCATGCGCGCGCTTTAGGCTTCACATTGAAGACGAAAACGTACATCAGATTACGTTGTTAGTGGCGGGAGAGCATCAGGTATCTAATGCTCTTGCTGCCGCTGCAGCAGCACACGCCGCGGGAATAGATTCTGAAACGATTGCGCATTCCTTGAACCGACACGTGGGAGCCTCCGCACATAGAATGTCGCTCGTTTCTTGCCCTCGTAATATCACGGTGATTGATGATGCCTACAACGCTAACAACGAGTCCATGCGCGCCGGGCTATCTGCACTGGTGCATACTGCTCGGTCTCGAGGGAGCAGCGCTTGGGCAGTATTGGGACCGATGGGTGAACTAGGCCGAGAATCACAAACAGTCCATGCAGCAATCGGTGCTGAGCTTAAAAACATAGGTGTACACGGACTTATCGCAGTAGGCGAGAACTCCGACAGCCGCGCCTTAGCCACGGCCGCGGAAAAGACGGGTATAACTACTCTGGTTGCTCGAACTAACCTGGAAGCCGCGCATAAGCTTGCACCTTTGCTGCATGCGGATGACGTGGTGCTGGTCAAAGCATCTAATGCGTTTGCCCTTTGGGAAGTAGCAGATGAGCTGGTAACTGCGATATCCGATCAAGAGCTAAGAATGAAAACCCACGTGAACGATCAACATGAAGAACGAAATGCAGCAGGTGAATAAATGCGTAACAAAGATGCCTTCCGTGATCCTTCTTTATCTGAGCCCAGCTCCGATGTGTCGTTTCCTGCTGCGGGCTCAGATTCAAGCAATAAATCTGATGGTTCCCTCCACTCCCCCACAGAACTAAGTGTTCCGACGAGTGATTCCGTCGAGAGCGCTTCCTCATCTGCCAACAAACAAACAGTTAAAAAGACATTTGCTGGCGGCACCTGGGTTGCCCTCATCATCGGTGCTCTCTTGTTGATCCTTCTGCTTATCTTCATTTTGCAGAATCAGGAAAAAGTAGTCCTTCACATGTTTGCGTGGGAATTCTCCGTACCAGTGGGAGTTGGCTTCCTTCTTGCATCCATTACAGGAGCATTGATTATGGCCTTGGTCGGTGGAGTACGAATGTTCCAGTTACGGCGCCAGATTACTAAACATTAAATGCGTGAAGAAAGTTCGGGTCAACAGGATATAGAGGCGATACGTCCTATTGCCGTCGTTGGCCCGACCGCGTCGGGGAAATCAGCTCTTGGTATTGCTTTAGCTCATGAGCTCAACGGAGAGATAGTCAATGTTGATTCGATGCAGCTTTATCGAGGCATGGATATTGGTACAGCTAAACTTTCTATTTCTGAGCGCGAAGGGATTCCGCATCATCAGCTCGATGTTTGGGAGGTTACGGAGACTGCGTCTGTAGCAAGATTCCAACAAGATGTCGTTCGCGATGTAGAAGACATCATGGCACGTGGGAAAACCCCCATTCTCGTGGGGGGATCGATGCTGTATGTGCAAGCGCTTGTCGACGCCTGGCAATTTCCGCCTACTGATAAGAAAGTTCGAGCTAAATGGGAAGAAAAACTCGCTGAAATCGGTATTGACGCGTTGCATCGCCACCTTGCGCTACTCGATCCCGCTGCGGCGGAGATCATTGAAGACAAAGATCCTCGCAGGACAGTTCGTGCGTTGGAAGTTATTGAGCTTACTGGTCAGCCATTTCAAGCCAGCCAGCCACCCAAAAATGGTGCTCCTCGTTGGGGGACGCGAATTTTAGGCCTACGTACACACAGTGATTGGCTTAACCCTCGTATTGAGTTGCGTACTCGTCTCATGTTTGAACAAGGTTTTGTCGCAGAGGTTGAATCGTTGTTAGACAAAGGATTGGTAGCTGATTCGACGGCGGGACGAGCGATCGGATACGCGCAGGTTCTACAGGGAATGGCCGGTGATTTAACCTGGGATGAGGTGGTAGATCGGACGATCACGGGGACTCGCAGATATGTTCGCAGGCAAAGAAGCTGGTTTAACCGTGATCCTCGTATCTCCTGGATCGATGCCGCTGAAGATACTCCGACGCAAGCGCTATCATTGCTAACGTGAGTGCCCAACCTTTCGGACCAGGCTAAAGAAGAACTCATCAAAGTATCGGTGCCTCGTCAATCAGCCCGTATTGCTGAACTCGCATCCGTGATCCGCTTTGCAGGAGCTATCGACGCCGTGGCCGGGCGAGTAGTCGTAGATATAGAGGTAGGTGAGGAGGCGCTAGCCCAAAGAATCGCTGCGGAGATTAAGGACCTTTTTGGTATGGAGTCGCAGGTACTTGATTTGGGTCCGCTGAATAGCAGTAGGAAGGCGCCGCGACAGGTTGTTCGAGTGGCAGACAACGCTGATAATCTCATTCGGCGGGTGGGCTTAGTAACCCGAAGCGGACATCAGGTTCGGGGTCTTCCTCCGCATATCATTGCAGGTTCTATTGCAGATTCAGAAGCAGCATGGCGGGGTGCATTCCTAGCGGCTGGAAGCCTATCTGATCCCGGTAGGACATCCGGTTTGGAGGTGGCATGTCCTTGCCAGGAGGCCTCTTTGGCTTTGGTAGGATGCGCACGTCGACTCGGTTTATCTGCGAAAACTAAAGAAACCCGCGGCGTAGAGAAGGTGGTGATCCGTGACGGGGAAGCAGTAGGCGCTTTGCTATCACGCATGGGAGCACATACGACAAGACTGTTGTGGGATCAAAAGCGGCAGCGCAGGGAGTCCCGTCCAGTGGGAAATAGGTTGGCTAATTTTGATGATGCCAATCTGCGCCGTTCCGCACGTGCTGCTGTTGCTGCTGCTGCCCGTGTGGAACGTGCCATGGCCATCCTGGGGGATGACGTCCCCGATCACCTTGCGCAGGCCGGACAGCTTAGAGTGCAGCACCGTCAAGCCTCGTTAGAGGAACTTGGCCGACTTGCAGATCCGCAGATGACAAAGGACGCAGTTGCTGGACGCATACGTCGGCTGCTCTCCATGGCTGATAAGCGGGCTGAAGAACTGGGTATGCCGGATACCTCCGTGGCAGTTACGGATGATCTTCTTGATGAGGTTTAGATGAGAACCA---CACCAACCACGCAGGATTTACCGGATTCTCGTGGCGGAACCTCACAAAAAGTAGTGCGTTCTGTCGTGGAAACCCGAAGTACCGACGGGGAGACCCGTCGCCAGATCATGCTGGTTATGCTCAAGTCTGGCCCTGTCACCGCGACTCAACTAGGAGAAGCTCTCGGGCTTTCTGTAACAGGCATTCGACGCCACGTCGATATTTTGGTTGAGGAAGGCCTTGCTGAAGTATCTCAGCCTAGAAAAGTGACCGGTGATAAAACTCGTGGACGTCCGGCGAAAAGCTTCAGGCTTACTGCGGCCGGACGCGGGCAGTTCGGGCATGATTATGACTCTTTGGCTGCTCAGGCATTAGCTACATTGAGGGAAACTGGTGGCGAAGCCGCAGTAAAAGAATTTGCACGTAAACGCGTTGCCGCAATCGTTGAAGGGATTGAAATTCCAGCAACGGAAGATGTGAACTCCTTGGAAAAAACTGCATCTGCTTTGGTAAAAGCATTTTCTGAGAGTGGATACGCCGCAACATTGACCAATGCCGCAAATGGTGTCCAAATATGCCAACATCATTGTCCCATTGCTGGTGTCGCCGCAGAGTTCCCGGAGCTCTGCGAGGCCGAACATGAGGCTATTGCAATGTTGCTTGGGCATCACGTCCAACCGCTAGCTTCTATCGCTGAAGGTCATGACATATGCACGACCAACATTCCGATAACTCCAATTCTGACCCCCACAACTAAGACTCCAAATGAAAGGAGTGGTTCATGAGTGTCTTTTATTTTTTTAGCGGTGGTGGTGGTCTTTGTGGCCCTAGTCATCGCAAAATCAATCGTCATTATTCCTCAAGGTGAGGCAGCTGTCATCGAGCGCCTTGGGCGTTACACAAAAACGATTTCTGGAGGAGTGAGTCTTCTTGTTCCTTTCATTGATCGTGTTCGGGCAAAAGTAGATACGAGAGAAAGAGTTGTTTCCTTCCCACCTCAAGCAGTAATCACCCAAGATAATTTGACTGTTGCTATTGATACCGTAGTGACATTCCAAATTAATGACGCTGCTCGTGCTATCTACGGGGTAGACAACTACATAGTCGGTGTTGAACAGATATCCGTAGCTACGCTTCGCGACGTAGTAGGCGGTATGACGTTGGAAGAAACTTTAACCTCGCGCGAAGTTATTAATCGGAGGCTGCGCGGCGAACTGGATGCGGCTACGACCAAATGGGGCCTGCGTATTAGTCGAGTCGAGCTCAAGGCGATTGATCCACCGCCATCGATTCAGCAGTCGATGGAAATGCAGATGAAAGCTGACCGGGAAAAACGCGCAATGATTCTGACTGCAGAGGGGCGTCGTGAATCGGATATTCGCACTGCAGAAGGTGAGAAGCAAGCTAAAATTCTTGCTGCAGAAGGCGAAAAACATGCGGCAATTCTGGCAGCTGAAGCTGAGCGTGAAGCAACTATTTTGAGAGCCGAAGGAGACAGAGCAGCAAGGTATTTAGAGGCTCAGGGTGAGGCTCGAGCAATCCAGAAGGTTAACGCGGCAATTAAGTCAGCTCGAGTAACCCCTGAGGTTTTGGCTTACCAGTACCTGGAGAAGCTACCTAAACTTGCTGAGGGAAATGCATCGACAATGTGGATGATCCCGAGCCAGTTTGGGGATTCCCTTGAACAGTTTGCTAAAGCACTAGCCAAAAAAGACGATGACGGAGTCTTCCGATATGAAAGCAGCGAGGTAGATCAACGGAGCCTTGACGTTGCAGAGGAAGACGACCATGAGGATTGGTTTAAAGCTTCATCGAATCCGGAGATCGAGGCAGCGGTAGCGGCGGCTAAAGCAGTGGCGAATAAACCTGTGGATGAGCCCACAGGCGTTATGAGCTCTTCTTCAAAAGAAAAAGCACGTAACCAGCCTGCAATTGAACCGGGAATGGCTAGACAAACTGATGATTTATTGTTAGAAAATCCAGAAACTCTCGCATAGATGAACTCCCATCAAAAAAACATTAACGCTGGCGGCCCCAACGCTGATGATGATTCTTTGGACCACGCACTCGGCACTGCCCAAGCTCAGATTTCAGCAACAGGCGTCGATGACCTCTTAGATGAAATAGATGGTCTTTTAGAAAACAATGCCGAGGAGTTCGTTCGTTCTTACGTTCAGAAGGGCGGGCAGTAAATGACCGCTGCAATGTATGACCTGATGGACTTTGATGAGGTCCTGGAGAAATTCGACCCTGTCATGGGCCTTGAAGTTCACGTGGAGTTGGCCACCGAGACTAAAATGTTTTCCGCTCCATCGGCGCATTTTGGTGCCGAGCCTAACGTGAACGTTGACCCGGTTTCTTTGGGGCTACCAGGGGCGCTGCCTGTGGTTAATGCTAAGGGCGTCGAATGGGCTATCAAGATCGGTCTTGCGCTGAACTGCCAAATTGCAGAGTCTTCACGATTTGCTCGTAAGAACTACTTCTATCCAGATCAGCCAAAGAACTACCAGATTTCGCAATACGATGAGCCCATTGCTTATGACGGCTACCTGGATGTTGTTCTGGACGATGGAACTCCGTGGCGTGTGGAGATTGAACGTGCGCACATGGAAGAAGACACGGGAAAGCTTACCCACCTGGGTGGAGCCGATGGGCGTATTCACGGAGCCACGGCTTCGCTCGTCGACTGTAACCGTGCAGGTATCCCGCTCATCGAGATCGTTACCAAGCCTATCGAAGGCGCAGGGGAACGAGCTCCAGAGGTGGCGCGTGCTTATGTGGGTGCGCTTCGGGATCTGGTTAAAGCTTTGGGCGTTTCTGATGCCCGTATGGATCAGGGGTCGATGCGATGCGATGCTAACGTGTCGCTGCGCCCCGTTGGGACCGTTGAATTTGGTACGCGCACTGAGACCAAGAACATTAATTCCTTGAAGTCTGTAGAGCAGGCAGTGCGTTTTGAGATGCAGCGCCAAGCTCAGGTATTAGAAGACGGCGGGACGATTGATCAGGAGACTCGTCACTACCAAGAAACCGATGGAACAACTTCCAAGGGACGTCCTAAAGAAACTGCTGAAGATTATCGCTACTTCAACGATCCAGACCTCCCGCCGGTTATTGCGCCGCGCGAATGGGTAGAAGAAATCCGTTCGACGCTGCCTGAGCTCCCCTGGGTGCGTCGTACGCGCATTCAACAGGAGTGGAACCTTAAAGATGAGGAAATGCGCGACCTTGTAAACGCAGGCGCGTTGGACCTGATCGTAGAGACTGTAGAAGCAGGTGCCACTCCATCAGAAGCGCGTTCCTGGTGGGTTGCTTATTTGTCGCAAAAAGCAAATGAGCAGGGGGTAGACCTTGATGCTTTGCCGATCAGCGCTGCTCAAGTTGCTCGCGTAGCCGCTTTGGTTAAAGAAGGGAAGCTAACCAATAAATTGGCGCGTCAGGCTGTCGACGGCGTTCTCGCTGGCGAAGGCGACGTTGATGAGGTAGTCGCCTCCCGGGGCCTGGAAGTTGTACGTGATGATGGTGCGATTGAAAAGGCCGTGGAAGAGGCACTGGCCGCTAACCCCGATATCGTAGAAAAATATCGAGCAGGAAACACTAAGGTCACAGGTGCAATTGTCGGAGCCGTTATGAAGGCCACCCGGGGTAAGGCCGACCCGGCTCAAGTGAACAAGCTCATAGCAGAGAAGCTCGCATAAATGACACCAGCGGATCTTTCACACCTGATTAAGCGCACTGCTACTACTATCCTTGAGTCACGTGGTCTCGATGCCTCGGTTTTGCCTGAGACAGTAGTCGTGGAGCGCCCGCGTAACCCCGAACATGGGGATTATGCGACAAACGTTGCCCTTCAAGTGGCTAAAAAGGTGGGAATGAATCCGCGTGAGCTTGGGCAGTTGCTTGTCGACGCCCTAGCTCTTGATGAAGCCGTCGCGGAGGCCGGTATCGCCGGCCCGGGCTTTATCAATATTCGCCTTGCTGCTGCGGCCCAGGGGGAGATCGTTGCTAAGATTCTCGCTGCAGGTGAGGCATTTGGTCATTCAGACCTCTATGCAGGTAACCGTGTGAATCTAGAGTTTGTTTCTGCAAACCCAACAGGGCCGATTCATCTAGGTGGCACCCGGTGGGCAGCTGTAGGAGACTCTTTAGGTCGCGTCTTGGAGGCTTCAGGCGCTGAAGTCACAAGAGAGTATTACTTCAATGATCACGGACGCCAGATCGACAGATTCACCAATTCGCTCGTTGCTGCGGCAAAGGGCGACCCCACGCCAGAAGATGGTTATGGCGGAGACTACATCAACGACATAGCAGAAGCTGTGGTTGCATCGCATCCTGATGTTCTTACTCAGGAGCCTACGGAGATGTTGGAGACGTTCCGTTCTGTTGGCGTAGAGATGATGTTTAGTCACATCAAAGAGTCGCTCCATGAATTTGGTACTGACTTTGACGTCTTTTTCCATGAAAACTCATTGTTTGAATCAGGCGCTGTTGATAAAGCGATTGAACGCCTGAAAGAAAATGGAAATCTATATTTCCAAGACGGAGCTTGGTGGCTCAAGTCTTCTGATTATGGTGATGACAAAGACCGCGTTGTAATTAAGTCAGATGGCGATGCAGCCTATATTGCCGGTGACATTGCATACGTAGCTGACAAATTCGAGCGTGGACACAACCTGTGTATCTACATGCTTGGTGCAGATCATCACGGATATATCTCTCGTTTGCGTGCTGCTGCTGCAGCACTGGGGTATGAGCCCAACAGCGTGGAGGTTCTCATCGGACAGATGGTGAATCTGGTCCGCGATGGGCAAGCAGTTCGCATGTCCAAACGCGCGGGCACCGTGATCACTTTGGATGATTTAGTTGAGGCCATTGGCATTGATGGTGCTCGGTATTCCATGATCCGATCATCGGTGGACTCTAGCCTTGATATTGATCTGGCATTGTGGCAATCGCAAAGCAGCGATAACCCTGTTTATTACGTCCAGTATGGTCATGCACGCCTGTGCTCGATCGCGAGGAAAGCTGGTGATTTGGGGATAACCGCTATTGACCCCAATTTTGCTTTGTTGACCCATGACCGTGAAGGTGATCTGATACGTACGCTGGGAGAGTTCCCTGCAGTAGTAAAGGCTGCCGCTGAGCTGCGCGAGCCACATCGTGTCGCACGCTATGCGGAAGAATTGGCTGGAACATTCCATCGTTTTTATGATTCGTGCCAAATCCTGCCTAAAGCAGGTGAAAGCCCGCAGCCTGTTCACACCGCGCGTCTTGCCCTGGCTAATGCCACCCGTCAGGTTCTTGCTAATGCCTTGGGTCTGGTTGGTGTTACAGCACCGGAGCGCATGTAAATGACTACTCAAGATAATCTTTCTGAATCAGCCGTACGCGCAGCACTCGCGCGCGTCGAAGATCCTGAGATCGGCCGTCCTATCACTGAGATCGGAATGGTGAAGTCCATTGCGATCAACGGAAATGATGTACATGTCGAGATTTACCTGACCATCGCAGCTTGTCCGATGAAAAACACACTCACAGACAACACCCGTGCAGTTCTTGAGGAACTTCCGGGCGTAGGAGAAGTGAGTGTGAGCACCGACGTTATGTCCGATGACCAACGTCGTGAACTTCGCCAAACACTTCGCGGTAGCACCGAAGAACCAGTCATCCCCTTCGCACAACCAGACTCAACTACCAGAGTCTTCGCAGTAGCTTCAGGTAAAGGCGGCGTAGGAAAGTCGTCTATGACGGTGAACCTTGCCACAGCCTTAGCATCAAAAGGTTTAAAAGTAGGTGTCCTCGACGCAGACATCTACGGACATTCTGTCCCCGGAATGTTGGGTTCCGAGGAACGACCGCATGCAGTGGATGACATGATCATGCCGCCACAGGCACACGGAGTGAAGTTGATCTCAATTGCGCATTTCGTAGAAGGCAATGCTCCTGTGGTGTGGCGTGGACCGATGCTGCATCGTGCTATACAACAGTTCCTAGCGGATGTTTTCTGGGGCGACCTAGACATCCTCCTACTCGATCTCCCTCCAGGAACAGGCGACATCGCCATTTCTGTGGCACAACTCGTTCCTAATGCCGAGCTTCTTGTCGTCACTACACCACAGGCAGCCGCAGCAGAGGTTGCCGAACGTGCAGGATCGATAAGCATTCAAACGCATCAGCGCATTGCCGGAGTGATCGAGAACATGTCCGCCATGGTGCTTCCCGACGGTACCGTCATGGACGTGTTCGGTAGCGGCGGCGGCGAAGCGATGGCTGAGCGGTTGCAGACGCTCACTGGTACAACCGTCCCTCTCCTAGGCAGTGTGCCTCTCGACCCACGTCTACGCGAAGGCGGCGATGCCGGGGTGCCTCTTGCTCTAGGGGCCCCAGACTCCCCTGCCGGGCAAGCGATTCATGCTATTGCGGACAAGCTAGTGGTACGGAGGGAATCCCTCGCAGGAAAAACTCTTGGCTTGGGAGTCACTAGGAAGGGTTAAATGCTCAAAGGTTTTAAAGACTTTATTCTCCGTGGAAACGTAGTCGAGTTGGCAGTCGCTGTTGTCATCGGCACTGCGTTCACCGCAATCGTTACTGCATTTACCAATCACTTGATCAACCCCTTGATCGCCTCCCTCGGTGGTGCAGATGTTTCGGGTCTCGGCTTCCACATCCGCTCCGGCAATGAGGCCACTTTCCTAGACTTCGGCGCTGTTATCACCGCAGCAATTAACTTCCTCATCATTGCAGCAGTTGTGTACTTCATACTTGTTGCTCCTATGAACAAGCTCAATGAGATGGCAGCTAGGCGCAAAGGCATCCAAGAAGAAAAAGAGGCTCCAGCTTCTATCGAGGCAGAGCTGCTTGAAGAGATCCGCGATCTATTGAAAACCCAAAGAAACGGTAATTTTCTAAGCGAGTAGATGAACGCACCCGATTATGGAGATCCCTCAACTCCGCGTCACGACGCCGTAGTGACGTTGTGGTTTGTCACAACCGCAGACCCCGGCGCGGTCATAGCAAAGCAGCCCCGAGCCGACCGGGGGTTTGGCCGAAAGCTGTTAGCCCAACTCAATCCGCGCTGGCCGATTACTCCCATCGGTCAGTTTTCTTTGAATCGTTCGGCTCAGGCTTCCCCACAAGAATTTTATATTGCAGGTTTTGAGGGGCTTTCGATCATCCAAACAGGTGTAGCAGACGCCACTAGGCTATCCGAGCTTAATCCAAAGCTTCATTCTTGCATCCCCGCGGCAGATGTCTACGCCTTTGCTATCAATGAGGAAACTGGGTTAGGTGCTTTTGCACATTGGACTGGCGATACCTTGCGACGGTCCTTTTCCGCCCGCAGAGAACGAGTGTATGAAGACTTAGGGCTTCCAGAGCCCTTTGAAAATCCCTATTGGGCAGGAGAAAAAGCAGAGGACAGTGGAGGAATTACTCTGCCTTTCTGGCCAATTGAATTGGTGCGCGAGGCTCAAAGACAATGGCTCGGTTTTGATGTAGAAGGGGCATCTGACATCAATGTGGCGGCCTTTGCGATTGATGGAAGGCCTGAGCCGAAGCTTGTGGATCATCCTTCTGATCAGAAAAAGAGCATTCAGTCTTTAGTCACTACGGCGTCTTCCAAACTCGGTTTGGGAGAGTCTCGGAGTGACTATGACGACTATGAACAGCATGGCTCCGAGCCAACGGTCGCTGCAGAACTGGCTCGTTACGCAGAGGTATCAAAGGATGTGGCCCAGAACCTCGCCGTTACAGCGGG-AAAAAAGATTCGGGTATTTTCTCATAAGCTAGCTGAGAAGCTGCGTCATACCGACCGCCCTTAAGTGTCTGACATCTTGCGAGTAGGTGACCACAGCCCGCGCGTCGCTGAAGTCAGAACAGCACTGACACGCCTTGGTCTTGTGCCGGACTCTGATAAAGAAATCAAGCAGTCTAAGGGGCAAACGTTCACTGACCCAGAGACTTACTTTGACGAGGACCTCGCCGAAGTAATTAAGGGGATGCAACAGGCTCGGGGCATCATCGCTAGCGGTGAAATCAACGAGGTCACACTCCGTGCCCTCCGCGAGGCATCCTATAAGCTCGGTGCCCGAGTTCTTAGCTTTGAGCCGAATAATATCTTTGTTGGCGACGACGTAGTGCAGTTGCAAAC---GCAGCTTCAAGAGCTCGGTTTTTATACCGATCGCGTCGATGGCAGATTTGGTGAAAACACATACAAGGCGTTGCTCAGTTATCAGGTCAATTATGGACTGAAGAGCGATGGTGTCTGCGGCCCTGAGACAATCCGTGCGTTTGGACGTCTTGGACGCAGAATCACCGGCGGTTCGCCTCAAGCGCTTCGTGAGCGCGAGCGTGTCCGCGATGCCGGCCCTATGCTCGCCGGTAAACGCGTAGTTATCGACCCCTCTTTGGGCGGTAACTCACGTGGACAAGTGGTTCAGGGACCTTATGGGGAGATCACTGAAGAAGAAATTCTGTGGGATCTTGCTACTCGGGTAGAGGGACGCATGATCGCTGCCGGGATGGAGACCATTATTTCCAGGCCTAGGCAGGATAATCCTTCACACCTTGAGCGTGCAGATATAGCCAATGCTTTTGACGCTGACGTCATGATTTGTTTGCAATGCGACCAATATCAAAATGATAAAGCAAACGGCGTTGCCACTTTTTATTTCGGTTCTGAGGCCGGAACCAGCTCCCTTACCGGCGAGATGCTGAGTGGATTCATCCAGCGAGAAATCAGCGCTCGCACTGATCTGGTCAACTGCGGTAACCACGGCAGGACCTGGGATCTGCTCCGTATCACTGCCATGCCCACCATCGAAGTGGTCTTGGGTTATCTCACCAATCCCCACGACGTCACCATTTTGACTGATCCTAAGCATAGAGACGCGATCGCAGAAGCAATCGTGGTGGCCGTCAAGCGCTTATATCTCCTCGATGATGATGATCAGCCCACAGGCACGTACAAGTTCGCAGAGATGCTAGAACAGGGCATGCTCTAA [42606 bp]
'Cp 267' ATGTCTAATCTGCTACGACTGATCGGTCGGCGCCTGATTGCGCTACCCATCATGATTCTTGGCGTGACCTTCTTGGTGTTCTTCATCATGTCCTTCAGCCCTGCCGATCCTGCTCGCCTCGCGCTAGGGGAGACGGCCTCGCTGGAGGCGCTCGAAGAATACCGTGAGACCCACGGCCTCAACGACCCTCTGTTGATGCGGTATTACCACTTCCTCGTGGACATGCTCCACGGCGATCTTGGTACCACAACTGGTAGCGCCTCTGTCACAGACGTTGTTGCTAAGGCATTCCCGATTACGCTGCAGCTCACCTTCTTAGGATTGATCCTCGCTGCGGTATTCTCCCTCGTCTTTGGCGTCATCGCGGCCCTCTACCGAGACAAATGGCCTGACCAATTGATCCGCGTCGTCTCTATTGCGGCACTGGCCACCCCTTCTTTCTGGTTGGCTATCCTGCTCATTCAGTGGCTGGGAACAATCCCCGGCGCGTGGGGGCTGTTCCCCGCATTGATTACCTCGTGGGTGAAGTTCACCGAAGACCCTGGGGTTTATCTCAACAACCTTTTCCTCCCGGCTGTGGCCTTGGCCGTTCCAGTTGCCGGTTCACTCACCCGCGTAGTACGTACCGCCATGGTGGAAGAGCTGGACAAGGATTACGTGCGTACTGCCATTGGATCCGGTATTCCCAAGGCTGAAGTCATCTCCCGTAACGTTCTCCGTAACGCGCTTATTACCCCCATCACGGTTCTGGGGCTCCGCGTTGGTTACCTCATGGGTGGCGCTGTGATCATCGAGATCATCTTCAACATTCAGGCTATGGGTCAGCTCATCCTCGACGGTGTTACCCGCAACGATGTTTACCTCGTTCAGGGCGTTACCCTCACTGTCGCTATCACGTTCATCATCATCAACATCATCGTTGACATGCTTTATGTGCTCGTCAACCCACGCATCAGGAGCATCTAAATGATGATCTTGGCCTTTGTCCTGGTTAGCTTTGTTACCCAGCGGTTAATCAATACCAAGTTGGATATTGCAAACTCGGAGATCGACCGTGCGCGTGTGTCTGTGGAACAACAAATTAAGGCCACAGGTGCTTCCAGCAGTATGCAGGTTCGTCTAAATTCTGCCCGTGCCGCCCTTGTAAACAAGGTGGCATCGGCAGAAGACCAAGCAGTATATGAGCCAGTCATTCTGGTGAACAACCCCGATGGTTCTGTGATCGCGTCGCCGGAGGGATATCGCATCCCAGAACGGCTTCGGAGCTTTGTGGATCAACGGCAAGTTTCCTATCAATTTGCCACCATTGACCGCGCCAACGGTACAACCTATAAGGCGCTTATCATCGGGACCCCGACAAACTCCGATATTCCTAACACACAAGTCTATTTAGTGATGTCTATGGAATCTGACGAGGCAACTCTAGCGCTGTTGCGCGGTCTGTTTTCCGGGGCAGCCATTGTCCTTGTGGTGTTGCTCGTGGGGATCACCTGGTTGCTTACTCAACAGGTGATCACGCCGGTGCGTTCTGCAAGCCGCATCGCGGAACGCTTTAGCTCAGGACATTTGAGAGAGCGCATGGTGGTCGATGGGGAAGACGAGATGGCGCGTCTGGCAATGAGCTTTAATTCCATGGCCGAGTCCTTGTCTAAGCAAATTGCGCAGTTGGAAGAATATGGAAATTTACAGCGCCAGTTCACCTCGGACGTCTCCCACGAGCTAAGAACCCCGCTTACCACGGTCCGCATGGCCGCAGACATGATCGCGGACGGTTCTGAGGATCTCTCACCTGGCGTGAAGCGAGCCTCTGAGCTCATGGTGAGAGAACTCGATCGCTTTGAGGCACTATTGGCTGATCTCCTAGAGATTTCTCGTCATGACGCCGGTGTTGCGGACCTTGCAGAGAACAATCTTGATATCCGCGCGTGTATCAATGCAGCATGGCAACAAGTCGAGCAGCCCTCTCAAGAGCTGGGGATTGAAGTGCGCTTTGATATCCCCGCCGAACCCGTAAACCTGGTGGGTGATTCACGCAGGATAGAGCGGGTGCTGCGTAATCTTTTGGCCAATGCCATTGATCATGCCAATGGAAAGCCTGTGGACGTCCACTGTGCAGTCACGGAAGACGCCGTGGCCGTGGCCGTGGTGGACCATGGCGTAGGCCTTAAACCAGGGCAGGAGGAGCTGGTATTTAACCGGTTCTGGCGCGCCGATCCATCTCGAGTTCGTCATTCTGGAGGCACTGGGCTGGGGCTGGCAATTTCCCGTGAAGACGCAGTCCTACACGGTGGAACGCTAGCAGCAGCGGGTGTCTTGGGGCATGGAACCATGTTTTTGCTTACGCTGCCGCTTATTCCGCGCTCCGATATTACGACTACTCCCATTGAACTCGTAGCTCCGGGCTTTTCGACGCCCGAAGGGTTGGAAGCATCCGGCGACGCTGTGCTGACTGTGGAGGAAGGGCTCGCGGAAAAATCGCTCGGCCAGGATGCCCATCAAAAAGAAGACACCGAGGAAAGGCTAGGGAAGCAGAATGGCTAGGTGGCACAAGAAGTGCTTAAGGACTTGAACAAGGTCCGCAACATCGGCATCATGGCCCACATTGACGCCGGTAAGACCACCACCACCGAGCGCATCCTCTTCTACACCGGCATCAACCGTAAGGTCGGCGAGACCCACGACGGTGCTTCCACCACCGACTGGATGGAGCAGGAGAAGGAACGCGGCATCACCATTACCTCGGCTGCTGTTACCTGTTTCTGGAACGGCAACCAGGTCAACATCATTGACACCCCAGGCCACGTGGACTTCACCGTTGAGGTTGAGCGCTCCCTTCGCGTTCTTGACGGCGCAGTTGCAGTGTTCGACGGTAAAGAAGGCGTTGAGCCGCAGTCCGAGCAGGTGTGGCGTCAGGCTGCTAAGTATGACGTTCCCCGTATCTGCTTTGTGAACAAGATGGACAAGCTCGGTGCGGACTTCTACTTCACCGTTCAGACCATCATCGACCGTCTCGGTGCTAAGCCATTGGTCATGCAGCTGCCTATCGGCGCTGAGGATGACTTTGATGGTATTGTTGACCTTCTTGAGATGAAGGCCATCACGTGGCGCGGCAAGGTCGAGACCGGCGCTGAGCCAGTCATCGAGGAAATTCCAGCTGACTTGGCTGATAAAGCTGCTGAGTACCGTGAGAAGCTCGTTGAGACCGTTGCTGAGTCCGATGAGGCTCTCATGGAGAAGTACTTCGGTGGCGAGGAGCTCACCATCGAGGAGCTTAAGGCTGGTATTCGTAAGCTGACCGTTAACTCTGAGGTTTACCCAGTTCTTTGCGGTACCGCTTACCGTAACAAGGGCGTTCAGCCACTGCTCGACGCTGTTATTGATTACCTCCCAACCCCATTGGACATCGGAGAAGTTCACGGCCACAAGGTCGGCGACGAGTCTGTGGACTTGGTTCGTAAGCCTTCAGTCGACGAGCCTTTCTCTGCTCTTGCGTTCAAGATTGCAGCTCACCCGTTCTTTGGCAAGCTCACCTTCGTCCGCGTTTACTCCGGCATCGTTGAGCCTGGCGCTCAGGTTGCAAACTCCACCAAGGGTAAGAACGAGCGCATCGGTAAGCTGTTCCAGATGCACGCCAACAAGGAGAACCCTGTTGACGAGGCACGCGCTGGTAACATCTACGCGTTCATCGGCCTGAAGGACACCACTACTGGTGACACCCTCTGCGATAAGAACAACCAGATCATCCTCGAGTCCATGGACTTCCCGGATCCTGTGATCAAGGTTTCCATCGAGCCAAAGACCAAGTCTGACCAGGAGAAGCTCGGTACCGCTATTCAGAAGCTTTCTGAAGAAGACCCGACCTTCACCGTTGAGCTCGATGAAGAGTCCGGCCAGACCGTTATCGGCGGCATGGGCGAGCTTCACCTCGACGTTCTCGTTGACCGTATGAAGCGCGAATTCAAGGTCGAAGCTAACGTTGGTAACCCGCAGGTTGCATACCGCGAGACCATCCGCAAGCCCGTCGAGAAGCTTGAATACACCCACAAGAAGCAGACTGGTGGTTCTGGTCAGTTTGCTAAGGTCATCATCGGTATTGAGCCTTACGCTCCTGAGCAGGAGACCTTGGAAGAGGGCGAGTCCGCAATCTACAAGTTCGAGAACGCTGTTACCGGTGGTCGTATCCCGAAGGAATACATTCCTTCCGTGGACGCAGGTATCCAGGATGCAATGCAGTATGGTTACCTCGCTGGCTTCCCGCTGGTAAATATCAAGGCAACGCTTATCGACGGCGCATACCACGAGGTTGACTCCTCTGAAATGGCCTTCAAGCTTGCTGGTTCTCAGGCTCTGAAAGAGGCTGTGGCAAAGGCAAAGCCAGTTCTCCTTGAGCCTTTGATGGCTGTTGAGGTTATTACTCCTGAGGAGTACATGGGCGACGTTATCGGCGATATCAACTCTCGCCGTGGCCAGGTCTCCGCTATGGACGACCGCGCTGGCGCCAAGGTAGTCAAGGCAAAGGTTCCGCTGTCTGAGATGTTCGGTTACGTCGGTGACCTGCGTTCTCGTACTCAGGGCCGTGCTAACTACACCATGATCTTCGATTCCTACGCAGAGGTTCCGACCAACGTAGCAACCGAGATCGTTGCTGAGCGCAACGGCACTGCCTAA???????????ATGGTTAGCTGCGCCTCTTGCGTCATGTTCTGTCGCAGTGAGGAGGAGGTAGCGCGTCTTTACCCGCGCCTGCGCCTGCAGGTTTTTATGGGTATTTTCATCGGATACGCTGGTTTTTACCTGATCCGTAATAATATCTCGCTTATCGCTCCGCTGCTGATCGACGATACCGGTATTGACAAAGTAGGCATTGGCC-TTATTGCCAATGCCGTTCTTTTTGCCTACGGCCTGTCCAAGTTCTTCTCTGCGATGATCTCGGATCAATCCAATGCTCGGTATTTTATGCCCTTGGGTCTTGCCCTTTCGGCAGTAGTTAACCTGGGCATTGCTTTTGTTCCGTGGCTCTCTGCTTCTGTTGCGGTATTTGCCATCGTGATGTTTATCAATGGCTGGGTGCAAGGTATGGGCTGGCCGCCGGCAGGACGAGTACTGGTTTATTGGTACTCCACTAATGAGCGTGGCTGGAAGACCTCTTTGTGGAATACCGCGCACAACGTTGGTGGTGCCGCATTGCCGTTCCTGGTAGGTATTGGCCTGGCTCACATAAGCAACTCCTGGCAAATTGCTTTCTGGTTCCCGGCATTGGTCGCGCTGCTAGTGGCAGCCCTCGGCTTTGCTTTGATCCGGGACACGCCGCAGTCACAGGGCTTGCCGCCTATTGAGGAATATCGCGATGATCCGGCGAAGGTAGAGGTTGATCTCCAGGACGGTCTGACTACATTCCAACGTATCCGCAAGCACGTGCTGACCAACCGCACCATTGTGATGCTTGCGGTGGCAAATGTCTTTGTCTATGCCCTGCGCTATGGCGTTCTTAACTGGATCACCGTATTCCTACATGAGAAGCACCATGCGGAAATTGGTGCAGGCCTTACCGGCTTTGCGGCCTTTGAGCTCGCCGGCATCCTAGGGACGATTCTCTGCGGTTGGATGTCTGACAAGATTTTCAAGGGATACCGCTCGGGCGTAGGCATGCTGTTTACCATTCTCACGGCCGTCTGCATATTTATTTATTGGCAACTACCCGTGGGCGCATCGATGTGGATGCTCATTCTGCTGGTTGGCCTTATCGGTGGTTTGATTTACGGTCCTGTGATGCTGATTGGTCTCCAAGCTATTGACCTCTCCCCGCACAATGTTGCCGGTACTGCTGCAGGATTTACCGGTTTGTTCGGATACCTATTGGGCGCAACCCTCGCGTCAAGTGGCGCGGGCTTCCTGGTTCAGCATTATGGCTGGGACGTTACCTTCATCGTATTCATCGCCTTCTCAGTGATTACCGTGATTCTCTTTGCTGTGGTGGGTCGTGATGAGCGCGAGCTTATGCGTAGCCACAATGAAAAAGTACAGTCACGTGCTTAAATGACTGCCGAGAACATCGTCGTCGTCGCAGTTGACGGCTCTGAAGCATCAAATAATGCGGTTCGCTGGGCGGCAAACACCGCAAACAAGCGTGGTGTTCCGCTGCGCTTGGCCGCCAGCTACACCATGCCACAATTTCTCTACGCTGAGGGAATGGTTCCGCCTCAGGAGCTTTTCGACGAGCTCCAGACGGAGACCATGGCAACAGTCGAAGCTGCTCGAACCCTCGCGCATGAGGTAGCGCCAGACATCAAGATCGGCTACACCATCGCGGAGGGGAGCCCCATAGACATGCTCCTGGAAATGTCTAGTGAGGTCACAATGATTGTGATGGGCTCTCGTGGCTTGGGCGGCCTGTCCGGCATGGTCATGGGCTCCGTTTCTGCTGCTGTAGTAAGCCACGCTAAGTGCCCGGTGGTCGTGGTTCGTGAGGATAACCAGGTAACTGACGCCAACAAGTATGGTCCGGTTGTCGTCGGCGTGGATGGTTCTGAGGTCTCCCAACGGGCAACTGAGTTTGCTTTTGAAGAGGCTCAGGCTCGAGGTGCCAAACTTGTTGCTATCCATACGTGGATGGACATGCAAGTACAGGCCTCTCTTGCGGGCCTGGCAGCGGCGCAGCAGGAATGGAATGTTATTGAGGAAGAGCAGACGCAGCTTCTCCATGATCGCATTCAACCCCTGCTGGAGCGTTTCCCCGACGTGAATGTAGATATGGTGATTACCAGGGATCGGCCGATTCGTGCTCTGGAAGATTCTGCCAAGGATGCACAGTTGCTGGTCGTTGGTTCTCATGGACGCGGTGGGTTCCGCGGTATGTTGCTGGGATCCACATCCCGTGCGTTGCTCCAATCGGCGCCGTGTCCGATGGTGGTAGTACGCCCGCCTGATAAGGATTAAGTGGCTCGTGACTATTACGCAATCCTTGGCGTCGAACGTGACGCCACTGATAACGAGATTAAGAAGGCATACCGCAAGCTTGCCCGTAAGTACCACCCGGACGTTAACGGGTCGGACGAGGCCGCGGAGAAGTTCAGCGAGCTCTCAATCGCACAAGAAGTGCTGCTAGACCCCGACAAGCGTCGCATTGTAGATATGGGCGGAGACCCCATGGAGCAAGGCGGCGGCGCAGGCTATGGCGCCGGAGGCTTTGGCGGCGGCGGCCTAGGCGACATCTTTGAGGCATTCTTTGGCGGTGGGGGCGCCTCGCGTGGCCCTCGATCGCGCGTTCAGCCAGGAAACGATGCTCTCCTTCGCACCTCATTGACACTGGAAGAGGCATTTTCTGGAGTAAAGAAGCCCATCACCATTGATACTGCTGTTCTGTGCGATGTGTGCGAGGGAACCGGTTCGAAGACCAAGGCAAAGCCCAAGATGTGCACGCATTGTGGCGGAACTGGTGAAATCCAGCAGGTGCAGCGTTCCTTCCTGGGCACTGTGTTGTCTGCTGCACCGTGTCCGGTATGCGTAAGGTTCACCGGTGAGGTCATTCCTGATCCTTGTGATAAATGCGCGGGCGATGGTCGCGTGAAAGCTCAGCGTGATCTGGTGGTCAATGTCCCAGCAGGCATTGCAGACGGAATGCGTATCCGTATGGCAGGTCAGGGCGAGGTAGGCCACGGGGGAGGTCCCGCAGGAGACCTTTATGTAGAGATCAACATCCGACCTCATGCTGTGTTCCACAGAGAAGGTAATGATCTACATCTAAAGGTCCACGTACCCATGGTTGATGCTGCACTGGGTGCTGAGCTGAATGTGGAATCCTTGGACGGGGAAACCATTACGTTTGCAATCCCCGCAGGTACTCAGCCTGCCGAACGCATTGTGGTGGAAGGCAAAGGCATGCCGCAACTCCGCAACACCGGCAATGGAAATATGATTGCTCACGTTGATGTGACTGTGCCGACGGCATTGGATGAGACGTCGAGAAGCCTGCTTACTCAGCTGCGCGAGCATCGTGATGAGGCAGCAAAGGTCTCGCACGCCGGGGACGGCGAAGAATCACTGTTTGACCGCATACGTAATAAGTTCCGCAGATAAATGAAGTGGACTAGCTTTGGAGCACAGGTGATCTACGGCCTTATCGCCGGGGTCATCCTCGGCCTTATAGCCAGCTCAATGCCAGAGGGAAACTGGCTCACCACCGCACTCACCACCGTGGGCGGCGATTATGTCACTCTCTTAAAGGTCTTAATCCCGCCGCTAGTTATGACGGCCGTTATCACCTCCATTGCTAACCTGCGCCAGGTGACCAATGCCGCGCGTTTAGCAGTAAAAACCCTCGTCTGGTTTGCCATCACCGCGTTTTTCTCCGTCCTTGCGGGCATAGGCGTTGGTTTGATCTTTAAACCCGGCGAGACTTCCGGTTTACAAGACACTTCAGCAGCTCCCTCTTCCGTCGGATCTTGGTGGTCATTCCTCGAAGGAATTGTTCCCACCAACCTCGTGGGATTAGAAGCCCACACCAAAGTGGTAGATGGGGTGGCTTCCACCAGCCTAAGCTTCAATGTGCTGCAGCTTCTGGTAGTAGCCATCGCCCTAGGGATTGCGGCAGTAAAGGTCGGCGAGAAGGCCGAGCCATTTATTAATTTCAACCGCTCCCTGCTGGAGATCATCCAGAAAGTGCTGTGGTGGATTATTAGACTTGCACCCATCGGCACCGCTGCGTTGATTGGAAAGGCTGTGGCCACCTATGGTTTCGGCGCCATGGGAGCCCTGGGCAAATTTGTTCTCACCGTCTATGTCGGCCTAGCTATCGTCTTGCTCGTAATCTATCCAGTGACCTTAAAGCTCCACGGCCTTAACGTCGCCCAGTTCTATCGTCGTGTCTGGCCAGTGACCTCCCTAGGCCTTGTCACTCGCTCCTCCATGGGAGTCATGCCAGTCACCGAGCAGACCGCAGAGGCCATCGGCGTTCCCAAGCACTATGCTTCCTTTGCCGTGCCGCTGGGAGCAACCACCAAGATGGATGGATGCGCCGCTGTATACCCTGCCGTAGCCGCAATATTTG-TTTCTCAGTTCTACGGCGTTCCACTTAACTTCACCGATTACGTTTTAATCGCCGTCGTTTCCGTCCTCGGCTCAGCAGCCACCGCCGGCACCACGGGCGCTACCGTAATGCTGACGCTGACGCTGTCTACCCTGGGACTTCCCCTGGAAGGCGTTGGTCTCTTGCTCGCCATCGAGCCGATTGTTGATATGGGTCGCACCGCAGTGAACGTGACGGGCCAGGTACTTGTCCCGGCTATCGTCGCAAAGCAAGAAAAGCTTCTCGACGCCGTCCAGTTCAACGCAAAACGCACCGTCGCTGAAGAAAAGGTCTCCGTCTAAATGACTACTTCAGGAATGCAGATGCCCTCTGCTCGCTACGTGCTGCCTTCGTTTATCGAGCACGCCACCTATGGCACAAAAGAGACTAATCCTTACGCCAAGCTCTTTGAAGAGCGCATTATCTTCTTGGGTACCCAGGTGGATGATACCTCTGCTAATGACATCATGGCTCAGCTTCTGGTGCTGGAGGGGCTAGACCCCGACCGGGACATCACAATGTACATCAACTCCCCGGGTGGGTCTTTCACCTCTTTGATGGCTATTTATGACACCATGCAATACGTGCGTCCTGATGTGCGTACTGTCTGCTTGGGCCAGGCGGCGTCGGCAGCAGCGGTGTTGCTTGCTGCGGGCGCGCCCGGTAAGCGTGCCTGCCTGCCTAACTCTCGTGTGCTGATTCACCAGCCCGCTACCCAAGGGACTCAAGGGCAGGTCTCAGATCTGGAGATCCAGGCTAAAGAAATCGAGCGTATGCGTACTCTGATGGAGCAGACGCTATCTCGCCACACTGGCCGTACGCCTGAGCAAGTTCGCATTGATACTGATCGCGATAAGATTCTCACTGCTCAGGAAGCTGTTGAATACGGAATCATTGATCAGGTTTTTGATTATCGCAAACTAAACGGCTAAATGGCAACGATTGATGTAACGGAAGACACATTTGAGCAGACAGTCACCACGGACGGGATTGTCATCGTCGATGCATGGGCATCGTGGTGTGGTCCTTGTCGAGCATTTGCGCCGACGTTTGAGAAGGCTTCCGAGAACCACACTGATGTTGTCTTTGCCAAGCTCGACACAGAGGCAAATCAGGGACTCTCGGCTGCTTTGCAGATCCAGTCTATTCCTACGCTCATGATTTTCCGCGAGGGTATCTTGGTGTACCGAGAAGCCGGTGCGCTTCCGGCGGCTGCCTTGGAAGATCTGATTGGGCAGGTGAAGGGGCTTGATATGGAAGACGTGAAGCGTCAGGTCGCTGAACAGAATAATAATAATTAGATGGATACGCATTTTTATGGACGGCGTCTCTCTCGGAGCAACACCCAGAAATGGGTGGGTGGGGTCCTTAGCGGTATTGGGGAAACTTACGGGATTAACATCACTCTTCTTCGAATTCTCTTTGTGGCCAGTATTCTCCTGCCGGGGCCTCAGGTACTTCTTTATATTATTGCCTGGTTTATCATGCCCAAGTACTAAGTGAAGTTCAATCCCCATAAATTTTGGCAGTCCCTACGTGATGAGTTGCCCTCTTTAGGCTTACCCGGTTCGCGCTCTGCCGAGCTTCACATAACCGCGAATGATGCGGCGCCGTACAGCACAGAGCTAAAAGATGGCTCAAAAGTCCCTACCCTGGGTGAACATCATCCATATCAAGGTGGATCTGCGCTTATCAACGCCGTCACAGGTGCCGACCTTTTAGATCCAGCAGCACCGCTAAAGCGCAAGATGGAAAACAAATCGGTGAGTTTTCCGCGAGAACGCGCTGCTTCGGATTTAACTTTTGCAGAATTGCGCCGCTTTGCAATGTTCAGGTGGATGGGGACACTAGGTGCTCTTTTATTAGGTTTCGGAGCGCTCGGCGCGGGTGCGCTTCCCGTGGTCAACAACCCGTACACCAGTTTTATCGGTGGATCAATCATGGCTCGAATGCTTCAAAGCTCAATGATTGTATGCTTCATCGGAGTAGCGCTTCTGGTAATCTCCTGGCTTCTCATAGCACCTTTTACAGGCGCCCTCCCTTCCAGAAACCGACGCCCCAGCAAAAACGACGATCGGCGCGTGGTAAGCACGTCCTTGCTCTGGAGGACTTTTGCGGCATGGAGTCTCCCTATCCTGCTCAGCGCCCCCATGTTCACCCAAGACATTTATTCCTATCTAGCCAATGGCGCGATAGTCCGAATGGGTCTCGATCCTTATTCTGCAGGACCCATAGATCTCTTAGGGACCGATCACACTTTGGCGCGCAGTGTCCCCTTTATCTGGGCGCATTCCCCCTCCCCATACGGCCCCGTTGCACTAGGCCTAGCGTCTCTGATTAGCCGAATAACTGGAGATAGCATTGCCTGGGGGGTGTTCCTACACCGAACCCTTTCTATCGCTGGCATTGCCCTTGCTGGTTGGGCGATCTCCCGACTAGCAATCCGTTGCAAATTAACGCCTCAAGCAGCCCTATGGCTGGGAATACTTAACCCTCTCATCATCTTGCATCTAGTAGGTGGCATTCATAATGAAGCCATACTTTTAGGCCTTCTTTTGGCAGGTTTTGAACTTGGGCTACGAGGTTGCAACTACTTACGCGTGGGACTATTCGGGCATGCAGCGCTCTACCTCGGGGCTTCCGGACTGCTAATTTCATGCGCCGGAATGGTGAAAGTAACTGGTTTTATCGGCCTCGGTTTCACCGGCATGGCTATAGCACGCTCTTTTAGATTCCGTGAGCGCAGCCATGGTTTTTCCCTAGCATGTGCCATAGGCATCCAAATTATCTTTCTAGTGTTCTCCATACTTGCCGTGACGTTTATTTCAGGTATAGGACTTGGATGGATCCATGCACAGGGAGGCGCCGTAGCAATTCGCAGTTGGATGTCTCTGTCCACCGCTGTCGGCGTTGCTGCTGGGTGGTTTGGCATACTACTTGGACTAGGAGACCAGACGGAAGCCATGCTGCAAATAACTCGCGGCTGCGGAGTCTTGTTAGCAGGAATCTTTATGATCAGAATGCTGCTCGCAACCTACTGGGGACGCATACCTGCAATCGGAGGCCTTGGGGTTGCAACTTTTGTTTTAGTTGTTTTCTTTCCAGTGGTTCATCCTTGGTACATGCTATGGGCGATTTTTCCGCTATCGGCATGGGCTAATAGAACGTTCTTCCGCAGGGGAGTCACCTTATATTCAGCATTGCTTTCTTTCTTTGTTCTCCCACGAGGCCTTTCCTTGCCTCCCAGTACCGTACTTTCGATTTACTTCACCTCAGCACTTGGATTGATCATTCTTTTATTCCTCTTGTGGTGGTCGTTTAAACGCGCCCGGCGTTGATTGTTTGAACAAACTCGAGACGATGATGCCTCGCGGGCTTTGAAAGAGATAGAAACTGTCAAGGTATCCTCCGATGGTTTTGTGCGTCATATCGTTTTGGATAGAGATGATCGCCGGAACGCTCTTTCGGGTGATATGTGCCGAGCTATCGCACACGCCGTGACTGAAGCTTCTGCTGCGGCCGTCGATAATGCATCAGTGCGTGCGATCATGATTAGCGGAGTAGGACGAGCCTTTTGCGCAGGTGCTGATCTGGGGTCGTCTGTGCGAGAAGGTGGGGAACATTCCTCGGATGGGGCGGTGTATGGCGCCGGTTTCCATGATGCGCTCTTTGCTATGTTGCATTCGATTATTCAGGCAGAGGTGCCGATAATAGCTAATGTGCAAGGGGCTGCGGTAGGTGCTGGGATGCAGCTTGCTTTGGCGTGTGATCTCCGTGTTGTTGGAGAGTCTGCATGGTTTAAAGTCCCCGCTGTTTCTTTGGGGTTTGCGCTGGATGGATGGACTATAGGGCGTGCTCAAAAACTCTGTGGCGGTGCTTTTGCTAGGAATTTGTTGCTTGCCGGTGCATCATTGACCCCGGATGCGGCTCTGTCTAGTGGTTTTGTTGCAATCCGGGGCGACCATGCTGCAGCAGTTGCTTTTGCTCATGAAGTTGCCGGATTGGCGCCTCTTTCTGTACGGTAGGTGTCCAGTCTTTTCCATTATTTGGCTGATCATCCAGTAGTACTTGTCTTCTTACTCTGCGGGTTAGGCATGGCACTTGGTCGTATCAAACTACGTGCTATTGGTCTTGGCGCAGCAGGTGTTTTATTTTGTGCCATCGTCTTCTCCGCTGTTGCCACCCGATACGGAGTCCAGCTGGCGTTGCCCACCGATATCGGTCACTTTGGTCTTGCGTTGTTTGCCTTCAACATCGGGATCACAGCTGGGCCAAGCTTC-TTTCACAGCGTGAAAAACTTTCTTCTACCGTTATTGGGAACCACCGTCTTATTTGCGGCAGTCGCTGCTGCTGCTTACGGCATAGGCGTGCACCTTTTTAAACTAGATATCGCCGTTGTAGCCGGCACATACGCCGGTGCGCTAACAAACACTCCCTCCCTAGCCGCAGCCGGAGCAGCCTCGGGAGAACCTGCACTGGCAACAGTGGGATATTCGGTGTCCTATCTATACGGCGTAGTAGGAATGATGATCGCAGTGCTTTTTGCCCTGCGCTATTCCCGTACCGATAGGGATGCTCCCTCGCCTTTGGACAACCAAACAATAGTGGTTGATCGCACCGATAAGCCCACTATCCAAGACATACTCGCCTTGGTAGATCACAAAGTAACGTTCTCCCGCATAAAAAGCGGCGACCATCCCGTCCAACACGCGGCACCCGAACGAGTGCTCCTTAAGGGAGACCTCATCACTGTTGTGGGACCACGCAAAGACATCAATCATGCGGCAACACTTCTAGGGCGCGATTCCGCCCGCTCACTCACACAAGACCGCTCTCAGCTAGATTTCCGTCGCATTACCATCTCAGACCCCAAGATTGCCGGACGCACAGTATCGTCATTAAACCTAGCCAACGACTACCACGCCACGATCTCCCGCGTGCGCCGTGGGGACATAGATATGATCGCTCAAGCCGATCTAGTCCTCCAGGAGGGCGATAGAGTTCGTGTGGTCGCCCCTACCAAAAAGATGCCGCAGATTACTAAGTTCTTTGGTGATTCCGCGGGTGGGTTAAGCGACATTAATCCAGTTATTTTAGGTTTGGGCATGGTAGCTGGTCTGCTATTAGGCGGTATCCCGATCCCAACAGGCGACGGTTCCACTTTTCATATCGGTGCGGCAGCAGGCACGCTCATCGTAGGATTAATCCTAGGAAAGATAGGCCGAATCGGGTCGATAGTCACAACATTGCCATATACAGCAACCATCGTGCTCTCCGAATTTGGTCTGCTTATCTTCCTGGCTCAAGCAGGCACCGTAGCAGGCAGCCAAATCATCCACGCCTTCAGTTCTGGCGAGTGGCTAAGCATCCTAGCCCTCGGTTTCATCTTGACCTCACTCCTCGCGGTCTCCATGTATGTGATGATGCGATGGATGTTCGGCATGGGTGGAACCAAACTAGCCGGATATATCGCCGGGGTGCAAACGCAACCAGCAGTCTTGGCCTTTGCCAACTCACGCACTGGTTTTGATCCCCGCATTGCACTGGGCTACTCGCTCATCTATCCAGTCGCAATGATCGCCAAGATCCTCACCGCTCAGGTCCTCGCCGGGCTATAGATGATTGTTACTACTACTAGCGTTGTTTCTGGTCGGGAGATTTCTGAATATGTACGGGTAGTCGCAGGGGAAACCATCGTTGGTATTAATGTGTTCAAAGACATTACTGCTGGCTTTAGAAACCTGGTGGGAGGTAGGAGCCAAGCTTATGAAGGTGAAGTAAAAAACGCACGAGAACAAGCTTTAGCGGAAATGGTGCAGCGGGCCATTGAGCTTGGGGCAGAAGGCGTAGTGGGTGTGGATATTGATTATCAAACTCTCGGATCAGATAACGGAATGATGATGGTTTCTGCAACAGGCACTGCAGTGCGCTTTGCTTAAATGGTCACCACCGATCAAGCCCTCTCGGCGGGAAGTGCAGCGGCAAAAGTTGCAGAATCTGGCACTGGACGTTCCGGCGAAAAGAGCGGGAAGTCCCGTCATTTGCCACGCCATCTACGTCGACTTCATTTCTTTGCGGGAATTGTCTGTGCGCCGCTTATCTTCATAGCTTCTCTCACTGGGCTCGCGTATGCCTTTGCCCCGACGCTGGAGAACGCGGTGTACTCAAGCAACACCACTGTTGAGGTTCCTGCTGATGCGAAGCAGCTCCCAATGGAAAAGATCGTGGATATAGCTACTCAACGCCACCCCGATCAGCCCATCTCTGGTATTCGTGTTGGCGAAAAAGATCAGGCAGTACGAGTGCTGTTTAAACACCCCACTAAGAGCGCAAGCTTTAGCGATGCCGTATTTGTTAACCCTTACAATGGCGAGATCACGGGAGACATGGTGCAATATGGCAACGCTGGGGCGCTGCCATTGCGAGATTGGTTGTCTCACGGACATCGTGATCTGTGGTTAGGAGATATCGGCCGCTTCTATTCTGAGTTTGCGGCTTCCTGGCTTGGGGTCCTAGCTGTCAGCGGCGTGTACCTATGGTGGAAGCGTCAGCGCAGCGGTACCGGAAGGATCGCCGCTATGTTGAAGGTATCTGGCCGTGGACGCACTAGGAACCTGCGCTGGCACGGCGCATTGGGTACAGCTCTTGCGCTGGGCATGATCTTTTTTACCTTCACAGGCCTAACATGGTCTTCGGTGGCCGGTACCAATATTGGCAAAGTTCGCACTGAGCTGAATTGGACTACTCCGAAAGTAACTACTTCCCTCGACGGTTCCGCCGCCCCTGCAGTAAAAGATCCGCATGCCGGCCACGACCATGCCGGTCACGATCATGGCAGCCATTCGGCGACCTCGCCCTCTGCAAAGCTGAGCCTTGCCGAGCAAGCTACACACGTTGCGGCGACTGCTGCTGCTGAATTGCGTAGCGGTGTCACCTTGCGGCCGCCAAGTGAAGCAGGCCAGGCATGGAGCGTCATGGAGAATCGCCAGGCGTACCGCAAAGATAACAACTCTATTGCAGTCAATGGCGATACGGGTGAAGTAACGGCCCGTCTGGCATTTGTTGATTGGCCTTTTGCTGCGCAAGCTACGGCATGGATGATTCAGCTGCACATGGGCACGATGCTGGGGCTTCCCAACCAGATTGTGTTGGGATTGCTTGCGGTAGGCATCATCATCTTGGTTGTACGCGGTTATATGTTGTGGTTCCAGCGTCGTCCGCAAGGCCAACTCGTGGCGGATGCACCCACGCGCGCCCGTGGCGCGGAGCGTCGTTTTGGCCTGGCGGGGATCCTCGCAGTGGTGGGCATGATTGCTTATGGATTCTTTGCCCCAGTATTTGGTGTTACTTGCTTGGCCTTCGTGGTGCTCAGCGTGCTCTGGGACGCGGTGCGCTCGCGGCGTCGTAAAGCAAGCTAAATGATCAATCGTGCCCGCAACGCAGATTCCCAACCGCCGAAAGACGACTCGGAAGCGCCGCACGCCTCTGCTGCAGCCAGCGACCCATTTCCGGTGATGCTCAAACACCCCGACAAGGACAACCTACGGGACAAAAGCTACGACTTTGACTACACCCCTGACATCCAAGATGGTCCGCACACTCTGTTCGGAATAGTCGCTGCAATCCTGGGAGGTGGGCTCTTTACCTTCATCTCCTGGTACATACTCAAGCAAGTCAATCTCCCAGCCTTTGGCCCTTCTCTGGTTACACGTGCACTGGCCACTTTCTGCACACTTCTTGTTGTTGTTGCGGTCACGGCACTCATGATCTGGTGGGTTCATTATGAGAAGACAAACCAAGAGCGTCCCCGTTGGTTTACCTGGCTCACCTACGCCCTGACCTATTTATCCCCGGCAGGTCTAGTAGTGGCTTCCCTCGGGATACCGCTATCCCCGACCAAGCTCTACCTTGACGGACTAACCGTAGATCAAGTTTTCCGCACCCAATACATGACGCGGCTTACAGATTCTTGGCAGCTCACCGATATGAACTATATCGATCTTCCAGCGTATTACCCCGGCGCATGGTTCTGGTTTGGCGGCAGACTGGGAGCTCTCCTCGGGCTTCCTGGGTGGGAAGTCTTCCAGCCATATTCGCTCATCTCTCTCAGCATGGCAGGCTGCCTCCTCGTCCCGATATGGCAGCGTCTCGTTGGGAGCTTGCCCGTAGCTACCGGCATAGCGCTAGTAACCACTACTATTGCGCTCGTTATGTGTGCGGAAGAACCCTACGCATGCATTATCGCAATGGGCATACCAGCCGCAGTTATTATCGGTCGTCGTGCATTGTCGGGACGCAAAAGCGCCATGCTTGCGATTATTTTCTATCTGGGTGTTTCTGCATCTATGTACACCCTCTATACAGCTATTATCGCGCTGAGCCTGATCGCTATCACTGGTGTTATTTCCGCATTAATGCTGCGTTCTTGGAAGCCCATTGGGCGCATCGTCACCATTGGTGTTTCTTCTATGGCTATCGCCGCTATCGCGTGGGGCCCGTACTTTGTTTTCATTTTAAGCGGCAACCACACCTCAGGTGCTACCGCTTCCCATTTCCTCCCCGTTGAAGGCACGGAAATCCCGCTTCCTATGTTTGCAGCCAGCATTGTGGGAATTCTCTGCATGCTAGGCCTGATCTACCTATTGGCTCGAGCGGCGGATCCAGACATCAACTCCCTAGGCGTTGCCGTCGTGGTTGCTTACATCTGGGTCATAGCCTCCATGGCTGTTACGCTCACGGGCTCTACTCTCCTTGGCTTCCGCCTAGATCCTGTGGTCACAGTTCTTCTAGCCACCGCAGGTGTACTGGCCATAGCGGATTTCCGCCTTGTAGGAATTCACCGCCTCTATCCCGTGCAATTCTCTGCTAGCACTTCACGGCAAATCACAATGGTCATTGCCATTGTGATCGCCCTTGGCGGCATCAAATATGCCCAGGATATTCCCGCAAAACACTCGCATTCTATTGACCATGCTTATTCCAGCACAGATGGTAACGGTGAGCGCGCTGACCGTTACCCGGCTGATGCCACGCAGTACTATGCCGAGATTGACAAAATCCTGCGGGGAAACGGCTCACTTCCACGCGAGACTGTAGTTCTCACAGATGAGATGAACTTCATGGCTTATTACCCCTACCACGGTTTCCAGGCCTTCACCTCACACTATGCAAATCCTCTTGGGGAATTTAATGAGCGGAATAAAACCATAGAGCAATGGGCAATGGACAGCTGGCAGCAGCTCAAAGACCCCAAAGCGTTTGACCGCGCATTGCACGCCACCCCATGGCGGGCACCCGATGCTTTTGTTTTCCGCGCCGATTCCACGGAAGAAAGTTCAAGCGGTTGGAACTTTGACCTTGCGGAGGATATCTATCCCAACAATCCCAATGTCCGTTTCCGCGGAGTAAAAATCAACCCGGAGGTCTTCACAGGCAAAGACTCTCCCTGGAAAGTCGATCAGGTAGGACCATTTGTGGTGGTGACCCGTGGATAAATGGTGGTCAATATTGCGGGGCCACCGCCGCGTGAGGTGCTGGAAGGACCCATCTTGGCAGTCTCCCGCCAGACCAAGTCAGTGGCCGACATCCCCGGGGCTCCCGAACGTTTTTCGTTCGCCAAAATTACGGAACCTATTGAGGTCCCGGGACTTCTTGATATTCAGCTAGATTCCTTCGCATGGCTCATTGGTACGCCCGAGTGGCGTGCTCGTCAGCAGGAGGAGCTAGGTGAAAGCGTCCGCATAACCAGCGGACTGGAAGAAATCTTGGAGGAGCTATCTCCGATTCAGGATTATTCCGGAAACATGTCATTGTCTCTCTCGGAGCCCCGCTTCGAGGACATGAAGAACACTATCGATGAGTGTAAAGACAAAGACATTAACTATTCTGCGCCGCTTTATGTGACTGCAGAATTTATCAATAATGAAACTCAGGAGATCAAGTCCCAGACTGTCTTCATCGGCGATTTCCCGATGATGACCGACAAGGGAACCTTCATCGTTAACGGCACTGAGCGTGTCGTGGTCTCCCAGCTTGTTCGTTCGCCTGGCGTTTACTTTGACCAGACGATTGATAAGTCCACCGAGCGTCCGCTGCACTCTGTGAAGGTGATCCCTTCTCGCGGTGCGTGGTTGGAATTTGACGTGGATAAGCGCGACACCGTTGGTGTCCGTATTGACCGCAAACGTCGCCAGCCGGTGACCGTTCTGCTCAAGGCTCTTGGTTGGACCACTGAGCAGATCACGGAGCGCTTTGGTTTCTCCGAAATTATGATGTCCACGCTTGAGTCGGACGGTGTAGCTAACACCGATGAGGCTCTGCTGGAGATCTACCGCAAACAGCGTCCGGGTGAGCAGCCGACTCGTGACCTCGCGCAGTCGCTGCTGGATAACGCCTTCTTCCGCGCGAAGCGTTACGACCTTGCCAAGGTTGGACGCTACAAAGTGAACCGCAAACTCGGTCTCGGTGGGGACAACGAGGGTCTGATGACTCTCACTGAGCAGGACATCGCAACCACTCTCGAGTACCTCGTGCGTCTCCACGCTGGTGAGAGCACTATGGTTGCACCCAATGGTGATGTTATCCCTGTGGATACGGATGACATTGACCACTTTGGTAACCGTCGTCTCCGTACAGTCGGAGAACTGATTCAGAACCAAGTCCGCGTGGGCCTGTCCCGCATGGAGCGCGTGGTTCGTGAGCGCATGACTACCCAGGACGCAGAGTCTATTACTCCTACCTCCTTGATCAACGTGCGCCCGGTTTCTGCTGCCATCCGCGAGTTCTTTGGTACCTCCCAGCTCTCGCAGTTCATGGATCAGAACAACTCCTTGTCTGGCCTCACACACAAGCGCCGTCTCTCTGCTCTGGGCCCAGGCGGCCTGTCGCGTGAGCGCGCTGGCATTGAGGTTCGAGACGTTCACGCTTCTCACTATGGTCGTATGTGCCCGATTGAGACTCCCGAAGGTCCGAACATTGGTTTGATCGGTTCCTTGGCTTCCTATGCTCGGGTAAACTCTTTCGGCTTCATCGAGACCCCCTACCGCAAGGTGGAAAACGGTGTTCTCACCGATCAGATCGATTACCTCACCGCAGATGAGGAAGATCGTTTTGTGGTTGGTCAGGCTCACGTCGAGGTAGACGCACAGGGCAAGATCACCGCAGATAGCGTTACTGTTCGTGTGAAAAATGGTGACATCCAGGTCGTGGCACCGGAAAGCGTTGATTACCTAGACGTTTCCCCACGCCAGATGGTCTCTGTGGCTACCGCCATGATTCCGTTCCTTGAGCACGACGACGCTAACCGTGCCCTCATGGGCGCGAACATGCAGCGTCAGGCTGTGCCGCTGGTTCGTTCAGAAGCCCCGTTTGTGGGAACCGGCATGGAGCGTCGTGCTGCTTATGACGCCGGCGACCTCATTATCAACAAAAAGGCTGGCGCTGTAGAGAACGTCTCCGCTGATTTCATCACCGTGATGGCTGATGACGGCACCCGTGAGACCTACATGCTGCGCAAGTTTGAGCGCACCAACCAGGGCACCTGCTACAACCAGATCCCATTGGTGAACTTGGGCGACCGCGTTGAGGCCGGACAGGTTCTCGCAGATGGCCCCGGTACTCACAACGGTGAGATGTCGCTCGGCCGCAACCTTCTTGTTGCGTTCATGCCATGGGAAGGCCACAACTACGAGGACGCTATCATCCTCAACCAGCGTGTTGTGGAAGAGGACATTCTTACTTCGATCCACATCGAGGAACACGAGATTGATGCCCGAGACACCAAACTTGGTGCGGAGGAGATCACTCGTGAGATTCCCAATGTGTCCGAGGATGTGCTCAAGGATCTCGATGAGCGCGGCATCGTTCGCATCGGTGCTGATGTCCGCGACGGCGATATCTTGGTGGGTAAGGTCACTCCTAAGGGTGAGACCGAGCTGACCCCTGAAGAGCGCCTGCTGCGTGCAATCTTTGGTGAGAAGGCACGTGAGGTTCGCGATACCTCTATGAAGGTGCCTCACGGTGAGACCGGTAAGGTCATCGGCGTTCGTCGTTTCTCCCGTGAAGACGATGATGATCTCGCGCCTGGTGTTAATGAGATGATTCGTGTCTATGTTGCCCAGAAGCGCAAGATCCAGGACGGCGATAAGCTTGCTGGTCGCCACGGTAACAAGGGTGTTGTTGGCAAGATCCTTCCGCAGGAAGACATGCCATTCATGCCCGACGGTACCCCGGTTGACATCATCCTGAACACGCACGGTGTGCCTCGTCGTATGAACATCGGCCAGGTGCTGGAAGTCCACCTTGGTTGGTTGGCTGCTGCCGGTTGGAAGATCGACCCCGAAGACCCCGCTAACGCCGAGCTGCTTAAGACGCTTCCTGAGGATCTGTACGACGTTCCTGCTGGTTCGCTTACCGCAACACCAGTGTTCGACGGTGCTACCAACGAGGAAGTTGCAGGCCTCCTAACCAATTCTCGTCCAAACCGCGACGGCGATGTCATGGTGGACGCAAACGGCAAGGCACAGCTTTTCGACGGTCGTTCCGGCGAGCCTTTCCCATACCCAGTGTCTGTCGGCTACATGTACATGCTGAAGCTGCACCACTTGGTTGATGAGAAGATCCACGCACGTTCTACCGGCCCTTACTCCATGATCACTCAGCAGCCGTTGGGTGGTAAGGCTCAGTTCGGTGGACAGCGCTTCGGCGAAATGGAGGTGTGGGCAATGCAGGCTTATGGCGCTGCCTACACGCTTCAGGAGCTTCTGACCATCAAGTCTGATGACGTAGTCGGACGTGTGAAGGTCTACGAGGCAATCGTTAAGGGCGAGAACATTCCAGATCCGGGTATCCCTGAGTCCTTCAAGGTACTCCTCAAGGAGCTTCAATCGCTGTGCTTGAACGTGGAAGTTCTTTCTGCAGACGGCACTCCGATGGAGCTGTCCGGTTCGGATGACGACGAGTTCGACCAGGCCGGTGCCTCACTGGGCATCAACCTGTCTCGCGACGAGCGTTCCGACGCCGACATCGCCTAAATGACCACTCAGATCCTCGCCGCCAACTGGTCCCGACTCGGCGACACATTCACCTCCGCCATCGTGGATACCCTCATCATGGTATCGGTCACGCTCGTCGTCGGCGGTCTTCTCGGCCTTGCCCTCGGTATCCTGCTGTACACCACCCGGGCCGGCGGAATTCTTCACAATAAATTCATCTACACCATTATCAATATATTGGTGAATTTTGTTCGACCAATACCGTTTATCATCATGATTACGGCGTTTGGCCCCCTCACGCTGGCGGTGGTGGGAACAACCATTGGTCGCGAAGCCGCCATGTTCATCATGTCCATTGCAGCGACCTTCGCCGTTGCTCGCATCGTAGAACAAAATCTTGTCACAATTGACCCCGGCGTTATCGAGGCCGCTCGTTCCATGGGAGCGAGCCCCTGGAAGATCATCACGTCGGTGATCGTCCCCGAGGCCCTGGGGCCACTAGTTCTCGGCTATACCTTTATCTTTATCGCCATCGTGGATATGTCTGCAATGGCCGGTTATATCGGCGGCGGCGGTCTCGGAGACTTTGCCATCGTCTACGGCTACCGTGCTTATGATTGGGAGGTCACCTACGTGGCGACCTTCGTGATCATCCTCATCGTGCAGATTGCTCAGCTCTTTGGCAACTGGCTATCAAAGAAAATCATGCGGAGGTAGATGAGGATCGATCCAGACCACGCACGCACGCTCATTGCCCAGCTTGCCAACGATGCTGCCTCTCTCGTCCCCATCGCGCATAGCGTCGGCGCGAGCCTTCCCGAACTCGGCAGTTTCTTTGCTGCTTACAACAGCTGTCTCGACGCATTTATGGCACGGTCGACGGCGCAATGCACCCGTGCAGAAATCCTCGTGGACAAGGCCCTACACAGCCTCGAAGCGGTGGAGAACGCCGATACATCCCTCGCCTTTTCACTGGAGACACTGTGAATGCCGTTGACCAACCGCGATGCGGGGCGATACCTCGGGGACGAGGGACTCACCGAGTTGCCAGAGCATACCCTGCTCAACGTTATTCGTATCCCCGGAAACCCATTGATCAGTCCAGTGCGGTTGATCGCTCGGCGTTTTGGCTATGCGTTGGTGCTGATTCTGCTTGTAGCGTTGATCGTTTACTTTGATAAGGGCGGTTACAGCGAGCATCTCACCTTCATCGATGCGCTTTATTATTCGGCGGTCTCCTTGTCCACCACCGGTTATGGCGACATCACTCCGGTGACGCAAGGGGCACGTCTTCTCAACATCATCATCATCACTCCGCTTCGGTTAACATTTGTTATCCTCCTGGTCGGCACGACGTTGTCAGTGCTGACAGAGGAATCGCGCCGAGCATGGAAGATCCAGCGCTGGAGGAAACGCATGCGAAACCACACCGTGGTTATTGGATATGGAACTAAAGGACGCTCGGCAGTCTCTGCACTGCTGGCGGATGGCGTGTCTCCTAAGGAGATCGTTGTTGTGGATACCGATCCTGTAGCGCTTGAGACTGCAAATACGGTAGGACTGGTCACAGTTAATGGTTCTGCGACTAAATCAGAGGTGCTCAAACTCGCGGGTGTGCCTAAGGCAAAGGCAGTTGTAGTAGCCCCGAATATTGATGACACCGCAGTGTTGGTAACGCTCTCGGTGAGAGAGCTGGCGCCAAGCGCATGGGTTGTTGCCAGCGTGAGGGAATCTGAGAACCAGCACCTATTGGAACAATCGGGCGCAGATTCAGTGGTGATTTCTTCTGAAACCGCAGGTCGCATGCTTGGCCTGGCCACGGTGACGCCTTCGGTGGTGGAGATGATGGAAGACTTGTTGTCTCCTGATGAGGGATTTTCCGTTGCAGAACGTCCTGTAGGTGAAGACGAGGTAGGTGCTAATCCGCGGCACTTGGCGGATATTGTTCTTGGAGTTGTGCGCTCTGGAGAGCTGTATCGAATCGATTCTCCAGAAGCAGAGACCGTGGAGCCCAGTGATCGATTGCTTTATATCCGACGGGTTTTTAGTGAGGATGTTTCAGATTAAGTGATTGATCTGAAATTCCTCCGCGAGAATCCCGATATTGTCCGCGAATCCCAGCGTATTCGTGGCGAAGACCCTGAATTGGTAGATAAACTACTGGCCGCCGATGAGGCACGACGTGCGGCAATCCAGGTTGCAGACGAGCTGCGTTCCGAGCACAAAGCCTTTGGCAAGAAGATTGGCCAGGCCGCTCCGGAAGAGCGCACTGCCTTGCTCGAAGGCTCAAATGAGTTGAAGGCAAAGGTTAAAGAAGCTGAGGAGGCTCAGTCTGCCGCGGAAGCAAAGGTAGATGAGCTCCAAATGCTCTTTAGCAATGTGGTCACCGATGCTCCTGCTGGTGGAGAAGATGACTTCATTGTTTTGGAGCACGTTGGTGAGCCGCGCACCTTTGACTTTGAGCCCAAGGACCACCTTGAGCTTGGCGAGTCCCTGGGGTTGATCGATACCAAGCGCGGTACCAAGGTAGGCGGAGCACGTTTCTACTACCTCACTGGCGACGGCGCATTCTTGCAGTTGGGAATGCTCAACCTCGCCGCTCAGAAGGCGCGCGAGAACGGTTTCCAGCTGATGATTCCGCCAGTATTGGTGCGCCCTGAGATTATGCAGGGAACTGGTTTCTTGGGGGCACACTCCGATGAGATCTACTACCTTGAGCGCGATGACCTTTATCTAGTAGGCACCTCCGAGGTCGCCTTGGCTGGTTACCACAAGGATGAGATTATCGACCTTAATAAGGGACCGATTAAGTACGCTGGTTGGTCCTCCTGCTTCCGCCGTGAAGCCGGCTCTTATGGCAAAGACACTCGTGGTATCCTGCGCGTTCATCAGTTTGACAAGCTTGAGATGTTCGTTTTCTGTAAGCCAGAGGATGCCGTCGAGCAGCACCAGGCGCTTCTGAAGATGGAACGCGACATGCTTGCCGCAGTGGAGGTTCCTTACCGCGTTATCGACGTTGCCGGCGGCGACCTAGGATCCTCTGCGGCTCGTAAATTTGATACAGAAGCATGGGTTCCCACTCAGAACACCTACCGCGAGCTGACATCCACCTCAAACTGCACCACATTCCAGGCGCGTCGTCTTCAGACTCGCTATCGCGATGAGACCGGCAAGGCTCAGACCTGCGCTACCCTCAACGGAACTCTTGCTACTACTCGTTGGTTGGTTGCCATCCTTGAGAACAACCAGCAAGCAGATGGATCAGTCATCGTTCCTGAAGCTCTGCGCCCATTCGTGGGTAAGGATGTTTTGGAGCCAATTAAATAA???????????????????????????????????????????????????????????????????????????????????????????????????????????????GTGGTTTTCCCCGAGGCCTCAATGCAGGCATTTGATACTGGACGCCTAGATATAAATGCTGAGGATATATCAGGGGCTTTTGTGGGGCGGATCAAGGAGCTGACCGATGAGCTGGGCATTGGCGTCGCGGTGGGGATGTTTACTCCGGCGGATACGGTAGACGTTGAGGGAAAGAGCATCAACAGGGTGCATAACACGCTGGTTGTTACTCTTCCGGGGGCGGAAAATCCGATTTTTTATAACAAAATCCATACGTATGATGCCTTTGGCTATCACGAATCTCATACCGTTAAGGCCGGGGAGGATGTGGTTATTTTCTCCTACGGGGGAATCACTTTTGGCTTGTCTACCTGCTATGACGTGAGGCTTCCTGGGCAATTCCGGACGCTGGCGCAGCGTGGGGCGGAAGTGATCCTGCTGCCGGCTAGCTGGGCTAATGGCACGGGTAAGAAGGAACAATGGCAGTTGCTTACGGCTGCGCGGGCTCTGGATGCAACGTGTTTTGTGGTGGCGGTGGATCAGGCGGACTCTGGGGTAAAAGGCCCGACTGGCATTGGTTTTTCTCGGGTCATCGGACCGGATGGGGTGTGCATAGCGGAAGCTGGTGCCGGGCCTGAACTGCTCATCGCCGATATCTCTACGAAGGATCTTTCCGACGTTAGATCTGCCATACCCGTTTTATTGGGTGTGGATGAGTACGCAAACGCCTCTCTCGAGCCTAACAATATTTAAGTGGGAGACATCGCGCATACCTCGCTGTCGCCCGACGTTGAAGATTCTTGGCTCGACCGGATCAGCGAACATCGTGAGCGACAGCGCTCCCGTTTTCACGCCTTCTGGCA--TGAA-TCGATCACCTACCCCATCCTTTGGACCAAGAAACTATTGCAGTTTCTCTCCACCACGCCGGGGCGTATGACCACGCTCATCGTTGTACTCAGCATCACCATCTTGTCTGCTGGCGTCTCCATGTCGCAGACATCCGCGGACAGGCGCGCCGATTTAAAAACACTGATAGATAACACCGAGCCGGTCTCCTACCTTGCGCAAAACCTTTATTCTTCCCTGTCCCTAGCCAACACGACGGCGTCGGTAAGCTTTGTGCGCGCCGGGGTAGACACCAGCGAAAATCGACAGAGATATGAGCAGGCAATCCAAAACGCATCGCGCGCTGTCGCGCAAACAGCCGGCGGGCTCAGCGAGAACTCTGGCCACCAGCTAGAGCTGCTTACGCATATCTCTGAACAGATCCCCATTTACACCGGACTCGTGGAAACCGCGTGGGCTAACAACAGACAAGGCAACCCCGTAGGCGTGGCCTATATGTCTCAGGCCTCTACGCTCATGCGTGAACAGATCCTCCCCGCAGCCGCTGAGCTCTACACCCTCACCAGTAATAATGTGACCAATGAGCAGCAGCAGCTCGCCCGCCCGCTCTGGGTTCCGCTCGGTGGTCTTTTTATTGCGCTTATCATGTTGCTGCTCGGCCAGCTCTGGATCGCTCACGTTACCCGCCGCCGATTCAATGGATGGTTTGTACTGGCTACGCTGTTGATGGTGATCGCCACAACGTGGGTATCCACCGCCAGCTTCCTCACCTGGAGCGCTAGCTCTACCGCCTACCAAACGGTCTCGTCACCGTTGCAGTCGCTCACTGACGCCCGCATCCGTGCGCAACAGGCCCGGAGCAGCGAGACGCTCGCTTTGGTATGGCGCCAGTCCCTAGAAAACTCCAACACCAACTTTAACGCCGCCCTGGATACCATGGATAAAGCGTTAAATAACTATGAAAATTCTCAATTGGTGGATAATGCCAACAATCGCGAGCACCTCAATCAGGCGGTCAAAGCAACAAAGTCCTGGAGAAGCTCCCACGAAAAACTCGCAGCCGCCCTCAACTCCGGCGATTATGAAGAAGCCCTGGCATTGACTCTCTACAATGACACGTCCGCCGCAACGCCTTCTGCCTTCAACGTTCTAGATTCTTCCCTGGCAAAGCTTATCGACGACGCCCGCCAAACCGCCCGCGGCTACATCACTCGTGGCGCTAACGCCTCCGACGTGGTGAGCACCATGGTCCTTGTGTTTACTCTGGTTTCTGTGCTCTCCCTCTGGTTAGGTATCCGACCTCGGCTCCAGGAGTACCTCTGAATGTCACGGATCTTCCGTTCGGACGAAGTAGCCCCAAACGATCGCATCGTGGTGCGTCGTAAAGCTAATGACATCATTGGGCATGTCCTGAGCATCGATGAGGAAACCCTGGTGGTCCGGCCGCAGAAAGTAGGTGGTTTCCCGTCTGAGGTTCCGGCGTTATCTATCCCTCGCGCTGACATCATCATCATGAAAAAGCTAAGCCCGCGCACTGTTCGTAATTCGGATATCCGTGCGATCGAGAATGCCACGGCCAAGGCCTTCCCGGGCATCGAGCACACCTGGTGCGATCAATGGCTTATACGATCCGGCGACGGCATCACAGAGCGATCTAACAGCGCGGCCCCCCTGGGAAACACCGCCATGTTTACCCCTATTCCGATAGCGGCGATCCATGCGTTTTATAGGCGGCATAATCTGCCCACCCGTATCCTTATCCCTGAGCGCATCGGTGCAATGGCGGAAAAACTCGTGGCGCAGCCAGGGTGGTCCTTGGGCCCCGAGATCATTGTGATGACGCGCAACCTGGATGATCTTCCCGCCACCACGTCCGACTGGGAGTTTCGCATCGATGACCAGCCAGATCAGGATTGGTTGTCTCTTTATAACTTCCGCGGCGAGCCGCTTCCTGAGCACGCGCTCGATCTGCTCCGCGAGGAGATCGAT-GGGAAAATGGGG--TTTGGCAGGCTGCTTACCGCAGAAGGAGAAACCGTAGCTATTACGCGTGGCACCGTCACCGATAATTATCTCGGTTACTCAGCCGTTGAGGTCGCGCAAGCTTATCGACGCCGCGGTCTAGGCACCGAGCTGGGAAGACATATGCTGCACTGGGGTGCTCGGGAGGGCGCCACGCGAGCGTATCTTCAAGTTATTGCCACCAACGCTGCCGGCATTGGGCTCTATGAGAAACTCGGCTTTGTTGAGCATCACCGGCATCGATATGCGGAAGCGACTAATCTTTAAGTGGAACAGCAGCAAAAGCGTGGCATTGGGCGCAAAGCATTGCTTGGTGGTGCCATCGGTTTTGGTGGCCTTACCCTTGCGGGATGTGACGTAGATGCACCAGGCGGTGTTTTGGGTAAAGCTCTAGCCTTTGGTTGGCCGGAAGGTATTACGCCCGAAGCTACGTCGATGTATAACTTCTGGGTCTGGGTCTGGGTAGCTGCCTGGATCATTGGCTTTATTATGTGGGGCCTCTTTATCTATGGAATGTTTGCGTGGAGCGCTAAGCGCGCAAAGAAAGCCGGTAAAGATGAGTTCCCGCGTCAGACTCAGTACAACATTCCATTAGAGCTGGTGCTCACGATCATCCCGATCGTGATTGTTATGGGTCTCTTCTTCTTCACTGTTCAGACACAGGACAAAGTCACCGCAATGGATAAAGATCCTAAGGTTACTGTAGATGTGACTGCTTATCAGTGGAACTGGAAGTTTGGATACTCGGATATCGCTGCCGATCTTTCCCCTACCGGTGCTGAATATAAGGGTGTCGATGATGCTCGCCAAGCTGCTGCTGAGGCAAGCAAGGTGGATCCTAGCGGCAAGAACCCAATCAACGGAATGTCTAAGACCGATACGTCTTACTTGCACTTTAACAAGATTGAGACTTTGGGTACCTCTGAAGAGATTCCAGTCTTAGTTCTTCCAAGCGACACCGCAATTCAGTTTGATTTGGCTTCTGCTGACGTTTCTCACGCATTCTGGGTTCCGGAGTTCCTGTTCAAGCGTGACGTGTACAACCACCCTGAACAGAACAAGCAGCAGCGTCGCTTCCAGATTGAAAAGATCGAAAAGACTGGCGCTTTTGTGGGACGTTGTGCCGAAATGTGCGGTACCTACCACGCAATGATGAACTTTGAGATTCGCGTAGTAACTCCCGAGAAGTTCAAGCAGTACATCTCTTTCCGGAATAGCAACCCGCAGGCTACAAACTCCGATGCCCTAAAGAGCATTGGGGAGGAGCCCTACGCAACCACCACGCACCCGTTCAACTCCGAGCGCGCTACGCGTGATGGCAATAACTTTGATAAGACCAGCCCCGCTGCGTAGATGATTGAGTTGTCTTTGGGGACAATCGCCGAAATAGTCGGCGGGAGTCTTACCTCGGGCACCGATCCGACGGCGTTAGTGACGGGATCTGTTGAGTTTGATTCCCGTAAGGTTACTGCTGGTGGGCTATTTGTCGCGCTTAATGGTGCGCGCGTGGACGGTCATGATTATGCTGCGAAAGCAGTAGCAGATGGCGCCGTAGGTTGTCTTTTGTCCCGCCCCGTGATGGACGGTATGCGTCCCGTACCAGGTGTTGTGGTCCCTCCCATTCCAGAAAATGAACGTAAGCGTGACAGCTATGCCACAGAAAATGATGTCGATGGGGCAGTAGCAGCGGTATTGCGTGCGCTGGGCCTGATAGCTCGTCACGTTATAGATATCCTTACTCAGAAAGGCTTAGTAGTAGTAGGGGTAACGGGTTCCGCTGGAAAAACTTCCACCAAAGACATGATGGCCACGATCTTCTCTGCAGCAGGGAACACAGTTGCTCCTCCTGGGTCGTTTAACAACGAGATCGGCCATCCTTATACGGCCTTGAAATGCACCGCAGAAACTCAATTTCTTATTTCAGAAATGTCTGCGCGGGGGATAGGTCATATTGCGCATTTAGCCGCAATTGCTCCGCCCAAGATTGGTGTAGAACTCAACGTAGGAACTGCACACGTTGGGGAATTTGGGTCCCAAACCGCTATTGCTCAGGCTAAAGGCGAACTGGTAGAGGCATTGCCAGAAAACGGCGAGGCTGTGCTCAATGCGGATGACCCATTGGTTGCACAAATGGCGTCGCGGACTAGAGCGCGCGTGACTTCTTATTCTGCGGTGAGTACAGCAGCCGCCGTGTACGCAACGGATATCACCTTTGACCACAACGCATGCGCGCGCTTTAGGCTTCACATTGAAGACGAAAACGTACATCAGATTACGTTGTTAGTGGCGGGAGAGCATCAGGTATCTAATGCTCTTGCTGCCGCTGCAGCAGCACACGCCGCGGGAATAGATTCTGAAACGATTGCGCATTCCTTGAACCGACACGTGGGAGCCTCCGCACATAGAATGTCGCTCGTTTCTTGCCCTCGTAATATCACGGTGATTGATGATGCCTACAACGCTAACAACGAGTCCATGCGCGCCGGGCTATCTGCACTGGTGCATACTGCTCGGTCTCGAGGGAGCAGCGCTTGGGCAGTATTGGGACCGATGGGTGAACTAGGCCGAGAATCACAAACAGTCCATGCAGCAATCGGTGCTGAGCTTAAAAACATAGGTGTACACGGACTTATCGCAGTAGGCGAGAACTCCGACAGCCGCGCCTTAGCCACGGCCGCGGAAAAGACGGGTATAACTACTCTGGTTGCTCGCACTAACCTGGAAGCCGCGCATAAGCTTGCACCTTTGCTGCATGCGGATGACGTGGTGCTGGTCAAAGCATCTAATGCGTTTGCCCTTTGGGAAGTAGCAGATGAGCTGGTAACTGCGATATCCGATCAAGAGCTAAGAATGAAAACCCACGTGAACGATCAACATGAAGAACGAAATGCAGCAGGTGAATAAATGCGTAACAAAGATGCTTTCCGTGATCCTTCTTTATCTGAGCCCAGCTCCGATGTGTCGTTTCCTGCTGCGGGCTCAGATTCAAGCAATAAATCTGATGGTTCCCTCCACTCCCCCACAGAACTAAGTGTTCCGACTAGTGAGGAAGTCGAGAGCTCTTCCTCATCTGCCAACAAACAAACAGTTAAAAAGACATTTGCTGGCGGCACCTGGGTTGCCCTCATCATCGGTGCTCTCTTGTTGATCCTTCTGCTTATCTTCATTTTGCAGAATCAGGAAAAAGTAGTCCTTCACATGTTTGCGTGGGAATTCTCCGTACCAGTGGGAGTTGGCTTCCTTCTTGCATCCATTACAGGAGCATTGATTATGGCCTTGGTCGGTGGAGTACGAATGTTCCAGTTACGGCGCCAGATTACTAAACATTAAATGCGTGAAGAAAGTTCGGGTCAACAGGATATAGAGGCGATACGTCCTATTGCCGTCGTTGGCCCGACCGCGTCGGGGAAATCAGCTCTTGGTATTGCTTTAGCTCATGAGCTCAACGGAGAGATAGTCAATGTTGATTCGATGCAGCTTTATCGAGGCATGGATATTGGTACAGCTAAACTTTCTATTTCTGAGCGCGAAGGGATTCCGCATCATCAGCTTGATGTTTGGGAGGTTACGGAGACTGCGTCTGTAGCAAGATTCCAACAAGATGCCGTTCGCGATGTGGAAGACATCATGGCACGTGGGAAAACCCCCATTCTCGTGGGGGGATCGATGCTGTATGTGCAAGCGCTTGTCGACGCCTGGCAATTTCCGCCTACTGATAAGAAAGTTCGAGCTAAATGGGAAGAAAAACTCGCTGAAATCGGTATTGACGCGTTGCATCGCCACCTTGCGCTACTCGATCCCGCTGCGGCGGAGATCATTGAAGACAAAGATCCTCGCAGGACAGTTCGTGCGTTGGAAGTTATTGAGCTTACTGGTCAGCCATTTCAAGCCAGCCAGCCACCCAAAAATGGTGTTCCTCGTTGGGCGACGCGAATTTTAGGCCTACGTACACACAGTGATTGGCTTAACCCTCGTATTGAGTTGCGTACTCGTCTCATGTTTGAACAAGGTTTTGTCGCAGAGGTTGAATCGTTGTTAGACAAAGGATTGGTAGCTGATTCGACGGCGGGACGAGCGATCGGATACGCGCAGGTTCTACAGGGAATGGCCGGTGATTTAACCTGGGATGAGGTGGTAGATCGGACGATCACGGGGACTCGCAGATATGTTCGCAGGCAAAGAAGCTGGTTTAACCGTGATCCTCGTATCTCCTGGATCGATGCCGCTGAAGACACTCCGACGCAAGCGCTATCATTGCTAACGTGAGTGCCCAACCTTTCGGACCAGGCTAAAGAAGAACTCATCAAAGTATCGGTGCCTCGTCAATCAGCCCGTATTGCTGAACTCGCATCCGTGATCCGCTTTGCAGGAGCTATCGACGCCGTGGCCGGGCGAGTAGTCGTAGATATAGAGGTAGGTGAGGAGGCGCTAGCCCAAAGAATCGCTGCGGAGATTAAGGACCTATTTGGTATGGAGTCGCAGGTACTTGATTTGGGTCCGCTGAATAGCAGTAGGAAGGCGCCGCGACAGGTTGTTCGAGTGGCAGACAACGCTGATAATCTCATTCGGCGAGTGGGCTTAGTAACCCGAAGCGGACATCAGGTTCGGGGTCTTCCTCCGCATATCATTGCAGGTTCTATTGCAGATTCAGAAGCGGCATGGCGGGGTGCATTCCTAGCGGCTGGAAGTCTATCTGATCCCGGTAGAACATCCGGTTTGGAGGTGGCATGTCCTTGCCAGGAGGCCTCTTTGGCTTTGGTGGGATGCGCACGCCGACTCGGTTTATCTGCGAAAACTAAAGAAACCCGCGGCGTAGAGAAGGTGGTGATCCGTGACGGGGAAGCAGTAGGCGCTTTGTTATCACGCATGGGAGCACATACGACAAGACTACTGTGGGATCAAAAGCGGCAGCGCAGGGAGTCCCGTCCAGTGGGAAATAGGTTGGCTAATTTTGATGATGCCAATCTGCGCCGTTCCGCACGTGCTGCTGTTGCTGCTGCTGCCCGTGTGGAACGTGCCATGGCCATCCTGGGGGATGACGTCCCCGATCACCTTGCGCAGGCCGGACAGCTTAGAGTGCAGCACCGTCAAGCCTCGTTAGAGGAACTTGGCCGACTTGCAGATCCGCAGATGACAAAGGACGCAGTTGCTGGACGCATACGTCGGCTGCTCTCCATGGCTGATAAGCGGGCTGAAGAACTGGGTATGCCCCTATGCTCCGTGGCAGTTACGGATGATCTTCTTGATGAGGTTTAGATGAGAACCA---CACCAACCACGCAGGATTTACCGGATTCTCGTGGCGGAACCTCACAAAAAGTAGTGCGTTCTGTCGTGGAAACCCGAAGTACCGACGGGGAGACCCGTCGCCAGATCATGCTGGTTATGCTCAAGTCTGGCCCTGTCACCGCGACTCAACTAGGAGAAGCTCTCGGACTTTCTGCAACAGGCATTCGACGCCACGTCGATATTTTGGTTGAGGAAGGCCTTGCTGAAGTATCTCAGCCTAGAAAAGTGACCGGTGATAAAACTCGTGGACGTCCGGCGAAAAGCTTCAGGCGGCTGGCGGCCGGACGCGGGCAGTTCGGGCATGATTATGACTCTTTGGCTGCTCAGGCATTAGCCACATTGAGGGAAACTGGTGGCGAAGCCGCAGTAAAAGAATTTGCACGTAAACGCGTTGCCGCAATCGTTGAAGGGATTGAAATTCCAGCAACGGAAGATGCGAACTCCTTGGAAAAAACTGCATCTGCTTTGGTGAAAGCATTTTCTGAGAGTGGATACGCCGCAACATTGACCAATGCCGCAAATGGTGTCCAAATATGCCAACATCATTGTCCCATTGCTGGTGTCGCCGCAGAGTTCCCAGAGCTCTGCGAGGCCGAACATGAGGCTATTGCAATGTTGCTTGGGCATCACGTCCAACCGCTAGCTTCTATCGCTGAAGGTCATGACATATGCACGACCAACATTCCGATAACTCCAATTCTGACCCCCACAACTAAGACTCCAAATGAAAGGAGTGGTTCATGAGTGTCTTTTATTTTTTTAGCGGTGGTGGTGGTCTTTGTGGCCCTACTCATCGCAAAATCAATCGTCATTATTCCTCAAGGTGAGGCAGCTGTCATCGAGCGCCTTGGGCGTTACACAAAAACGATTTCTGGAGGAGTGAGTCTTCTTGTTCCTTTCATTGATCGTGTTCGGGCAAAAGTAGATACGAGAGAAAGAGTTGTTTCCTTCCCACCTCAAGCAGTAATCACACAAGATAATTTGACTGTTGCTATTGATACCGTAGTGACATTCCAAATTAATGACGCTGCTCGTGCTATCTACGGGGTAGACAACTACATAGTCGGTGTTGAACAGATATCCGTAGCTACGCTTCGCGACGTAGTAGGCGGTATGACGTTGGAAGAAACTTTAACCTCGCGCGAAGTTATTAATCGGAGGCTGCGCGGCGAACTGGATGCGGCTACGACCAAATGGGGCCTGCGTATTAGTCGAGTCGAACTCAAGGCGATTGATCCACCGCCATCGATTCAGCAGTCGATGGAAATGCAGATGAAAGCTGACCGGGAAAAACGCGCAATGATTCTGACTGCAGAGGGGCGTCGTGAATCGGATATTCGCACTGCAGAAGGTGAGAAGCAAGCTAAAATTCTTGCTGCAGAAGGCGAAAAACATGCGGCAATTCTGGCAGCTGAAGCTGAACGTGAAGCAACTATTTTGAGAGCCGAAGGAGACAGAGCAGCAAGGTATTTAGAGGCTCAGGGTGAGGCTCGAGCAATCCAGAAGGTTAACGCGGCAATTAAGTCAGCTCGAGTAACCCCCGAGGTTTTGGCTTACCAGTACCTGGAGAAGCTACCTAAACTTGCTGAGGGAAATGCATCGACAATGTGGATGATCCCGAGCCAGTTTGGGGATTCCCTTGAACAGTTTGCTAAAGCACTAGCCAAAAAAGACGATGACGGAGTCTTCCGATATGAAAGCAGCGAGGTAGATCAACGGAGCCTTGACGTTGCAGAGGAAGACGACCATGAGGATTGGTTTAAAGCTTCATCGAATCCGGAGATCGAGGCAGCGGTAGCGGCGGCTAAAGCAGTGGCGAATAAACCTGTGGATGAGCCCACAGGCGTTATGAGCTCTTCTTCAAAAGAAAAAGCACGTAACCAGCCTGCAATTGAACCGGGAATGGCTAGACAAACTGATGATTTATTGTTAGAAAATCCAGAAACTCTCGCATAGATGAACTCCCAACAAAAAAACATTAACGCTGGCGGCCCCAACGCTGATGACGATTCTTTGGACCACGCACTCGGCACTGCCCAAGCTCAGATTTCAGCAACAGGCGTCGATGACCTCTTAGATGAAATAGATGGTCTTTTAGAAAACAATGCCGAGGAGTTCGTTCGTTCTTACGTTCAGAAGGGCGGGCAGTAAATGACCGCTGCAATGTATGACCTGATGGACTTTGATGAGGTCCTGGAGAAATTCGACCCTGTCATGGGCCTTGAAGTTCACGTGGAGTTGGCCACCGAGACTAAAATGTTTTCCGCTCCATCGGCGCATTTTGGTGCCGAGCCTAACGTGAACGTTGACCCGGTTTCTTTGGGGCTACCAGGGGCGCTGCCTGTGGTTAATGCTAAGGGCGTCGAATGGGCTATCAAGATCGGTCTTGCGCTGAACTGCCAAATTGCAGAGTCTTCACGATTTGCTCGTAAGAACTACTTCTATCCAGATCAGCCAAAGAACTACCAGATTTCGCAATACGATGAGCCCATTGCTTATGACGGCTACCTGGATGTTGTTCTGGACGATGGAACTCCGTGGCGTGTGGAGATTGAACGTGCGCACATGGAAGAAGACACGGGAAAGCTTACCCACCTGGGTGGAGCCCACCCGCATAATCACGGAGCCACGGCTTCGCTCGTCGACTGTAACCGTGCAGGTATCCCGCTCATCGAGATCGTTACCAAGCCTATCGAAGGCGCAGGGGAACGAGCTCCAGAGGTGGCGCGTGCTTATGTGGGGGCGCTTCGGGATCTGGTTAAAGCTTTGGGCGTTTCTGATGCCCGTATGGATCAGGGGTCGATGCGATGCGATGCTAACGTGTCGCTGCGCCCCGTTGGGACCGTTGAATTTGGTACGCGCACTGAGACCAAGAACATTAATTCCTTGAAGTCTGTAGAGCAGGCAGTGCGTTTTGAGATGCAGCGCCAAGCTCAGGTATTAGAAGACGGCGGGACGATTGATCAGGAGACTCGTCACTACCAAGAAACCGATGGAACAACTTCCAAGGGACGTCCTAAAGAAACTGCTGAAGATTATCGCTACTTCAACGATCCAGATCTCCCGCCGGTTATTGCGCCGCGCGAATGGGTAGAAGAAATCCGTTCGACGCTGCCTGAGCTCCCCTGGGTGCGTCGTGCGCGCATTCAACAGGAGTGGAACCTTAAAGATGAGGAAATGCGCGACCTTGTAAACGCAGGTGCGTTGGATCTGATCGTAGAGACTGTAGAAGCAGGTGCCACTCCATCAGAAGCGCGTTCCTGGTGGGTTGCTTATTTGTCGCAAAAAGCAAATGAGCAGGGGGTAGACCTTGATGCTTTGCTGATCAGCGCTGCTCAAGTTGCTCGCGTAGCCGCTTTGGTTAAAGAAGGGAAGCTAACCAATAAATTGGCGCGTCAGACTGTCGACGGCGTTCTCGCTGGCGAAGGCGACGTTGATGAGGTAGTCGCCTCCCGGGGCCTGGAAGTTGTACGTGATGATGGTGCGATTGAAAAGGCCGTGGAAGAGGCACTGGCCGCTAACCCCGATATCGTAGAAAAATATCGAGCAGGAAACACTAAGGTCACAGGTGCAATTGTCGGAGCCGTTATGAAGGCCACCCGGGGTAAGGCCGACCCGGCTCAAGTGAACAAGCTCATAGCAGAGAAGCTCGCATAAATGACACCAGCGGATCTTTCACACCTGATTAAGCGCACTGCTACTACTATCCTTGAGTCACGTGGTCTCGATGCCTCGGTTTTGCCTGAGACAGTAGTCGTGGAGCGCCCGCGTAACCCCGAACATGGGGATTATGCGACAAACGTTGCCCTTCAAGTGGCTAAAAAGGTGGGAATGAATCCGCGTGAGCTTGGGCAGTTGCTTGTCGACGCCTTAGCTCTTGATGAAGCCGTCGCGGAGGCCGGTATCGCCGGCCCGGGCTTTATCAATATTCGCCTTGCTGCTGCGGCCCAGGGGGAGATCGTTGCTAAGATTCTCGCTGCAGGTGAGGCATTTGGTCATTCAGACCTCTATGCAGGTAGCCGTGTGAATCTAGAGTTTGTTTCTGCAAACCCAACAGGGCCGATTCATCTAGGTGGCACCCGGTGGGCAGCTGTAGGAGACTCTTTAGGCCGCGTCTTGGAGGCTTCAGGCGCTGAAGTCACAAGAGAGTATTACTTCAATGATCACGGACGCCAGATCGACAGATTCACCAATTCGCTCGTTGCTGCGGCAAAGGGTGACCCCACGCCAGAAGATGGTTATGGCGGAGACTACATCAACGACATAGCAGAAGCTGTGGTTGCATCGCATCCTGATGTTCTTACTCAGGAGCCTACGGAGATGTTGGAGACGTTCCGTTCTGTTGGCGTAGAGATGATGTTTAGTCACATCAAAGAGTCGCTCCATGAATTTGGTACTGACTTTGACGTCTTTTTCCATGAAAACTCATTGTTTGAATCAGGCGCTGTTGATAAGGCGATTGAACGCCTGAAAGAAAATGGAAATCTATATTTCCAAGACGGAGCTTGGTGGCTCAAGTCTTCTGATTATGGTGATGACAAAGACCGCGTTGTAATTAAGTCAGATGGCGATGCAGCCTATATTGCCGGTGACATTGCATACGTAGCTGACAAATTCGAGCGTGGACACAACCTGTGTATCTACATGCTTGGTGCAGATCATCACGGATATATCTCTCGTTTGCGTGCTGCTGCTGCAGCACTGGGGTATGAGCCCAACAGCGTGGAGGTTCTCATCGGACAGATGGTGAATCTGGTCCGCGATGGGCAAGCAGTTCGCATGTCCAAACGCGCGGGCACCGTGATCACTTTGGATGATTTAGTTGAGGCCATTGGCATTGATGGTGCTCGGTATTCCATGATCCGATCATCGGTGGACTCTAGCCTTGATATTGATCTGGCATTGTGGCAATCGCAAAGCAGCGATAACCCTGTTTATTACGTCCAGTATGGTCATGCACGTCTGTGCTCGATCGCGAGGAAAGCTGGTGATTTGGGGATAACCGCTATTGACCCCAATTTTGCTTTGTTGACCCATGACCGTGAAGGTGATCTGATACGTACGCTGGGAGAGTTCCCTGCAGTAGTAAAGGCTGCCGCTGAGCTGCGCGAGCCACATCGTGTCGCACGTTATGCGGAAGAATTGGCTGGAACATTCCATCGTTTTTATGATTCGTGCCAAATCCTGCCTAAAGCAGGTGAAAGTCCGCAGTCTGTTCACACCGCGCGTCTTGCCCTGGCTAATGCCACCCGTCAGGTTCTTGCTAATGCCTTGGGCCTGGTTGGTGTTACAGCACCGGAGCGCATGTAAATGACTACTCAAGATAATCTTTCTGAATCAGCCGTACGCGCAGCACTCGCGCGCGTCGAAGATCCTGAGATCGGCCGTCCTATCACTGAGATCGGAATGGTGAAGTCCATTGCGATCAACGGAAATGATGTACATGTCGAGATTTACCTGACCATCGCAGCTTGTCCGATGAAAAACACACTCACAGACAACACCCGTGCAGTTCTTGAGGAACTTCCGGGCGTAGGAGAAGTGAGTGTGAGCACCGACGTTATGTCCGATGACCAACGTCGTGAACTTCGCCAAACACTTCGCGGTAGCACCGAAGAACCAGTCATCCCCTTCGCACAACCAGACTCAACTACCAGAGTCTTCGCAGTAGCTTCAGGTAAAGGCGGCGTAGGAAAGTCGTCTATGACGGTGAACCTTGCCACAGCCTTAGCATCAAAAGGTTTAAAAGTAGGTGTCCTCGACGCAGACATCTACGGACATTCTGTCCCCGGAATGTTGGGTTCCGAGGAACGACCGCATGCAGTGGATGACATGATCATGCCGCCACAGGCACACGGAGTGAAGTTGATCTCAATTGCGCATTTCGTAGAAGGCAATGCTCCTGTGGTGTGGCGTGGACCGATGCTGCATCGTGCTATACAACAGTTCCTAGCGGATGTTTTCTGGGGCGACCTTGACATCCTCCTACTCGATCTCCCTCCAGGAACAGGCGACATCGCCATTTCTGTGGCACAACTCGTTCCTAATGCCGAGCTTCTTGTCGTCACTACGCCACAGGCAGCCGCAGCAGAGGTTGCCGAACGTGCAGGATCGATAAGCATTCAAACACATCAGCGCATTGCCGGAGTGATCGAGAACATGTCCGCCATGGTGCTTCCCGACGGTACCGTCATGGACGTGTTCGGTAGCGGCGGCGGCGAAGCGATGGCTGAGCGGTTGCAGACGCTCACTGGTACAACCGTCCCTCTCCTAGGCAGTGTGCCTCTCGACCCACGTCTACGCGAAGGCGGCGATGCCGGGGTGCCTCTTGCTCTAGGGGCCCCAGACTCCCCTGCCGGGCAAGCGATTCATGCTATTGCGGACAAGCTCGTGGTACGGAGGGAATCCCTCGCAGGAAAAACTCTTGGATTGGGAGTCACTAGGAAGGGTTAAATGCTCAAAGGTTTTAAAGACTTTATTCTCCGTGGAAACGTAGTCGAGTTGGCAGTCGCTGTTGTCATCGGCACTGCGTTCACCGCAATCGTTACTGCATTTACCAATCACTTGATCAACCCCTTGATCGCCTCCCTCGGTGGTGCAGATGTTTCGGGTCTCGGCTTCCACATCCGCTCCGGCAATGAGGCCACTTTCCTAGACTTCGGCGCTGTTATCACCGCAGCAATTAACTTCCTCATCATTGCAGCAGTTGTGTACTTCATACTTGTTGCTCCTATGAACAAGCTCAATGAGATGGCAGCTAGGCGCAAAGGCATCCAAGAAGAAAAAGAGGCTCCAGCTTCTATCGAGGCAGAGCTGCTTGAAGAGATCCGTGATCTACTGAAAACCCAAAGAAACGGTAATTTTCTAAGCGAGTAGATGAACGCACCCGATTATGGAGATCCCTCAACTCCGCGTCACGACGCCGTAGTGACGTTGTGGTTTGTCACAACCGCAGACCCCGGCGCGGTCATAGCAAAGCAGCCCCGAGCCGACCGGGGGTTTGGCCGAAAGCTGTTAGCCCAACTCAATCCGCGCTGGCCGATTACTCCCATCGGTCAGTTTTCTTTGAATCGTTCGGCTCAGGCTTCCCCACAAGAATTTTATATTGCAGGTTTTGAGGGGCTTTCGATCATCCAAACAGGTGTAGCAGACGCCACTAGGCTATCCGAGCTTAATCCAAAGCTTCATTCTTGCATCCCCGCGGCAGATGTCTACGCCTTTGCTATCAATGAGGAAACTGGGCTAGGTGCTTTTGCACATTGGACTGGCGATACCTTGCGACGGTCCTTTTCCGCCCGCAGAGAACGAGTGTATGAGGACTTAGGGCTTCCAGAGCCCTTTGAAAATCCCTATTGGGCAGGAGAAAAAGCAGAGGACAGTGGAGGAATTACTCTGCCTTTCTGGCCAATTGAATTGGTGCGCGAGGCTCAAAGACAATGGCTCGGTTTTGATGTAGAAGGGGCATCTGACATCAATGTGGCGGCCTTTGCGATTGATGGAAGGCCTGAGCCGAAGCTTGTGGATCATCCTTCTGATCAGAAAAAGAGCATTCAGTCTTTAGTCACTACGGCGTCTTCCAAACTCGGTTTGGGAGAGTCTCGGAGTGACTATGACGACTATGAACAGCATGGCTCCGAGCCAACGGTCGCTGCAGAACTGGCTCGTTACGCAGAGGTATCAAAGGATGTGGCCCAGAACCTCGCCGTTACAGCGGG-AAAAAAGATTCGGGTATTTTCTCATAAGCTAGCTGAGAAGCTGCGTCATACCGACCGCCCTTAAGTGTCTGACATCTTGCGAGTAGGTGACCACAGCCCGCGCGTCGCTGAAGTCAGAACAGCACTGACACGCCTTGGTCTTGTGCCGGACTCTGATAAAGAAATCAAGCAGTCTAAGGGGCAAACGTTCACTGACCCAGAGACTTACTTTGACGAGGACCTCGCCGAAGTAATTAAGGGGATGCAACAGGCTCGGGGCATCATCGCTAGCGGTGAAATCAATGAGGTCACACTCCGTGCCCTCCGCGAGGCATCCTATAAGCTCGGTGCCCGAGTTCTTAGCTTTGAGCCGAATAATATCTTTGTTGGCGACGACGTAGTGCAGTTGCAAACGCAGCAGCTTCAAGAGCTCGGTTTTTATACCGATCGCGTCGATGGCAGATTTGGTGAAAACACATACAAGGCGTTGCTCAGTTATCAGGTCAATTATGGACTGAAGAGCGATGGTGTCTGCGGCCCTGAGACAATCCGTGCGTTTGGACGTCTTGGACGCAGAATCACCGGCGGTTCGCCTCAAGCGCTTCGTGAGCGCGAGCGTGTCCGCGATGCCGGCCCTATGCTCGCCGGTAAACGCGTAGTTATCGACCCCTCTTTGGGCGGTAACTCACGTGGACAAGTGGTTCAGGGACCTTATGGGGAGATCACTGAAGAAGAAATTCTATGGGATCTTGCTACTCGGGTAGAGGGACGCATGATCGCTGCCGGGATGGAGACCATTATTTCCAGGCCTAGGCAGGATAATCCTTCACACCTTGAGCGTGCAGATATAGCCAATGCTTTTGACGCTGACGTCATGATTTGTTTGCAATGCGACCAATATCAAAATGATAAAGCAAACGGCGTTGCCACTTTTTATTTCGGTTCTGAGGCCGGAACCAGCTCCCTTACCGGCGAGATGCTGAGTGGATTCATCCAGCGAGAGATCAGCGCTCGCACTGATCTGGTCAACTGCGGTAACCACGGCAGGACCTGGGATCTGCTCCGTATCACTGCCATGCCCACCATCGAAGTGGTCTTGGGTTATCTCACTAATCCCCACGACGTCACCATTTTGACTGATCCTAAGCATAGAGACGCGATCGCAGAAGCAATCGTGGTGGCCGTCAAGCGCTTATATCTCCTCGATGATGATGATCAGCCCACAGGCACGTACAAGTTCGCAGAGATGCTAGAACAGGGCATGCTCTAA [42606 bp]
'Cp 29156' ATGTCTAATCTGCTACGACTGATCGGTCGGCGCCTGATTGCGCTACCCATCATGATTCTTGGCGTGACCTTCTTGGTGTTCTTCATCATGTCCTTCAGCCCTGCCGATCCTGCTCGCCTCGCGCTAGGGGAGACGGCCTCGCTGGAGGCGCTCGAAGAATACCGTGAGACCCACGGCCTCAACGACCCTCTGTTGATGCGGTATTACCACTTCCTCGTGGACATGCTCCACGGCGATCTTGGTACCACAACTGGTAGCGCCTCTGTCACAGACGTTGTTGCTAAGGCATTCCCGATTACGCTGCAGCTCACCTTCTTAGGATTGATCCTCGCTGCGGTATTCTCCCTCGTCTTTGGCGTCATCGCGGCCCTCTACCGAGACAAATGGCCTGACCAATTGATCCGCGTCGTCTCTATTGCGGCACTGGCCACCCCTTCTTTCTGGTTGGCTATCCTGCTCATTCAGTGGCTGGGAACAATCCCCGGCGCGTGGGGGCTGTTCCCCGCATTGATTACCTCGTGGGTGAAGTTCACCGAAGACCCTGGGGTTTATCTCAACAACCTTTTCCTCCCGGCTGTGGCCTTGGCCGTTCCAGTTGCCGGTTCACTCACCCGCGTAGTACGTACCGCCATGGTGGAAGAGCTGGACAAGGATTACGTGCGTACTGCCATTGGATCCGGTATTCCCAAGGCTGAAGTCATCTCCCGTAACGTTCTCCGTAACGCGCTTATTACCCCCATCACGGTTCTGGGGCTCCGCGTTGGTTACCTCATGGGTGGCGCTGTGATCATCGAGATCATCTTCAACATTCAGGCTATGGGTCAGCTCATCCTCGACGGTGTTACCCGCAACGATGTTTACCTCGTTCAGGGCGTTACCCTCACTGTCGCTATCACGTTCATCATCATCAACATCATCGTTGACATGCTTTATGTGCTCGTCAACCCACGCATCAGGAGCATCTAAATGATGATCTTGGCCTTTGTCCTGGTTAGCTTTGTTACCCAGCGGTTAATCAATACCAAGTTGGATATTGCAAACTCGGAGATCGACCGTGCGCGTGTGTCTGTGGAACAACAAATTAAGGCCACAGGTGCTTCCAGCAGTATGCAGGTTCGTCTAAATTCTGCCCGTGCCGCCCTTGTAAACAAGGTGGCATCGGCAGAAGACCAAGCAGTATATGAGCCAGTCATTCTGGTGAACAACCCCGATGGTTCTGTGATCGCGTCGCCGGAGGGATATCGCATCCCAGAACGGCTTCGGAGCTTTGTGGATCAACGGCAAGTTTCCTATCAATTTGCCACCATTGACCGCGCCAACGGTACAACCTATAAGGCGCTTATCATCGGGACCCCGACAAACTCCGATATTCCTAACACACAAGTCTATTTAGTGATGTCTATGGAATCTGACGAGGCAACTCTAGCGCTGTTGCGCGGTCTGTTTTCCGGGGCAGCCATTGTCCTTGTGGTGTTGCTCGTGGGGATCACCTGGTTGCTTACTCAACAGGTGATCACGCCGGTGCGTTCTGCAAGCCGCATCGCGGAACGCTTTAGCTCAGGACATTTGAGAGAGCGCATGGTGGTCGATGGGGAAGACGAGATGGCGCGTCTGGCAATGAGCTTTAATTCCATGGCCGAGTCCTTGTCTAAGCAAATTGCGCAGTTGGAAGAATATGGAAATTTACAGCGCCAGTTCACCTCGGACGTCTCCCACGAGCTAAGAACCCCGCTTACCACGGTCCGCATGGCCGCAGACATGATCGCGGACGGTTCTGAGGATCTCTCACCTGGCGTGAAGCGAGCCTCTGAGCTCATGGTGAGAGAACTCGATCGCTTTGAGGCACTATTGGCTGATCTCCTAGAGATTTCTCGTCATGACGCCGGTGTTGCGGACCTTGCAGAGAACAATCTTGATATCCGCGCGTGTATCAATGCAGCATGGCAACAAGTCGAGCATCTTGCGCAAGAGCTGGGGATTGAAGTGCGCTTTGATATCCCCGCCGAACCCGTAAACCTGGTGGGTGATTCACGCAGGATAGAGCGGGTGCTGCGTAATCTTTTGGCCAATGCCATTGATCATGCCAATGGAAAGCCTGTGGACGTCCACTGTGCAGTCACGGAAGACGCCGTGGCCGTGGCCGTGGTGGACCATGGCGTAGGCCTTAAACCAGGGCAGGAGGAGCTGGTATTTAACCGGTTCTGGCGCGCCGATCCATCTCGAGTTCGTCATTCTGGAGGCACTGGGCTGGGGCTGGCAATTTCCCGTGAAGACGCAGTCCTACACGGTGGAACGCTAGCAGCAGCGGGTGTCTTGGGGCATGGAACCATGTTTTTGCTTACGCTGCCGCTTATTCCGCGCTCCGATATTACGACTACTCCCATTGAACTCGTAGCTCCGGGCTTTTCGACGCCCGAAGGGTTGGAAGCATCCGGCGACGCTGTGCTGACTGTGGAGGAAGGGCTCGCGGAAAAATCGCTCGGCCAGGATGCCCATCAAAAAGAAGACACCGAGGAAAGGCTAGGGAAGCAGAATGGCTAGGTGGCACAAGAAGTGCTTAAGGACTTGAACAAGGTCCGCAACATCGGCATCATGGCCCACATTGACGCCGGTAAGACCACCACCACCGAGCGCATCCTCTTCTACACCGGCATCAACCGTAAGGTCGGCGAGACCCACGACGGTGCTTCCACCACCGACTGGATGGAGCAGGAGAAGGAACGCGGCATCACCATTACCTCGGCTGCTGTTACCTGTTTCTGGAACGGCAACCAGGTCAACATCATTGACACCCCAGGCCACGTGGACTTCACCGTTGAGGTTGAGCGCTCCCTTCGCGTTCTTGACGGCGCAGTTGCAGTGTTCGACGGTAAAGAAGGCGTTGAGCCGCAGTCCGAGCAGGTGTGGCGTCAGGCTGCTAAGTATGACGTTCCCCGTATCTGCTTTGTGAACAAGATGGACAAGCTCGGTGCGGACTTCTACTTCACCGTTCAGACCATCATCGACCGTCTCGGTGCTAAGCCATTGGTCATGCAGCTGCCTATCGGCGCTGAGGATGACTTTGATGGTATTGTTGACCTTCTTGAGATGAAGGCCATCACGTGGCGCGGCAAGGTCGAGACCGGCGCTGAGCCAGTCATCGAGGAAATTCCAGCTGACTTGGCTGATAAAGCTGCTGAGTACCGTGAGAAGCTCGTTGAGACCGTTGCTGAGTCCGATGAGGCTCTCATGGAGAAGTACTTCGGTGGCGAGGAGCTCACCATCGAGGAGCTTAAGGCTGGTATTCGTAAGCTGACCGTTAACTCTGAGGTTTACCCAGTTCTTTGCGGTACCGCTTACCGTAACAAGGGCGTTCAGCCACTGCTCGACGCTGTTATTGATTACCTCCCAACCCCATTGGACATCGGAGAAGTTCACGGCCACAAGGTCGGCGACGAGTCTGTGGACTTGGTTCGTAAGCCTTCAGTCGACGAGCCTTTCTCTGCTCTTGCGTTCAAGATTGCAGCTCACCCGTTCTTTGGCAAGCTCACCTTCGTCCGCGTTTACTCCGGCATCGTTGAGCCTGGCGCTCAGGTTGCAAACTCCACCAAGGGTAAGAACGAGCGCATCGGTAAGCTGTTCCAGATGCACGCCAACAAGGAGAACCCTGTTGACGAGGCACGCGCTGGTAACATCTACGCGTTCATCGGCCTGAAGGACACCACTACTGGTGACACCCTCTGCGATAAGAACAACCAGATCATCCTCGAGTCCATGGACTTCCCGGATCCTGTGATCAAGGTTTCCATCGAGCCAAAGACCAAGTCTGACCAGGAGAAGCTCGGTACCGCTATTCAGAAGCTTTCTGAAGAAGACCCGACCTTCACCGTTGAGCTCGATGAAGAGTCCGGCCAGACCGTTATCGGCGGCATGGGCGAGCTTCACCTCGACGTTCTCGTTGACCGTATGAAGCGCGAATTCAAGGTCGAAGCTAACGTTGGTAACCCGCAGGTTGCATACCGCGAGACCATCCGCAAGCCCGTCGAGAAGCTTGAATACACCCACAAGAAGCAGACTGGTGGTTCTGGTCAGTTTGCTAAGGTCATCATCGGTATTGAGCCTTACGCTCCTGAGCAGGAGACCTTGGAAGAGGGCGAGTCCGCAATCTACAAGTTCGAGAACGCTGTTACCGGTGGTCGTATCCCGAAGGAATACATTCCTTCCGTGGACGCAGGTATCCAGGATGCAATGCAGTATGGTTACCTCGCTGGCTTCCCGCTGGTAAATATCAAGGCAACGCTTATCGACGGCGCATACCACGAGGTTGACTCCTCTGAAATGGCCTTCAAGCTTGCTGGTTCTCAGGCTCTGAAAGAGGCTGTGGCAAAGGCAAAGCCAGTTCTCCTTGAGCCTTTGATGGCTGTTGAGGTTATTACTCCTGAGGAGTACATGGGCGACGTTATCGGCGATATCAACTCTCGCCGTGGCCAGGTCTCCGCTATGGACGACCGCGCTGGCGCCAAGGTAGTCAAGGCAAAGGTTCCGCTGTCTGAGATGTTCGGTTACGTCGGTGACCTGCGTTCTCGTACTCAGGGCCGTGCTAACTACACCATGATCTTCGATTCCTACGCAGAGGTTCCGACCAACGTAGCAACCGAGATCGTTGCTGAGCGCAACGGCACTGCCTAAATGAACCTCGGATGGTTAGCTGCGCCTCCTGCGGCACCT--CGTCGCAGTGAGGAGGAGGTAGCGCGTCTTTACCCGCGCCTGCGCCTGCAGGTTTTTATGGGTATTTTCATCGGATACGCTGGTTTTTACCTGATCCGTAATAATATCTCGCTTATCGCTCCGCTGCTGATCGACGATACCGGTATTGACAAAGTAGGCATTGGCC-TTATTGCCAATGCCGTTCTTTTTGCCTACGGCCTGTCCAAGTTCTTCTCTGCGATGATCTCGGATCAATCCAATGCTCGGTATTTTATGCCCTTGGGTCTTGCCCTTTCGGCAGTAGTTAACCTGGGCATTGCTTTTGTTCCGTGGCTCTCTGCTTCTGTTGCGGTATTTGCCATCGTGATGTTTATCAATGGCTGGGTGCAAGGTATGGGCTGGCCGCCGGCAGGACGAGTACTGGTTTATTGGTACTCCACTAATGAGCGTGGCTGGAAGACCTCTTTGTGGAATACCGCGCACAACGTTGGTGGTGCCGCATTGCCGTTCCTGGTAGGTATTGGCCTGGCTCACATAAGCAACTCCTGGCAAATTGCTTTCTGGTTCCCGGCATTGGTCGCGCTGCTAGTGGCAGCCCTCGGCTTTGCTTTGATCCGGGACACGCCGCAGTCACAGGGCTTGCCGCCTATTGAGGAATATCGCGATGATCCGGCGAAGGTAGAGGTTGATCTCCAGGACGGTCTGACTACATTCCAACGTATCCGCAAGCACGTGCTGACCAACCGCACCATTGTGATGCTTGCGGTGGCAAATGTCTTTGTCTATGCCCTGCGCTATGGCGTTCTTAACTGGATCACCGTATTCCTACATGAGAAGCACCATGCGGAAATTGGTGCAGGCCTTACCGGCTTTGCGGCCTTTGAGCTCGCCGGCATCCTAGGGACGATTCTCTGCGGTTGGATGTCTGACAAGATTTTCAAGGGATACCGCTCGGGCGTAGGCATGCTGTTTACCATTCTCACGGCCGTCTGCATATTTATTTATTGGCAACTACCCGTGGGCGCATCGATGTGGATGCTCATTCTGCTGGTTGGCCTTATCGGTGGTTTGATTTACGGTCCTGTGATGCTGATTGGTCTCCAAGCTATTGACCTCTCCCCGCACAATGTTGCCGGTACTGCTGCAGGATTTACCGGTTTGTTCGGATACCTATTGGGCGCAACCCTCGCGTCAAGTGGCGCGGGCTTCCTGGTTCAGCATTATGGCTGGGACGTTACCTTCATCGTATTCATCGCCTTCTCAGTGATTACCGTGATTCTCTTTGCTGTGGTGGGTCGTGATGAGCGCGAGCTTATGCGTAGCCACAATGAAAAAGTACAGTCACGTGCTTAAATGACTGCCGAGAACATCGTCGTCGTCGCAGTTGACGGCTCTGAAGCATCAAATAATGCGGTTCGCTGGGCGGCAAACACCGCAAACAAGCGTGGTGTTCCGCTGCGCTTGGCCGCCAGCTACACCATGCCACAATTTCTCTACGCTGAGGGAATGGTTCCGCCTCAGGAGCTTTTCGACGAGCTCCAGACGGAGACCATGGCAACAGTCGAAGCTGCTCGAACCCTCGCGCATGAGGTAGCGCCAGACATCAAGATCGGCTACACCATCGCGGAGGGGAGCCCCATAGACATGCTCCTGGAAATGTCTAGTGAGGTCACAATGATTGTGATGGGCTCTCGTGGCTTGGGCGGCCTGTCCGGCATGGTCATGGGCTCCGTTTCTGCTGCTGTAGTAAGCCACGCTAAGTGCCCGGTGGTCGTGGTTCGTGAGGATAACCAGGTAACTGACGCCAACAAGTATGGTCCGGTTGTCGTCGGCGTGGATGGTTCTGAGGTCTCCCAACGGGCAACTGAGTTTGCTTTTGAAGAGGCTCAGGCTCGAGGTGCCAAACTTGTTGCTATCCATACGTGGATGGACATGCAAGTACAGGCCTCTCTTGCGGGCCTGGCAGCGGCGCAGCAGGAATGGAATGTTATTGAGGAAGAGCAGACGCAGCTTCTCCATGATCGCATTCAACCCCTGCTGGAGCGTTTCCCCGACGTGAATGTAGATATGGTGATTACCAGGGATCGGCCGATTCGTGCTCTGGAAGATTCTGCCAAGGATGCACAGTTGCTGGTCGTTGGTTCTCATGGACGCGGTGGGTTCCGCGGTATGTTGCTGGGATCCACATCCCGTGCGTTGCTCCAATCGGCGCCGTGTCCGATGGTGGTAGTACGCCCGCCTGATAAGGATTAAGTGGCTCGTGACTATTACGCAATCCTTGGCGTCGAACGTGACGCCACTGATAACGAGATTAAGAAGGCATACCGCAAGCTTGCCCGTAAGTACCACCCGGACGTTAACGGGTCGGACGAGGCCGCGGAGAAGTTCAGCGAGCTCTCAATCGCACAAGAAGTGCTGCTAGACCCCGACAAGCGTCGCATTGTAGATATGGGCGGAGACCCCATGGAGCAAGGCGGCGGCGCAGGCTATGGCGCCGGAGGCTTTGGCGGCGGCGGCCTAGGCGACATCTTTGAGGCATTCTTTGGCGGTGGGGGCGCCTCGCGTGGCCCTCGATCGCGCGTTCAGCCAGGAAACGATGCTCTCCTTCGCACCTCATTGACACTGGAAGAGGCATTTTCTGGAGTAAAGAAGCCCATCACCATTGATACTGCTGTTCTGTGCGATGTGTGCGAGGGAACCGGTTCGAAGACCAAGGCAAAGCCCAAGATGTGCACGCATTGTGGCGGAACTGGTGAAATCCAGCAGGTGCAGCGTTCCTTCCTGGGCAATGTGATGACTACTACACCGTGCCCGGTATGCCAAGGA---ACCGGTGAGGTCATTCCTGATCCTTGTGATAAATGCGCGGGCGATGGTCGCGTGAAAGCTCAGCGTGATCTGGTGGTCAATGTCCCAGCAGGCATTGCAGACGGAATGCGTATCCGTATGGCAGGTCAGGGCGAGGTAGGCCACGGGGGAGGTCCCGCAGGAGACCTTTATGTAGAGATCAACATCCGACCTCATGCTGTGTTCCACAGAGAAGGTAATGATCTACATCTAAAGGTCCACGTACCCATGGTTGATGCTGCACTGGGTGCTGAGCTGAATGTGGAATCCTTGGACGGGGAAACCATTACGTTTGCAATCCCCGCAGGTACTCAGCCTGCCGAACGCATTGTGGTGGAAGGCAAAGGCATGCCGCAACTCCGCAACACCGGCAATGGAAATATGATTGCTCACGTTGATGTGACTGTGCCGACGGCATTGGATGAGACGTCGAGAAGCCTGCTTACTCAGCTGCGCGAGCATCGTGATGAGGCAGCAAAGGTCTCGCACGCCGGGGACGGCGAAGAATCACTGTTTGACCGCATACGTAATAAGTTCCGCAGATAAATGAAGTGGACTAGCTTTGGAGCACAGGTGATCTACGGCCTTATCGCCGGGGTCATCCTCGGCCTTATAGCCAGCTCAATGCCAGAGGGAAACTGGCTCACCACCGCACTCACCACCGTGGGCGGCGATTATGTCACTCTCTTAAAGGTCTTAATCCCGCCGCTAGTTATGACGGCCGTTATCACCTCCATTGCTAACCTGCGCCAGGTGACCAATGCCGCGCGTTTAGCAGTAAAAACCCTCGTCTGGTTTGCCATCACCGCGTTTTTCTCCGTCCTTGCGGGCATAGGCGTTGGTTTGATCTTTAAACCCGGCGAGACTTCCGGTTTACAAGACACTTCAGCAGCTCCCTCTTCCGTCGGATCTTGGTGGTCATTCCTCGAAGGAATTGTTCCCACCAACCTCGTGGGATTAGAAGCCCACACCAAAGTGGTAGATGGGGTGGCTTCCACCAGCCTAAGCTTCAATGTGCTGCAGCTTCTGGTAGTAGCCATCGCCCTAGGGATTGCGGCAGTAAAGGTCGGCGAGAAGGCCGAGCCATTTATTAATTTCAACCGCTCCCTGCTGGAGATCATCCAGAAAGTGCTGTGGTGGATTATTAGACTTGCACCCATCGGCACCGCTGCGTTGATTGGAAAGGCTGTGGCCACCTATGGTTTCGGCGCCATGGGAGCCCTGGGCAAATTTGTTCTCACCGTCTATGTCGGCCTAGCTATCGTCTTGCTCGTAATCTATCCAGTGACCTTAAAGCTCCACGGCCTTAACGTCGCCCAGTTCTATCGTCGTGTCTGGCCAGTGACCTCCCTAGGCCTTGTCACTCGCTCCTCCATGGGAGTCATGCCAGTCACCGAGCAGACCGCAGAGGCCATCGGCGTTCCCAAGCACTATGCTTCCTTTGCCGTGCCGCTGGGAGCAACCACCAAGATGGATGGATGCGCCGCTGTATACCCTGCCGTAGCCGCAATATTTG-TTTCTCAGTTCTACGGCGTTCCACTTAACTTCACCGATTACGTTTTAATCGCCGTCGTTTCCGTCCTCGGCTCAGCAGCCACCGCCGGCACCACGGGCGCTACCGTAATGCTGACGCTGACGCTGTCTACCCTGGGACTTCCCCTGGAAGGCGTTGGTCTCTTGCTCGCCATCGAGCCGATTGTTGATATGGGTCGCACCGCAGTGAACGTGACGGGCCAGGTACTTGTCCCGGCTATCGTCGCAAAGCAAGAAAAGCTTCTCGACGCCGTCCAGTTCAACGCAAAACGCACCGTCGCTGAAGAAAAGGTCTCCGTCTAAATGACTACTTCAGGAATGCAGATGCCCTCTGCTCGCTACGTGCTGCCTTCGTTTATCGAGCACGCCACCTATGGCACAAAAGAGACTAATCCTTACGCCAAGCTCTTTGAAGAGCGCATTATCTTCTTGGGTACCCAGGTGGATGATACCTCTGCTAATGACATCATGGCTCAGCTTCTGGTGCTGGAGGGGCTAGACCCCGACCGGGACATCACAATGTACATCAACTCCCCGGGTGGGTCTTTCACCTCTTTGATGGCTATTTATGACACCATGCAATACGTGCGTCCTGATGTGCGTACTGTCTGCTTGGGCCAGGCGGCGTCGGCAGCAGCGGTGTTGCTTGCTGCGGGCGCGCCCGGTAAGCGTGCCTGCCTGCCTAACTCTCGTGTGCTGATTCACCAGCCCGCTACCCAAGGGACTCAAGGGCAGGTCTCAGATCTGGAGATCCAGGCTAAAGAAATCGAGCGTATGCGTACTCTGATGGAGCAGACGCTATCTCGCCACACTGGCCGTACGCCTGAGCAAGTTCGCATTGATACTGATCGCGATAAGATTCTCACTGCTCAGGAAGCTGTTGAATACGGAATCATTGATCAGGTTTTTGATTATCGCAAACTAAACGGCTAAATGGCAACGATTGATGTAACGGAAGACACATTTGAGCAGACAGTCACCACGGACGGGATTGTCATCGTCGATGCATGGGCATCGTGGTGTGGTCCTTGTCGAGCATTTGCGCCGACGTTTGAGAAGGCTTCCGAGAACCACACTGATGTTGTCTTTGCCAAGCTCGACACAGAGGCAAATCAGGGACTCTCGGCTGCTTTGCAGATCCAGTCTATTCCTACGCTCATGATTTTCCGCGAGGGTATCTTGGTGTACCGAGAAGCCGGTGCGCTTCCGGCGGCTGCCTTGGAAGATCTGATTGGGCAGGTGAAGGGGCTTGATATGGAAGACGTGAAGCGTCAGGTCGCTGAACAGAATAATAATAATTAGATGGATACGCATTTTTATGGACGGCGTCTCTCTCGGAGCAACACCCAGAAATGGGTGGGTGGGGTCCTTAGCGGTATTGGGGAAACTTACGGGATTAACATCACTCTTCTTCGAATTCTCTTTGTGGCCAGTATTCTCCTGCCGGGGCCTCAGGTACTTCTTTATATTATTGCCTGGTTTATCATGCCCAAGTACTAAGTGAAGTTCAATCCCCATAAATTTTGGCAGTCCCTACGTGATGAGTTGCCCTCTTTAGGCTTACCCGGTTCGCGCTCTGCCGAGCTTCACATAACCGCGAATGATGCGGCGCCGTACAGCACAGAGCTAAAAGATGGCTCAAAAGTCCCTACCCTGGGTGAACATCATCCATATCAAGGTGGATCTGCGCTTATCAACGCCGTCACAGGTGCCGACCTTTTAGATCCAGCAGCACCGCTAAAGCGCAAGATGGAAAACAAATCGGTGAGTTTTCCGCGAGAACGCGCTGCTTCGGATTTAACTTTTGCAGAATTGCGCCGCTTTGCAATGTTCAGGTGGATGGGGACACTAGGTGCTCTTTTATTAGGTTTCGGAGCGCTCGGCGCGGGTGCGCTTCCCGTGGTCAACAACCCGTACACCAGTTTTATCGGTGGATCAATCATGGCTCGAATGCTTCAAAGCTCAATGATTGTATGCTTCATCGGAGTAGCGCTTCTGGTAATCTCCTGGCTTCTCATAGCACCTTTTACAGGCGCCCTCCCTTCCAGAAACCGACGCCCCAGCAAAAACGACGATCGGCGCGTGGTAAGCACGTCCTTGCTCTGGAGGACTTTTGCGGCATGGAGTCTCCCTATCCTGCTCAGCGCCCCCATGTTCACCCAAGACATTTATTCCTATCTAGCCAATGGCGCGATAGTCCGAATGGGTCTCGATCCTTATTCTGCAGGACCCATAGATCTCTTAGGGACCGATCACACTTTGGCGCGCAGTGTCCCCTTTATCTGGGCGCATTCCCCCTCCCCATACGGCCCCGTTGCACTAGGCCTAGCGTCTCTGATTAGCCGAATAACTGGAGATAGCATTGCCTGGGGGGTGTTCCTACACCGAACCCTTTCTATCGCTGGCATTGCCCTTGCTGGTTGGGCGATCTCCCGACTAGCAATCCGTTGCAAATTAACGCCTCAAGCAGCCCTATGGCTGGGAATACTTAACCCTCTCATCATCTTGCATCTAGTAGGTGGCATTCATAATGAAGCCATACTTTTAGGCCTTCTTTTGGCAGGTTTTGAACTTGGGCTACGAGGTTGCAACTACTTACGCGTGGGACTATTCGGGCATGCAGCGCTCTACCTCGGGGCTTCCGGACTGCTAATTTCATGCGCCGGAATGGTGAAAGTAACTGGTTTTATCGGCCTCGGTTTCACCGGCATGGCTATAGCACGCTCTTTTAGATTCCGTGAGCGCAGCCATGGTTTTTCCCTAGCATGTGCCATAGGCATCCAAATTATCTTTCTAGTGTTCTCCATACTTGCCGTGACGTTTATTTCAGGTATAGGACTTGGATGGATCCATGCACAGGGAGGCGCCGTAGCAATTCGCAGTTGGATGTCTCTGTCCACCGCTGTCGGCGTTGCTGCTGGGTGGTTTGGCATACTACTTGGACTAGGAGACCAGACGGAAGCCATGCTGCAAATAACTCGCGGCTGCGGAGTCTTGTTAGCAGGAATCTTTATGATCAGAATGCTGCTCGCAACCTACTGGGGACGCATACCTGCAATCGGAGGCCTTGGGGTTGCAACTTTTGTTTTAGTTGTTTTCTTTCCAGTGGTTCATCCTTGGTACATGCTATGGGCGATTTTTCCGCTATCGGCATGGGCTAATAGAACGTTCTTCCGCAGGGGAGTCACCTTATATTCAGCATTGCTTTCTTTCTTTGTTCTCCCACGAGGCCTTTCCTTGCCTCCCAGTACCGTACTTTCGATTTACTTCACCTCAGCACTTGGATTGATCATTCTTTTATTCCTCTTGTGGTGGTCGTTTAAACGCGCCCGGCGTTGATTGTTTGAACAAACTCGAGACGATGATGCCTCGCGGGCTTTGAAAGAGATAGAAACTGTCAAGGTATCCTCCGATGGTTTTGTGCGTCATATCGTTTTGGATAGAGATGATCGCCGGAACGCTCTTTCGGGTGATATGTGCCGAGCTATCGCACACGCCGTGACTGAAGCTTCTGCTGCGGCCGTCGATAATGCATCAGTGCGTGCGATCATGATTAGCGGAGTAGGACGAGCCTTTTGCGCAGGTGCTGATCTGGGGTCGTCTGTGCGAGAAGGTGGGGAACATTCCTCGGATGGGGCGGTGTATGGCGCCGGTTTCCATGATGCGCTCTTTGCTATGTTGCATTCGATTATTCAGGCAGAGGTGCCGATAATAGCTAATGTGCAAGGGGCTGCGGTAGGTGCTGGGATGCAGCTTGCTTTGGCGTGTGATCTCCGTGTTGTTGGAGAGTCTGCATGGTTTAAAGTCCCCGCTGTTTCTTTGGGGTTTGCGCTGGATGGATGGACTATAGGGCGTGCTCAAAAACTCTGTGGCGGTGCTTTTGCTAGGAATTTGTTGCTTGCCGGTGCATCATTGACCCCGGATGCGGCTCTGTCTAGTGGTTTTGTTGCAATCCGGGGCGACCATGCTGCAGCAGTTGCTTTTGCTCATGAAGTTGCCGGATTGGCGCCTCTTTCTGTACGGTAGGTGTCCAGTCTTTTCCATTATTTGGCTGATCATCCAGTAGTACTTGTCTTCTTACTCTGCGGGTTAGGCATGGCACTTGGTCGTATCAAACTACGTGCTATTGGTCTTGGCGCAGCAGGTGTTTTATTTTGTGCCATCGTCTTCTCCGCTGTTGCCACCCGATACGGAGTCCAGCTGGCGTTGCCCACCGATATCGGTCACTTTGGTCTTGCGTTGTTTGCCTTCAACATCGGGATCACAGCTGGGCCAAGCTTC-TTTCACAGCGTGAAAAACTTTCTTCTACCGTTATTGGGAACCACCGTCTTATTTGCGGCAGTCGCTGCTGCTGCTTACGGCATAGGCGTGCACCTTTTTAAACTAGATATCGCCGTTGTAGCCGGCACATACGCCGGTGCGCTAACAAACACTCCCTCCCTAGCCGCAGCCGGAGCAGCCTCGGGAGAACCTGCACTGGCAACAGTGGGATATTCGGTGTCCTATCTATACGGCGTAGTAGGAATGATGATCGCAGTGCTTTTTGCCCTGCGCTATTCCCGTACCGATAGGGATGCTCCCTCGCCTTTGGACAACCAAACAATAGTGGTTGATCGCACCGATAAGCCCACTATCCAAGACATACTCGCCTTGGTAGATCACAAAGTAACGTTCTCCCGCATAAAAAGCGGCGACCATCCCGTCCAACACGCGGCACCCGAACGAGTGCTCCTTAAGGGAGACCTCATCACTGTTGTGGGACCACGCAAAGACATCAATCATGCGGCAACACTTCTAGGGCGCGATTCCGCCCGCTCACTCACACAAGACCGCTCTCAGCTAGATTTCCGTCGCATTACCATCTCAGACCCCAAGATTGCCGGACGCACAGTATCGTCATTAAACCTAGCCAACGACTACCACGCCACGATCTCCCGCGTGCGCCGTGGGGACATAGATATGATCGCTCAAGCCGATCTAGTCCTCCAGGAGGGCGATAGAGTTCGTGTGGTCGCCCCTACCAAAAAGATGCCGCAGATTACTAAGTTCTTTGGTGATTCCGCGGGTGGGTTAAGCGACATTAATCCAGTTATTTTAGGTTTGGGCATGGTAGCTGGTCTGCTATTAGGCGGTATCCCGATCCCAACAGGCGACGGTTCCACTTTTCATATCGGTGCGGCAGCAGGCACGCTCATCGTAGGATTAATCCTAGGAAAGATAGGCCGAATCGGGTCGATAGTCACAACATTGCCATATACAGCAACCATCGTGCTCTCCGAATTTGGTCTGCTTATCTTCCTGGCTCAAGCAGGCACCGTAGCAGGCAGCCAAATCATCCACGCCTTCAGTTCTGGCGAGTGGCTAAGCATCCTAGCCCTCGGTTTCATCTTGACCTCACTCCTCGCGGTCTCCATGTATGTGATGATGCGATGGATGTTCGGCATGGGTGGAACCAAACTAGCCGGATATATCGCCGGGGTGCAAACGCAACCAGCAGTCTTGGCCTTTGCCAACTCACGCACTGGTTTTGATCCCCGCATTGCACTGGGCTACTCGCTCATCTATCCAGTCGCAATGATCGCCAAGATCCTCACCGCTCAGGTCCTCGCCGGGCTATAGATGATTGTTACTACTACTAGCGTTGTTTCTGGTCGGGAGATTTCTGAATATGTACGGGTAGTCGCAGGGGAAACCATCGTTGGTATTAATGTGTTCAAAGACATTACTGCTGGCTTTAGAAACCTGGTGGGAGGTAGGAGCCAAGCTTATGAAGGTGAAGTAAAAAACGCACGAGAACAAGCTTTAGCGGAAATGGTGCAGCGGGCCATTGAGCTTGGGGCAGAAGGCGTAGTGGGTGTGGATATTGATTATCAAACTCTCGGATCAGATAACGGAATGATGATGGTTTCTGCAACAGGCACTGCAGTGCGCTTTGCTTAAATGGTCACCACCGATCAAGCCCTCTCGGCGGGAAGTGCAGCGGCAAAAGTTGCAGAATCTGGCACTGGACGTTCCGGCGAAAAGAGCGGGAAGTCCCGTCATTTGCCACGCCATCTACGTCGACTTCATTTCTTTGCGGGAATTGTCTGTGCGCCGCTTATCTTCATAGCTTCTCTCACTGGGCTCGCGTATGCCTTTGCCCCGACGCTGGAGAACGCGGTGTACTCAAGCAACACCACTGTTGAGGTTCCTGCTGATGCGAAGCAGCTCCCAATGGAAAAGATCGTGGATATAGCTACTCAACGCCACCCCGATCAGCCCATCTCTGGTATTCGTGTTGGCGAAAAAGATCAGGCAGTACGAGTGCTGTTTAAACACCCCACTAAGAGCGCAAGCTTTAGCGATGCCGTATTTGTTAACCCTTACAATGGCGAGATCACGGGAGACATGGTGCAATATGGCAACGCTGGGGCGCTGCCATTGCGAGATTGGTTGTCTCACGGACATCGTGATCTGTGGTTAGGAGATATCGGCCGCTTCTATTCTGAGTTTGCGGCTTCCTGGCTTGGGGTCCTAGCTGTCAGCGGCGTGTACCTATGGTGGAAGCGTCAGCGCAGCGGTACCGGAAGGATCGCCGCTATGTTGAAGGTATCTGGCCGTGGACGCACTAGGAACCTGCGCTGGCACGGCGCATTGGGTACAGCTCTTGCGCTGGGCATGATCTTTTTTACCTTCACAGGCCTAACATGGTCTTCGGTGGCCGGTACCAATATTGGCAAAGTTCGCACTGAGCTGAATTGGACTACTCCGAAAGTAACTACTTCCCTCGACGGTTCCGCCGCCCCTGCAGTAAAAGATCCGCATGCCGGCCACGACCATGCCGGTCACGATCATGGCAGCCATTCGGCGACCTCGCCCTCTGCAAAGCTGAGCCTTGCCGAGCAAGCTACACACGTTGCGGCGACTGCTGCTGCTGAATTGCGTAGCGGTGTCACCTTGCGGCCGCCAAGTGAAGCAGGCCAGGCATGGAGCGTCATGGAGAATCGCCAGGCGTACCGCAAAGATAACAACTCTATTGCAGTCAATGGCGATACGGGTGAAGTAACGGCCCGTCTGGCATTTGTTGATTGGCCTTTTGCTGCGCAAGCTACGGCATGGATGATTCAGCTGCACATGGGCACGATGCTGGGGCTTCCCAACCAGATTGTGTTGGGATTGCTTGCGGTAGGCATCATCATCTTGGTTGTACGCGGTTATATGTTGTGGTTCCAGCGTCGTCCGCAAGGCCAACTCGTGGCGGATGCACCCACGCGCGCCCGTGGCGCGGAGCGTCGTTTTGGCCTGGCGGGGATCCTCGCAGTGGTGGGCATGATTGCTTATGGATTCTTTGCCCCAGTATTTGGTGTTACTTGCTTGGCCTTCGTGGTGCTCAGCGTGCTCTGGGACGCGGTGCGCTCGCGGCGTCGTAAAGCAAGCTAAATGATCAATCGTGCCCGCAACGCAGATTCCCAACCGCCGAAAGACGACTCGGAAGCGCCGCACGCCTCTGCTGCAGCCAGCGACCCATTTCCGGTGATGCTCAAACACCCCGACAAGGACAACCTACGGGACAAAAGCTACGACTTTGACTACACCCCTGACATCCAAGATGGTCCGCACACTCTGTTCGGAATAGTCGCTGCAATCCTGGGAGGTGGGCTCTTTACCTTCATCTCCTGGTACATACTCAAGCAAGTCAATCTCCCAGCCTTTGGCCCTTCTCTGGTTACACGTGCACTGGCCACTTTCTGCACACTTCTTGTTGTTGTTGCGGTCACGGCACTCATGATCTGGTGGGTTCATTATGAGAAGACAAACCAAGAGCGTCCCCGTTGGTTTACCTGGCTCACCTACGCCCTGACCTATTTATCCCCGGCAGGTCTAGTAGTGGCTTCCCTCGGGATACCGCTATCCCCGACCAAGCTCTACCTTGACGGACTAACCGTAGATCAAGTTTTCCGCACCCAATACATGACGCGGCTTACAGATTCTTGGCAGCTCACCGATATGAACTATATCGATCTTCCAGCGTATTACCCCGGCGCATGGTTCTGGTTTGGCGGCAGACTGGGAGCTCTCCTCGGGCTTCCTGGGTGGGAAGTCTTCCAGCCATATTCGCTCATCTCTCTCAGCATGGCAGGCTGCCTCCTCGTCCCGATATGGCAGCGTCTCGTTGGGAGCTTGCCCGTAGCTACCGGCATAGCGCTAGTAACCACTACTATTGCGCTCGTTATGTGTGCGGAAGAACCCTACGCATGCATTATCGCAATGGGCATACCAGCCGCAGTTATTATCGGTCGTCGTGCATTGTCGGGACGCAAAAGCGCCATGCTTGCGATTATTTTCTATCTGGGTGTTTCTGCATCTATGTACACCCTCTATACAGCTATTATCGCGCTGAGCCTGATCGCTATCACTGGTGTTATTTCCGCATTAATGCTGCGTTCTTGGAAGCCCATTGGGCGCATCGTCACCATTGGTGTTTCTTCTATGGCTATCGCCGCTATCGCGTGGGGCCCGTACTTTGTTTTCATTTTAAGCGGCAACCACACCTCAGGTGCTACCGCTTCCCATTTCCTCCCCGTTGAAGGCACGGAAATCCCGCTTCCTATGTTTGCAGCCAGCATTGTGGGAATTCTCTGCATGCTAGGCCTGATCTACCTATTGGCTCGAGCGGCGGATCCAGACATCAACTCCCTAGGCGTTGCCGTCGTGGTTGCTTACATCTGGGTCATAGCCTCCATGGCTGTTACGCTCACGGGCTCTACTCTCCTTGGCTTCCGCCTAGATCCTGTGGTCACAGTTCTTCTAGCCACCGCAGGTGTACTGGCCATAGCGGATTTCCGCCTTGTAGGAATTCACCGCCTCTATCCCGTGCAATTCTCTGCTAGCACTTCACGGCAAATCACAATGGTCATTGCCATTGTGATCGCCCTTGGCGGCATCAAATATGCCCAGGATATTCCCGCAAAACACTCGCATTCTATTGACCATGCTTATTCCAGCACAGATGGTAACGGTGAGCGCGCTGACCGTTACCCGGCTGATGCCACGCAGTACTATGCCGAGATTGACAAAATCCTGCGGGGAAACGGCTCACTTCCACGCGAGACTGTAGTTCTCACAGATGAGATGAACTTCATGGCTTATTACCCCTACCACGGTTTCCAGGCCTTCACCTCACACTATGCAAATCCTCTTGGGGAATTTAATGAGCGGAATAAAACCATAGAGCAATGGGCAATGGACAGCTGGCAGCAGCTCAAAGACCCCAAAGCGTTTGACCGCGCATTGCACGCCACCCCATGGCGGGCACCCGATGCTTTTGTTTTCCGCGCCGATTCCACGGAAGAAAGTTCAAGCGGTTGGAACTTTGACCTTGCGGAGGATATCTATCCCAACAATCCCAATGTCCGTTTCCGCGGAGTAAAAATCAACCCGGAGGTCTTCACAGGCAAAGACTCTCCCTGGAAAGTCGATCAGGTAGGACCATTTGTGGTGGTGACCCGTGGATAAATGGTGGTCAATATTGCGGGGCCACCGCCGCGTGAGGTGCTGGAAGGACCCATCTTGGCAGTCTCCCGCCAGACCAAGTCAGTGGCCGACATCCCCGGGGCTCCCGAACGTTTTTCGTTCGCCAAAATTACGGAACCTATTGAGGTCCCGGGACTTCTTGATATTCAGCTAGATTCCTTCGCATGGCTCATTGGTACGCCCGAGTGGCGTGCTCGTCAGCAGGAGGAGCTAGGTGAAAGCGTCCGCATAACCAGCGGACTGGAAGAAATCTTGGAGGAGCTATCTCCGATTCAGGATTATTCCGGAAACATGTCATTGTCTCTCTCGGAGCCCCGCTTCGAGGACATGAAGAACACTATCGATGAGTGTAAAGACAAAGACATTAACTATTCTGCGCCGCTTTATGTGACTGCAGAATTTATCAATAATGAAACTCAGGAGATCAAGTCCCAGACTGTCTTCATCGGCGATTTCCCGATGATGACCGACAAGGGAACCTTCATCGTTAACGGCACTGAGCGTGTCGTGGTCTCCCAGCTTGTTCGTTCGCCTGGCGTTTACTTTGACCAGACGATTGATAAGTCCACCGAGCGTCCGCTGCACTCTGTGAAGGTGATCCCTTCTCGCGGTGCGTGGTTGGAATTTGACGTGGATAAGCGCGACACCGTTGGTGTCCGTATTGACCGCAAACGTCGCCAGCCGGTGACCGTTCTGCTCAAGGCTCTTGGTTGGACCACTGAGCAGATCACGGAGCGCTTTGGTTTCTCCGAAATTATGATGTCCACGCTTGAGTCGGACGGTGTAGCTAACACCGATGAGGCTCTGCTGGAGATCTACCGCAAACAGCGTCCGGGTGAGCAGCCGACTCGTGACCTCGCGCAGTCGCTGCTGGATAACGCCTTCTTCCGCGCGAAGCGTTACGACCTTGCCAAGGTTGGACGCTACAAAGTGAACCGCAAACTCGGTCTCGGTGGGGACAACGAGGGTCTGATGACTCTCACTGAGCAGGACATCGCAACCACTCTCGAGTACCTCGTGCGTCTCCACGCTGGTGAGAGCACTATGGTTGCACCCAATGGTGATGTTATCCCTGTGGATACGGATGACATTGACCACTTTGGTAACCGTCGTCTCCGTACAGTCGGAGAACTGATTCAGAACCAAGTCCGCGTGGGCCTGTCCCGCATGGAGCGCGTGGTTCGTGAGCGCATGACTACCCAGGACGCAGAGTCTATTACTCCTACCTCCTTGATCAACGTGCGCCCGGTTTCTGCTGCCATCCGCGAGTTCTTTGGTACCTCCCAGCTCTCGCAGTTCATGGATCAGAACAACTCCTTGTCTGGCCTCACACACAAGCGCCGTCTCTCTGCTCTGGGCCCAGGCGGCCTGTCGCGTGAGCGCGCTGGCATTGAGGTTCGAGACGTTCACGCTTCTCACTATGGTCGTATGTGCCCGATTGAGACTCCCGAAGGTCCGAACATTGGTTTGATCGGTTCCTTGGCTTCCTATGCTCGGGTAAACTCTTTCGGCTTCATCGAGACCCCCTACCGCAAGGTGGAAAACGGTGTTCTCACCGATCAGATCGATTACCTCACCGCAGATGAGGAAGATCGTTTTGTGGTTGGTCAGGCTCACGTCGAGGTAGACGCACAGGGCAAGATCACCGCAGATAGCGTTACTGTTCGTGTGAAAAATGGTGACATCCAGGTCGTGGCACCGGAAAGCGTTGATTACCTAGACGTTTCCCCACGCCAGATGGTCTCTGTGGCTACCGCCATGATTCCGTTCCTTGAGCACGACGACGCTAACCGTGCCCTCATGGGCGCGAACATGCAGCGTCAGGCTGTGCCGCTGGTTCGTTCAGAAGCCCCGTTTGTGGGAACCGGCATGGAGCGTCGTGCTGCTTATGACGCCGGCGACCTCATTATCAACAAAAAGGCTGGCGCTGTAGAGAACGTCTCCGCTGATTTCATCACCGTGATGGCTGATGACGGCACCCGTGAGACCTACATGCTGCGCAAGTTTGAGCGCACCAACCAGGGCACCTGCTACAACCAGATCCCATTGGTGAACTTGGGCGACCGCGTTGAGGCCGGACAGGTTCTCGCAGATGGCCCCGGTACTCACAACGGTGAGATGTCGCTCGGCCGCAACCTTCTTGTTGCGTTCATGCCATGGGAAGGCCACAACTACGAGGACGCTATCATCCTCAACCAGCGTGTTGTGGAAGAGGACATTCTTACTTCGATCCACATCGAGGAACACGAGATTGATGCCCGAGACACCAAACTTGGTGCGGAGGAGATCACTCGTGAGATTCCCAATGTGTCCGAGGATGTGCTCAAGGATCTCGATGAGCGCGGCATCGTTCGCATCGGTGCTGATGTCCGCGACGGCGATATCTTGGTGGGTAAGGTCACTCCTAAGGGTGAGACCGAGCTGACCCCTGAAGAGCGCCTGCTGCGTGCAATCTTTGGTGAGAAGGCACGTGAGGTTCGCGATACCTCTATGAAGGTGCCTCACGGTGAGACCGGTAAGGTCATCGGCGTTCGTCGTTTCTCCCGTGAAGACGATGATGATCTCGCGCCTGGTGTTAATGAGATGATTCGTGTCTATGTTGCCCAGAAGCGCAAGATCCAGGACGGCGATAAGCTTGCTGGTCGCCACGGTAACAAGGGTGTTGTTGGCAAGATCCTTCCGCAGGAAGACATGCCATTCATGCCCGACGGTACCCCGGTTGACATCATCCTGAACACGCACGGTGTGCCTCGTCGTATGAACATCGGCCAGGTGCTGGAAGTCCACCTTGGTTGGTTGGCTGCTGCCGGTTGGAAGATCGACCCCGAAGACCCCGCTAACGCCGAGCTGCTTAAGACGCTTCCTGAGGATCTGTACGACGTTCCTGCTGGTTCGCTTACCGCAACACCAGTGTTCGACGGTGCTACCAACGAGGAAGTTGCAGGCCTCCTAACCAATTCTCGTCCAAACCGCGACGGCGATGTCATGGTGGACGCAAACGGCAAGGCACAGCTTTTCGACGGTCGTTCCGGCGAGCCTTTCCCATACCCAGTGTCTGTCGGCTACATGTACATGCTGAAGCTGCACCACTTGGTTGATGAGAAGATCCACGCACGTTCTACCGGCCCTTACTCCATGATCACTCAGCAGCCGTTGGGTGGTAAGGCTCAGTTCGGTGGACAGCGCTTCGGCGAAATGGAGGTGTGGGCAATGCAGGCTTATGGCGCTGCCTACACGCTTCAGGAGCTTCTGACCATCAAGTCTGATGACGTAGTCGGACGTGTGAAGGTCTACGAGGCAATCGTTAAGGGCGAGAACATTCCAGATCCGGGTATCCCTGAGTCCTTCAAGGTACTCCTCAAGGAGCTTCAATCGCTGTGCTTGAACGTGGAAGTTCTTTCTGCAGACGGCACTCCGATGGAGCTGTCCGGTTCGGATGACGACGAGTTCGACCAGGCCGGTGCCTCACTGGGCATCAACCTGTCTCGCGACGAGCGTTCCGACGCCGACATCGCCTAAATGACCACTCAGATCCTCGCCGCCAACTGGTCCCGACTCGGCGACACATTCACCTCCGCCATCGTGGATACCCTCATCATGGTATCGGTCACGCTCGTCGTCGGCGGTCTTCTCGGCCTTGCCCTCGGTATCCTGCTGTACACCACCCGGGCCGGCGGAATTCTTCACAATAAATTCATCTACACCATTATCAATATATTGGTGAATTTTGTTCGACCAATACCGTTTATCATCATGATTACGGCGTTTGGCCCCCTCACGCTGGCGGTGGTGGGAACAACCATTGGTCGCGAAGCCGCCATGTTCATCATGTCCATTGCAGCGACCTTCGCCGTTGCTCGCATCGTAGAACAAAATCTTGTCACAATTGACCCCGGCGTTATCGAGGCCGCTCGTTCCATGGGAGCGAGCCCCTGGAAGATCATCACGTCGGTGATCGTCCCCGAGGCCCTGGGGCCACTAGTTCTCGGCTATACCTTTATCTTTATCGCCATCGTGGATATGTCTGCAATGGCCGGTTATATCGGCGGCGGCGGTCTCGGAGACTTTGCCATCGTCTACGGCTACCGTGCTTATGATTGGGAGGTCACCTACGTGGCGACCTTCGTGATCATCCTCATCGTGCAGATTGCTCAGCTCTTTGGCAACTGGCTATCAAAGAAAATCATGCGGAGGTAGATGAGGATCGATCCAGACCACGCACGCACGCTCATTGCCCAGCTTGCCAACGATGCTGCCTCTCTCGTCCCCATCGCGCATAGCGTCGGCGCGAGCCTTCCCGAACTCGGCAGTTTCTTTGCTGCTTACAACAGCTGTCTCGACGCATTTATGGCACGGTCGACGGCGCAATGCACCCGTGCAGAAATCCTCGTGGACAAGGCCCTACACAGCCTCGAAGCGGTGGAGAACGCCGATACATCCCTCGCCTTTTCACTGGAGACACTGTGAATGCCGTTGACCAACCGCGATGCGGGGCGATACCTCGGGGACGAGGGACTCACCGAGTTGCCAGAGCATACCCTGCTCAACGTTATTCGTATCCCCGGAAACCCATTGATCAGTCCAGTGCGGTTGATCGCTCGGCGTTTTGGCTATGCGTTGGTGCTGATTCTGCTTGTAGCGTTGATCGTTTACTTTGATAAGGGCGGTTACAGCGAGCATCTCACCTTCATCGATGCGCTTTATTATTCGGCGGTCTCCTTGTCCACCACCGGTTATGGCGACATCACTCCGGTGACGCAAGGGGCACGTCTTCTCAACATCATCATCATCACTCCGCTTCGGTTAACATTTGTTATCCTCCTGGTCGGCACGACGTTGTCAGTGCTGACAGAGGAATCGCGCCGAGCATGGAAGATCCAGCGCTGGAGGAAACGCATGCGAAACCACACCGTGGTTATTGGATATGGAACTAAAGGACGCTCGGCAGTCTCTGCACTGCTGGCGGATGGCGTGTCTCCTAAGGAGATCGTTGTTGTGGATACCGATCCTGTAGCGCTTGAGACTGCAAATACGGTAGGACTGGTCACAGTTAATGGTTCTGCGACTAAATCAGAGGTGCTCAAACTCGCGGGTGTGCCTAAGGCAAAGGCAGTTGTAGTAGCCCCGAATATTGATGACACCGCAGTGTTGGTAACGCTCTCGGTGAGAGAGCTGGCGCCAAGCGCATGGGTTGTTGCCAGCGTGAGGGAATCTGAGAACCAGCACCTATTGGAACAATCGGGCGCAGATTCAGTGGTGATTTCTTCTGAAACCGCAGGTCGCATGCTTGGCCTGGCCACGGTGACGCCTTCGGTGGTGGAGATGATGGAAGACTTGTTGTCTCCTGATGAGGGATTTTCCGTTGCAGAACGTCCTGTAGGTGAAGACGAGGTAGGTGCTAATCCGCGGCACTTGGCGGATATTGTTCTTGGAGTTGTGCGCTCTGGAGAGCTGTATCGAATCGATTCTCCAGAAGCAGAGACCGTGGAGCCCAGTGATCGATTGCTTTATATCCGACGGGTTTTTAGTGAGGATGTTTCAGATTAAGTGATTGATCTGAAATTCCTCCGCGAGAATCCCGATATTGTCCGCGAATCCCAGCGTATTCGTGGCGAAGACCCTGAATTGGTAGATAAACTACTGGCCGCCGATGAGGCACGACGTGCGGCAATCCAGGTTGCAGACGAGCTGCGTTCCGAGCACAAAGCCTTTGGCAAGAAGATTGGCCAGGCCGCTCCGGAAGAGCGCACTGCCTTGCTCGAAGGCTCAAATGAGTTGAAGGCAAAGGTTAAAGAAGCTGAGGAGGCTCAGTCTGCCGCGGAAGCAAAGGTAGATGAGCTCCAAATGCTCTTTAGCAATGTGGTCACCGATGCTCCTGCTGGTGGAGAAGATGACTTCATTGTTTTGGAGCACGTTGGTGAGCCGCGCACCTTTGACTTTGAGCCCAAGGACCACCTTGAGCTTGGCGAGTCCCTGGGGTTGATCGATACCAAGCGCGGTACCAAGGTAGGCGGAGCACGTTTCTACTACCTCACTGGCGACGGCGCATTCTTGCAGTTGGGAATGCTCAACCTCGCCGCTCAGAAGGCGCGCGAGAACGGTTTCCAGCTGATGATTCCGCCAGTATTGGTGCGCCCTGAGATTATGCAGGGAACTGGTTTCTTGGGGGCACACTCCGATGAGATCTACTACCTTGAGCGCGATGACCTTTATCTAGTAGGCACCTCCGAGGTCGCCTTGGCTGGTTACCACAAGGATGAGATTATCGACCTTAATAAGGGACCGATTAAGTACGCTGGTTGGTCCTCCTGCTTCCGCCGTGAAGCCGGCTCTTATGGCAAAGACACTCGTGGTATCCTGCGCGTTCATCAGTTTGACAAGCTTGAGATGTTCGTTTTCTGTAAGCCAGAGGATGCCGTCGAGCAGCACCAGGCGCTTCTGAAGATGGAACGCGACATGCTTGCCGCAGTGGAGGTTCCTTACCGCGTTATCGACGTTGCCGGCGGCGACCTAGGATCCTCTGCGGCTCGTAAATTTGATACAGAAGCATGGGTTCCCACTCAGAACACCTACCGCGAGCTGACATCCACCTCAAACTGCACCACATTCCAGGCGCGTCGTCTTCAGACTCGCTATCGCGATGAGACCGGCAAGGCTCAGACCTGCGCTACCCTCAACGGAACTCTTGCTACTACTCGTTGGTTGGTTGCCATCCTTGAGAACAACCAGCAAGCAGATGGATCAGTCATCGTTCCTGAAGCTCTGCGCCCATTCGTGGGTAAGGATGTTTTGGAGCCAATTAAATAAATGCGAATTGCGTTGGCACAAATTTCTGCTACAGGCAACAAACAGGAAAATCTGCGTCTGATTGAAGATCAGACACGGTATGCGGCGCAGC------GGGGGGCTAATCTGGTGGTTTTCCCCGAGGCCTCAATGCAGGCATTTGATACTGGACGCCTAGATATAAATGCTGAGGATATATCAGGGGCTTTTGTGGGGCGGATCAAGGAGCTGACCGATGAGCTGGGCATTGGCGTCGCGGTGGGGATGTTTACTCCGGCGGATACGGTAGACGTTGAGGGAAAGAGCATCAACAGGGTGCATAACACGCTGGTTGTTACTCTTCCGGGGGCGGAAAATCCGATTTTTTATAACAAAATCCATACGTATGATGCCTTTGGCTATCACGAATCTCATACCGTTAAGGCCGGGGAGGATGTGGTTATTTTCTCCTACGGGGGAATCACTTTTGGCTTGTCTACCTGCTATGACGTGAGGCTTCCTGGGCAATTCCGGACGCTGGCGCAGCGTGGGGCGGAAGTGATCCTGCTGCCGGCTAGCTGGGCTAATGGCACGGGTAAGAAGGAACAATGGCAGTTGCTTACGGCTGCGCGGGCTCTGGATGCAACGTGTTTTGTGGTGGCGGTGGATCAGGCGGACTCTGGGGTAAAAGGCCCGACTGGCATTGGTTTTTCTCGGGTCATCGGACCGGATGGGGTGTGCATAGCGGAAGCTGGTGCCGGGCCTGAACTGCTCATCGCCGATATCTCTACGAAGGATCTTTCCGACGTTAGATCTGCCATACCCGTTTTATTGGGTGTGGATGAGTACGCAAACGCCTCTCTCGAGCCTAACAATATTTAAGTGGGAGACATCGCGCATACCTCGCTGTCGCCCGACGTTGAAGATTCTTGGCTCGACCGGATCAGCGAACATCGTGAGCGACAGCGCTCCCGTTTTCACGCCTTCTGGCA--TGAA-TCGATCACCTACCCCATCCTTTGGACCAAGAAACTATTGCAGTTTCTCTCCACCACGCCGGGGCGTATGACCACGCTCATCGTTGTACTCAGCATCACCATCTTGTCTGCTGGCGTCTCCATGTCGCAGACATCCGCGGACAGGCGCGCCGATTTAAAAACACTGATAGATAACACCGAGCCGGTCTCCTACCTTGCGCAAAACCTTTATTCTTCCCTGTCCCTAGCCAACACGACGGCGTCGGTAAGCTTTGTGCGCGCCGGGGTAGACACCAGCGAAAATCGACAGAGATATGAGCAGGCAATCCAAAACGCATCGCGCGCTGTCGCGCAAACAGCCGGCGGGCTCAGCGAGAACTCTGGCCACCAGCTAGAGCTGCTTACGCATATCTCTGAACAGATCCCCATTTACACCGGACTCGTGGAAACCGCGTGGGCTAACAACAGACAAGGCAACCCCGTAGGCGTGGCCTATATGTCTCAGGCCTCTACGCTCATGCGTGAACAGATCCTCCCCGCAGCCGCTGAGCTCTACACCCTCACCAGTAATAATGTGACCAATGAGCAGCAGCAGCTCGCCCGCCCGCTCTGGGTTCCGCTCGGTGGTCTTTTTATTGCGCTTATCATGTTGCTGCTCGGCCAGCTCTGGATCGCTCACGTTACCCGCCGCCGATTCAATGGATGGTTTGTACTGGCTACGCTGTTGATGGTGATCGCCACAACGTGGGTATCCACCGCCAGCTTCCTCACCTGGAGCGCTAGCTCTACCGCCTACCAAACGGTCTCGTCACCGTTGCAGTCGCTCACTGACGCCCGCATCCGTGCGCAACAGGCCCGGAGCAGCGAGACGCTCGCTTTGGTATGGCGCCAGTCCCTAGAAAACTCCAACACCAACTTTAACGCCGCCCTGGATACCATGGATAAAGCGTTAAATAACTATGAAAATTCTCAATTGGTGGATAATGCCAACAATCGCGAGCACCTCAATCAGGCGGTCAAAGCAACAAAGTCCTGGAGAAGCTCCCACGAAAAACTCGCAGCCGCCCTCAACTCCGGCGATTATGAAGAAGCCCTGGCATTGACTCTCTACAATGACACGTCCGCCGCAACGCCTTCTGCCTTCAACGTTCTAGATTCTTCCCTGGCAAAGCTTATCGACGACGCCCGCCAAACCGCCCGCGGCTACATCACTCGTGGCGCTAACGCCTCCGACGTGGTGAGCACCATGGTCCTTGTGTTTACTCTGGTTTCTGTGCTCTCCCTCTGGTTAGGTATCCGACCTCGGCTCCAGGAGTACCTCTGAATGTCACGGATCTTCCGTTCGGACGAAGTAGCCCCAAACGATCGCATCGTGGTGCGTCGTAAAGCTAATGACATCATTGGGCATGTCCTGAGCATCGATGAGGAAACCCTGGTGGTCCGGCCGCAGAAAGTAGGTGGTTTCCCGTCTGAGGTTCCGGCGTTATCTATCCCTCGCGCTGACATCATCATCATGAAAAAGCTAAGCCCGCGCACTGTTCGTAATTCGGATATCCGTGCGATCGAGAATGCCACGGCCAAGGCCTTCCCGGGCATCGAGCACACCTGGTGCGATCAATGGCTTATACGATCCGGCGACGGCATCACAGAGCGATCTAACAGCGCGGCCCCCCTGGGAAACACCGCCATGTTTACCCCTATTCCGATAGCGGCGATCCATGCGTTTTATAGGCGGCATAATCTGCCCACCCGTATCCTTATCCCTGAGCGCATCGGTGCAATGGCGGAAAAACTCGTGGCGCAGCCAGGGTGGTCCTTGGGCCCCGAGATCATTGTGATGACGCGCAACCTGGATGATCTTCCCGCCACCACGTCCGACTGGGAGTTTCGCATCGATGACCAGCCAGATCAGGATTGGTTGTCTCTTTATAACTTCCGCGGCGAGCCGCTTCCTGAGCACGCGCTCGATCTGCTCCGCGAGGAGATCGAT-GGGAAAATGGGG--TTTGGCAGGCTGCTTACCGCAGAAGGAGAAACCGTAGCTATTACGCGTGGCACCGTCACCGATAATTATCTCGGTTACTCAGCCGTTGAGGTCGCGCAAGCTTATCGACGCCGCGGTCTAGGCACCGAGCTGGGAAGACATATGCTGCACTGGGGTGCTCGGGAGGGCGCCACGCGAGCGTATCTTCAAGTTATTGCCACCAACGCTGCCGGCATTGGGCTCTATGAGAAACTCGGCTTTGTTGAGCATCACCGGCATCGATATGCGGAAGCGACTAATCTTTAAGTGGAACAGCAGCAAAAGCGTGGCATTGGGCGCAAAGCATTGCTTGGTGGTGCCATCGGTTTTGGTGGCCTTACCCTTGCGGGATGTGACGTAGATGCACCAGGCGGTGTTTTGGGTAAAGCTCTAGCCTTTGGTTGGCCGGAAGGTATTACGCCCGAAGCTACGTCGATGTATAACTTCTGGGTCTGGGTCTGGGTAGCTGCCTGGATCATTGGCTTTATTATGTGGGGCCTCTTTATCTATGGAATGTTTGCGTGGAGCGCTAAGCGCGCAAAGAAAGCCGGTAAAGATGAGTTCCCGCGTCAGACTCAGTACAACATTCCATTAGAGCTGGTGCTCACGATCATCCCGATCGTGATTGTTATGGGTCTCTTCTTCTTCACTGTTCAGACACAGGACAAAGTCACCGCAATGGATAAAGATCCTAAGGTTACTGTAGATGTGACTGCTTATCAGTGGAACTGGAAGTTTGGATACTCGGATATCGCTGCCGATCTTTCCCCTACCGGTGCTGAATATAAGGGTGTCGATGATGCTCGCCAAGCTGCTGCTGAGGCAAGCAAGGTGGATCCTAGCGGCAAGAACCCAATCAACGGAATGTCTAAGACCGATACGTCTTACTTGCACTTTAACAAGATTGAGACTTTGGGTACCTCTGAAGAGATTCCAGTCTTAGTTCTTCCAAGCGACACCGCAATTCAGTTTGATTTGGCTTCTGCTGACGTTTCTCACGCATTCTGGGTTCCGGAGTTCCTGTTCAAGCGTGACGTGTACAACCACCCTGAACAGAACAAGCAGCAGCGTCGCTTCCAGATTGAAAAGATCGAAAAGACTGGCGCTTTTGTGGGACGTTGTGCCGAAATGTGCGGTACCTACCACGCAATGATGAACTTTGAGATTCGCGTAGTAACTCCCGAGAAGTTCAAGCAGTACATCTCTTTCCGGAATAGCAACCCGCAGGCTACAAACTCCGATGCCCTAAAGAGCATTGGGGAGGAGCCCTACGCAACCACCACGCACCCGTTCAACTCCGAGCGCGCTACGCGTGATGGCAATAACTTTGATAAGACCAGCCCCGCTGCGTAGATGATTGAGTTGTCTTTGGGGACAATCGCCGAAATAGTCGGCGGGAGTCTTACCTCGGGCACCGATCCGACGGCGTTAGTGACGGGATCTGTTGAGTTTGATTCCCGTAAGGTTACTGCTGGTGGGCTATTTGTCGCGCTTAATGGTGCGCGCGTGGACGGTCATGATTATGCTGCGAAAGCAGTAGCAGATGGCGCCGTAGGTTGTCTTTTGTCCCGCCCCGTGATGGACGGTATGCGTCCCGTACCAGGTGTTGTGGTCCCTCCCATTCCAGAAAATGAACGTAAGCGTGACAGCTATGCCACAGAAAATGATGTCGATGGGGCAGTAGCAGCGGTATTGCGTGCGCTGGGCCTGATAGCTCGTCACGTTATAGATATCCTTACTCAGAAAGGCTTAGTAGTAGTAGGGGTAACGGGTTCCGCTGGAAAAACTTCCACCAAAGACATGATGGCCACGATCTTCTCTGCAGCAGGGAACACAGTTGCTCCTCCTGGGTCGTTTAACAACGAGATCGGCCATCCTTATACGGCCTTGAAATGCACCGCAGAAACTCAATTTCTTATTTCAGAAATGTCTGCGCGGGGGATAGGTCATATTGCGCATTTAGCCGCAATTGCTCCGCCCAAGATTGGTGTAGAACTCAACGTAGGAACTGCACACGTTGGGGAATTTGGGTCCCAAACCGCTATTGCTCAGGCTAAAGGCGAACTGGTAGAGGCATTGCCAGAAAACGGCGAGGCTGTGCTCAATGCGGATGACCCATTGGTTGCACAAATGGCGTCGCGGACTAGAGCGCGCGTGACTTCTTATTCTGCGGTGAGTACAGCAGCCGCCGTGTACGCAACGGATATCACCTTTGACCACAACGCATGCGCGCGCTTTAGGCTTCACATTGAAGACGAAAACGTACATCAGATTACGTTGTTAGTGGCGGGAGAGCATCAGGTATCTAATGCTCTTGCTGCCGCTGCAGCAGCACACGCCGCGGGAATAGATTCTGAAACGATTGCGCATTCCTTGAACCGACACGTGGGAGCCTCCGCACATAGAATGTCGCTCGTTTCTTGCCCTCGTAATATCACGGTGATTGATGATGCCTACAACGCTAACAACGAGTCCATGCGCGCCGGGCTATCTGCACTGGTGCATACTGCTCGGTCTCGAGGGAGCAGCGCTTGGGCAGTATTGGGACCGATGGGTGAACTAGGCCGAGAATCACAAACAGTCCATGCAGCAATCGGTGCTGAGCTTAAAAACATAGGTGTACACGGACTTATCGCAGTAGGCGAGAACTCCGACAGCCGCGCCTTAGCCACGGCCGCGGAAAAGACGGGTATAACTACTCTGGTTGCTCGCACTAACCTGGAAGCCGCGCATAAGCTTGCACCTTTGCTGCATGCGGATGACGTGGTGCTGGTCAAAGCATCTAATGCGTTTGCCCTTTGGGAAGTAGCAGATGAGCTGGTAACTGCGATATCCGATCAAGAGCTAAGAATGAAAACCCACGTGAACGATCAACATGAAGAACGAAATGCAGCAGGTGAATAAATGCGTAACAAAGATGCTTTCCGTGATCCTTCTTTATCTGAGCCCAGCTCCGATGTGTCGTTTCCTGCTGCGGGCTCAGATTCAAGCAATAAATCTGATGGTTCCCTCCACTCCCCCACAGAACTAAGTGTTCCGACGAGTGATTCCGTCGAGAGCTCTTCCTCATCTGCCAACAAACAAACAGTTAAAAAGACATTTGCTGGCGGCACCTGGGTTGCCCTCATCATCGGTGCTCTCTTGTTGATCCTTCTGCTTATCTTCATTTTGCAGAATCAGGAAAAAGTAGTCCTTCACATGTTTGCGTGGGAATTCTCCGTACCAGTGGGAGTTGGCTTCCTTCTTGCATCCATTACAGGAGCATTGATTATGGCCTTGGTCGGTGGAGTACGAATGTTCCAGTTACGGCGCCAGATTACTAAACATTAAATGCGTGAAGAAAGTTCGGGTCAACAGGATATAGAGGCGATACGTCCTATTGCCGTCGTTGGCCCGACCGCGTCGGGGAAATCAGCTCTTGGTATTGCTTTAGCTCATGAGCTCAACGGAGAGATAGTCAATGTTGATTCGATGCAGCTTTATCGAGGCATGGATATTGGTACAGCTAAACTTTCTATTTCTGAGCGCGAAGGGATTCCGCATCATCAGCTTGATGTTTGGGAGGTTACGGAGACTGCGTCTGTAGCAAGATTCCAACAAGATGCCGTTCGCGATGTGGAAGACATCATGGCACGTGGGAAAACCCCCATTCTCGTGGGGGGATCGATGCTGTATGTGCAAGCGCTTGTCGACGCCTGGCAATTTCCGCCTACTGATAAGAAAGTTCGAGCTAAATGGGAAGAAAAACTCGCTGAAATCGGTATTGACGCGTTGCATCGCCACCTTGCGCTACTCGATCCCGCTGCGGCGGAGATCATTGAAGACAAAGATCCTCGCAGGACAGTTCGTGCGTTGGAAGTTATTGAGCTTACTGGTCAGCCATTTCAAGCCAGCCAGCCACCCAAAAATGGTGTTCCTCGTTGGGCGACGCGAATTTTAGGCCTACGTACACACAGTGATTGGCTTAACCCTCGTATTGAGTTGCGTACTCGTCTCATGTTTGAACAAGGTTTTGTCGCAGAGGTTGAATCGTTGTTAGACAAAGGATTGGTAGCTGATTCGACGGCGGGACGAGCGATCGGATACGCGCAGGTTCTACAGGGAATGGCCGGTGATTTAACCTGGGATGAGGTGGTAGATCGGACGATCACGGGGACTCGCAGATATGTTCGCAGGCAAAGAAGCTGGTTTAACCGTGATCCTCGTATCTCCTGGATCGATGCCGCTGAAGACACTCCGACGCAAGCGCTATCATTGCTAACGTGAGTGCCCAACCTTTCGGACCAGGCTAAAGAAGAACTCATCAAAGTATCGGTGCCTCGTCAATCAGCCCGTATTGCTGAACTCGCATCCGTGATCCGCTTTGCAGGAGCTATCGACGCCGTGGCCGGGCGAGTAGTCGTAGATATAGAGGTAGGTGAGGAGGCGCTAGCCCAAAGAATCGCTGCGGAGATTAAGGACCTATTTGGTATGGAGTCGCAGGTACTTGATTTGGGTCCGCTGAATAGCAGTAGGAAGGCGCCGCGACAGGTTGTTCGAGTGGCAGACAACGCTGATAATCTCATTCGGCGAGTGGGCTTAGTAACCCGAAGCGGACATCAGGTTCGGGGTCTTCCTCCGCATATCATTGCAGGTTCTATTGCAGATTCAGAAGCGGCATGGCGGGGTGCATTCCTAGCGGCTGGAAGTCTATCTGATCCCGGTAGAACATCCGGTTTGGAGGTGGCATGTCCTTGCCAGGAGGCCTCTTTGGCTTTGGTGGGATGCGCACGCCGACTCGGTTTATCTGCGAAAACTAAAGAAACCCGCGGCGTAGAGAAGGTGGTGATCCGTGACGGGGAAGCAGTAGGCGCTTTGTTATCACGCATGGGAGCACATACGACAAGACTACTGTGGGATCAAAAGCGGCAGCGCAGGGAGTCCCGTCCAGTGGGAAATAGGTTGGCTAATTTTGATGATGCCAATCTGCGCCGTTCCGCACGTGCTGCTGTTGCTGCTGCTGCCCGTGTGGAACGTGCCATGGCCATCCTGGGGGATGACGTCCCCGATCACCTTGCGCAGGCCGGACAGCTTAGAGTGCAGCACCGTCAAGCCTCGTTAGAGGAACTTGGCCGACTTGCAGATCCGCAGATGACAAAGGACGCAGTTGCTGGACGCATACGTCGGCTGCTCTCCATGGCTGATAAGCGGGCTGAAGAACTGGGTATGCCGGATACCTCCGTGGCAGTTACGGATGATCTTCTTGATGAGGTTTAGATGAGAACCA---CACCAACCACGCAGGATTTACCGGATTCTCGTGGCGGAACCTCACAAAAAGTAGTGCGTTCTGTCGTGGAAACCCGAAGTACCGACGGGGAGACCCGTCGCCAGATCATGCTGGTTATGCTCAAGTCTGGCCCTGTCACCGCGACTCAACTAGGAGAAGCTCTCGGGCTTTCTGCAACAGGCATTCGACGCCACGTCGATATTTTGGTTGAGGAAGGCCTTGCTGAAGTATCTCAGCCTAGAAAAGTGACCGGTGATAAAACTCGTGGACGTCCGGCGAAAAGCTTCAGGCTTACTGCGGCCGGACGCGGGCAGTTCGGGCATGATTATGACTCTTTGGCTGCTCAGGCATTAGCCACATTGAGGGAAACTGGTGGCGAAGCCGCAGTAAAAGAATTTGCACGTAAACGCGTTGCCGCAATCGTTGAAGGGATTGAAATTCCAGCAACGGAAGATGCGAACTCCTTGGAAAAAACTGCATCTGCTTTGGTGAAAGCATTTTCTGAGAGTGGATACGCCGCAACATTGACCAATGCCGCAAATGGTGTCCAAATATGCCAACATCATTGTCCCATTGCTGGTGTCGCCGCAGAGTTCCCAGAGCTCTGCGAGGCCGAACATGAGGCTATTGCAATGTTGCTTGGGCATCACGTCCAACCGCTAGCTTCTATCGCTGAAGGTCATGACATATGCACGACCAACATTCCGATAACTCCAATTCTGACCCCCACAACTAAGACTCCAAATGAAAGGAGTGGTTCATGAGTGTCTTTTATTTTTTTAGCGGTGGTGGTGGTCTTTGTGGCCCTACTCATCGCAAAATCAATCGTCATTATTCCTCAAGGTGAGGCAGCTGTCATCGAGCGCCTTGGGCGTTACACAAAAACGATTTCTGGAGGAGTGAGTCTTCTTGTTCCTTTCATTGATCGTGTTCGGGCAAAAGTAGATACGAGAGAAAGAGTTGTTTCCTTCCCACCTCAAGCAGTAATCACACAAGATAATTTGACTGTTGCTATTGATACCGTAGTGACATTCCAAATTAATGACGCTGCTCGTGCTATCTACGGGGTAGACAACTACATAGTCGGTGTTGAACAGATATCCGTAGCTACGCTTCGCGACGTAGTAGGCGGTATGACGTTGGAAGAAACTTTAACCTCGCGCGAAGTTATTAATCGGAGGCTGCGCGGCGAACTGGATGCGGCTACGACCAAATGGGGCCTGCGTATTAGTCGAGTCGAACTCAAGGCGATTGATCCACCGCCATCGATTCAGCAGTCGATGGAAATGCAGATGAAAGCTGACCGGGAAAAACGCGCAATGATTCTGACTGCAGAGGGGCGTCGTGAATCGGATATTCGCACTGCAGAAGGTGAGAAGCAAGCTAAAATTCTTGCTGCAGAAGGCGAAAAACATGCGGCAATTCTGGCAGCTGAAGCTGAACGTGAAGCAACTATTTTGAGAGCCGAAGGAGACAGAGCAGCAAGGTATTTAGAGGCTCAGGGTGAGGCTCGAGCAATCCAGAAGGTTAACGCGGCAATTAAGTCAGCTCGAGTAACCCCCGAGGTTTTGGCTTACCAGTACCTGGAGAAGCTACCTAAACTTGCTGAGGGAAATGCATCGACAATGTGGATGATCCCGAGCCAGTTTGGGGATTCCCTTGAACAGTTTGCTAAAGCACTAGCCAAAAAAGACGATGACGGAGTCTTCCGATATGAAAGCAGCGAGGTAGATCAACGGAGCCTTGACGTTGCAGAGGAAGACGACCATGAGGATTGGTTTAAAGCTTCATCGAATCCGGAGATCGAGGCAGCGGTAGCGGCGGCTAAAGCAGTGGCGAATAAACCTGTGGATGAGCCCACAGGCGTTATGAGCTCTTCTTCAAAAGAAAAAGCACGTAACCAGCCTGCAATTGAACCGGGAATGGCTAGACAAACTGATGATTTATTGTTAGAAAATCCAGAAACTCTCGCATAGATGAACTCCCAACAAAAAAACATTAACGCTGGCGGCCCCAACGCTGATGACGATTCTTTGGACCACGCACTCGGCACTGCCCAAGCTCAGATTTCAGCAACAGGCGTCGATGACCTCTTAGATGAAATAGATGGTCTTTTAGAAAACAATGCCGAGGAGTTCGTTCGTTCTTACGTTCAGAAGGGCGGGCAGTAAATGACCGCTGCAATGTATGACCTGATGGACTTTGATGAGGTCCTGGAGAAATTCGACCCTGTCATGGGCCTTGAAGTTCACGTGGAGTTGGCCACCGAGACTAAAATGTTTTCCGCTCCATCGGCGCATTTTGGTGCCGAGCCTAACGTGAACGTTGACCCGGTTTCTTTGGGGCTACCAGGGGCGCTGCCTGTGGTTAATGCTAAGGGCGTCGAATGGGCTATCAAGATCGGTCTTGCGCTGAACTGCCAAATTGCAGAGTCTTCACGATTTGCTCGTAAGAACTACTTCTATCCAGATCAGCCAAAGAACTACCAGATTTCGCAATACGATGAGCCCATTGCTTATGACGGCTACCTGGATGTTGTTCTGGACGATGGAACTCCGTGGCGTGTGGAGATTGAACGTGCGCACATGGAAGAAGACACGGGAAAGCTTACCCACCTGGGTGGAGCCGATGGGCGTATTCACGGAGCCACGGCTTCGCTCGTCGACTGTAACCGTGCAGGTATCCCGCTCATCGAGATCGTTACCAAGCCTATCGAAGGCGCAGGGGAACGAGCTCCAGAGGTGGCGCGTGCTTATGTGGGGGCGCTTCGGGATCTGGTTAAAGCTTTGGGCGTTTCTGATGCCCGTATGGATCAGGGGTCGATGCGATGCGATGCTAACGTGTCGCTGCGCCCCGTTGGGACCGTTGAATTTGGTACGCGCACTGAGACCAAGAACATTAATTCCTTGAAGTCTGTAGAGCAGGCAGTGCGTTTTGAGATGCAGCGCCAAGCTCAGGTATTAGAAGACGGCGGGACGATTGATCAGGAGACTCGTCACTACCAAGAAACCGATGGAACAACTTCCAAGGGACGTCCTAAAGAAACTGCTGAAGATTATCGCTACTTCAACGATCCAGATCTCCCGCCGGTTATTGCGCCGCGCGAATGGGTAGAAGAAATCCGTTCGACGCTGCCTGAGCTCCCCTGGGTGCGTCGTGCGCGCATTCAACAGGAGTGGAACCTTAAAGATGAGGAAATGCGCGACCTTGTAAACGCAGGTGCGTTGGATCTGATCGTAGAGACTGTAGAAGCAGGTGCCACTCCATCAGAAGCGCGTTCCTGGTGGGTTGCTTATTTGTCGCAAAAAGCAAATGAGCAGGGGGTAGACCTTGATGCTTTGCTGATCAGCGCTGCTCAAGTTGCTCGCGTAGCCGCTTTGGTTAAAGAAGGGAAGCTAACCAATAAATTGGCGCGTCAGACTGTCGACGGCGTTCTCGCTGGCGAAGGCGACGTTGATGAGGTAGTCGCCTCCCGGGGCCTGGAAGTTGTACGTGATGATGGTGCGATTGAAAAGGCCGTGGAAGAGGCACTGGCCGCTAACCCCGATATCGTAGAAAAATATCGAGCAGGAAACACTAAGGTCACAGGTGCAATTGTCGGAGCCGTTATGAAGGCCACCCGGGGTAAGGCCGACCCGGCTCAAGTGAACAAGCTCATAGCAGAGAAGCTCGCATAAATGACACCAGCGGATCTTTCACACCTGATTAAGCGCACTGCTACTACTATCCTTGAGTCACGTGGTCTCGATGCCTCGGTTTTGCCTGAGACAGTAGTCGTGGAGCGCCCGCGTAACCCCGAACATGGGGATTATGCGACAAACGTTGCCCTTCAAGTGGCTAAAAAGGTGGGAATGAATCCGCGTGAGCTTGGGCAGTTGCTTGTCGACGCCTTAGCTCTTGATGAAGCCGTCGCGGAGGCCGGTATCGCCGGCCCGGGCTTTATCAATATTCGCCTTGCTGCTGCGGCCCAGGGGGAGATCGTTGCTAAGATTCTCGCTGCAGGTGAGGCATTTGGTCATTCAGACCTCTATGCAGGTAGCCGTGTGAATCTAGAGTTTGTTTCTGCAAACCCAACAGGGCCGATTCATCTAGGTGGCACCCGGTGGGCAGCTGTAGGAGACTCTTTAGGCCGCGTCTTGGAGGCTTCAGGCGCTGAAGTCACAAGAGAGTATTACTTCAATGATCACGGACGCCAGATCGACAGATTCACCAATTCGCTCGTTGCTGCGGCAAAGGGTGACCCCACGCCAGAAGATGGTTATGGCGGAGACTACATCAACGACATAGCAGAAGCTGTGGTTGCATCGCATCCTGATGTTCTTACTCAGGAGCCTACGGAGATGTTGGAGACGTTCCGTTCTGTTGGCGTAGAGATGATGTTTAGTCACATCAAAGAGTCGCTCCATGAATTTGGTACTGACTTTGACGTCTTTTTCCATGAAAACTCATTGTTTGAATCAGGCGCTGTTGATAAGGCGATTGAACGCCTGAAAGAAAATGGAAATCTATATTTCCAAGACGGAGCTTGGTGGCTCAAGTCTTCTGATTATGGTGATGACAAAGACCGCGTTGTAATTAAGTCAGATGGCGATGCAGCCTATATTGCCGGTGACATTGCATACGTAGCTGACAAATTCGAGCGTGGACACAACCTGTGTATCTACATGCTTGGTGCAGATCATCACGGATATATCTCTCGTTTGCGTGCTGCTGCTGCAGCACTGGGGTATGAGCCCAACAGCGTGGAGGTTCTCATCGGACAGATGGTGAATCTGGTCCGCGATGGGCAAGCAGTTCGCATGTCCAAACGCGCGGGCACCGTGATCACTTTGGATGATTTAGTTGAGGCCATTGGCATTGATGGTGCTCGGTATTCCATGATCCGATCATCGGTGGACTCTAGCCTTGATATTGATCTGGCATTGTGGCAATCGCAAAGCAGCGATAACCCTGTTTATTACGTCCAGTATGGTCATGCACGTCTGTGCTCGATCGCGAGGAAAGCTGGTGATTTGGGGATAACCGCTATTGACCCCAATTTTGCTTTGTTGACCCATGACCGTGAAGGTGATCTGATACGTACGCTGGGAGAGTTCCCTGCAGTAGTAAAGGCTGCCGCTGAGCTGCGCGAGCCACATCGTGTCGCACGTTATGCGGAAGAATTGGCTGGAACATTCCATCGTTTTTATGATTCGTGCCAAATCCTGCCTAAAGCAGGTGAAAGTCCGCAGTCTGTTCACACCGCGCGTCTTGCCCTGGCTAATGCCACCCGTCAGGTTCTTGCTAATGCCTTGGGCCTGGTTGGTGTTACAGCACCGGAGCGCATGTAAATGACTACTCAAGATAATCTTTCTGAATCAGCCGTACGCGCAGCACTCGCGCGCGTCGAAGATCCTGAGATCGGCCGTCCTATCACTGAGATCGGAATGGTGAAGTCCATTGCGATCAACGGAAATGATGTACATGTCGAGATTTACCTGACCATCGCAGCTTGTCCGATGAAAAACACACTCACAGACAACACCCGTGCAGTTCTTGAGGAACTTCCGGGCGTAGGAGAAGTGAGTGTGAGCACCGACGTTATGTCCGATGACCAACGTCGTGAACTTCGCCAAACACTTCGCGGTAGCACCGAAGAACCAGTCATCCCCTTCGCACAACCAGACTCAACTACCAGAGTCTTCGCAGTAGCTTCAGGTAAAGGCGGCGTAGGAAAGTCGTCTATGACGGTGAACCTTGCCACAGCCTTAGCATCAAAAGGTTTAAAAGTAGGTGTCCTCGACGCAGACATCTACGGACATTCTGTCCCCGGAATGTTGGGTTCCGAGGAACGACCGCATGCAGTGGATGACATGATCATGCCGCCACAGGCACACGGAGTGAAGTTGATCTCAATTGCGCATTTCGTAGAAGGCAATGCTCCTGTGGTGTGGCGTGGACCGATGCTGCATCGTGCTATACAACAGTTCCTAGCGGATGTTTTCTGGGGCGACCTTGACATCCTCCTACTCGATCTCCCTCCAGGAACAGGCGACATCGCCATTTCTGTGGCACAACTCGTTCCTAATGCCGAGCTTCTTGTCGTCACTACGCCACAGGCAGCCGCAGCAGAGGTTGCCGAACGTGCAGGATCGATAAGCATTCAAACACATCAGCGCATTGCCGGAGTGATCGAGAACATGTCCGCCATGGTGCTTCCCGACGGTACCGTCATGGACGTGTTCGGTAGCGGCGGCGGCGAAGCGATGGCTGAGCGGTTGCAGACGCTCACTGGTACAACCGTCCCTCTCCTAGGCAGTGTGCCTCTCGACCCACGTCTACGCGAAGGCGGCGATGCCGGGGTGCCTCTTGCTCTAGGGGCCCCAGACTCCCCTGCCGGGCAAGCGATTCATGCTATTGCGGACAAGCTCGTGGTACGGAGGGAATCCCTCGCAGGAAAAACTCTTGGATTGGGAGTCACTAGGAAGGGTTAAATGCTCAAAGGTTTTAAAGACTTTATTCTCCGTGGAAACGTAGTCGAGTTGGCAGTCGCTGTTGTCATCGGCACTGCGTTCACCGCAATCGTTACTGCATTTACCAATCACTTGATCAACCCCTTGATCGCCTCCCTCGGTGGTGCAGATGTTTCGGGTCTCGGCTTCCACATCCGCTCCGGCAATGAGGCCACTTTCCTAGACTTCGGCGCTGTTATCACCGCAGCAATTAACTTCCTCATCATTGCAGCAGTTGTGTACTTCATACTTGTTGCTCCTATGAACAAGCTCAATGAGATGGCAGCTAGGCGCAAAGGCATCCAAGAAGAAAAAGAGGCTCCAGCTTCTATCGAGGCAGAGCTGCTTGAAGAGATCCGTGATCTATTGAAAACCCAAAGAAACGGTAATTTTCTAAGCGAGTAGATGAACGCACCCGATTATGGAGATCCCTCAACTCCGCGTCACGACGCCGTAGTGACGTTGTGGTTTGTCACAACCGCAGACCCCGGCGCGGTCATAGCAAAGCAGCCCCGAGCCGACCGGGGGTTTGGCCGAAAGCTGTTAGCCCAACTCAATCCGCGCTGGCCGATTACTCCCATCGGTCAGTTTTCTTTGAATCGTTCGGCTCAGGCTTCCCCACAAGAATTTTATATTGCAGGTTTTGAGGGGCTTTCGATCATCCAAACAGGTGTAGCAGACGCCACTAGGCTATCCGAGCTTAATCCAAAGCTTCATTCTTGCATCCCCGCGGCAGATGTCTACGCCTTTGCTATCAATGAGGAAACTGGGCTAGGTGCTTTTGCACATTGGACTGGCGATACCTTGCGACGGTCCTTTTCCGCCCGCAGAGAACGAGTGTATGAGGACTTAGGGCTTCCAGAGCCCTTTGAAAATCCCTATTGGGCAGGAGAAAAAGCAGAGGACAGTGGAGGAATTACTCTGCCTTTCTGGCCAATTGAATTGGTGCGCGAGGCTCAAAGACAATGGCTCGGTTTTGATGTAGAAGGGGCATCTGACATCAATGTGGCGGCCTTTGCGATTGATGGAAGGCCTGAGCCGAAGCTTGTGGATCATCCTTCTGATCAGAAAAAGAGCATTCAGTCTTTAGTCACTACGGCGTCTTCCAAACTCGGTTTGGGAGAGTCTCGGAGTGACTATGACGACTATGAACAGCATGGCTCCGAGCCAACGGTCGCTGCAGAACTGGCTCGTTACGCAGAGGTATCAAAGGATGTGGCCCAGAACCTCGCCGTTACAGCGGG-AAAAAAGATTCGGGTATTTTCTCATAAGCTAGCTGAGAAGCTGCGTCATACCGACCGCCCTTAAGTGTCTGACATCTTGCGAGTAGGTGACCACAGCCCGCGCGTCGCTGAAGTCAGAACAGCACTGACACGCCTTGGTCTTGTGCCGGACTCTGATAAAGAAATCAAGCAGTCTAAGGGGCAAACGTTCACTGACCCAGAGACTTACTTTGACGAGGACCTCGCCGAAGTAATTAAGGGGATGCAACAGGCTCGGGGCATCATCGCTAGCGGTGAAATCAATGAGGTCACACTCCGTGCCCTCCGCGAGGCATCCTATAAGCTCGGTGCCCGAGTTCTTAGCTTTGAGCCGAATAATATCTTTGTTGGCGACGACGTAGTGCAGTTGCAAAC---GCAGCTTCAAGAGCTCGGTTTTTATACCGATCGCGTCGATGGCAGATTTGGTGAAAACACATACAAGGCGTTGCTCAGTTATCAGGTCAATTATGGACTGAAGAGCGATGGTGTCTGCGGCCCTGAGACAATCCGTGCGTTTGGACGTCTTGGACGCAGAATCACCGGCGGTTCGCCTCAAGCGCTTCGTGAGCGCGAGCGTGTCCGCGATGCCGGCCCTATGCTCGCCGGTAAACGCGTAGTTATCGACCCCTCTTTGGGCGGTAACTCACGTGGACAAGTGGTTCAGGGACCTTATGGGGAGATCACTGAAGAAGAAATTCTATGGGATCTTGCTACTCGGGTAGAGGGACGCATGATCGCTGCCGGGATGGAGACCATTATTTCCAGGCCTAGGCAGGATAATCCTTCACACCTTGAGCGTGCAGATATAGCCAATGCTTTTGACGCTGACGTCATGATTTGTTTGCAATGCGACCAATATCAAAATGATAAAGCAAACGGCGTTGCCACTTTTTATTTCGGTTCTGAGGCCGGAACCAGCTCCCTTACCGGCGAGATGCTGAGTGGATTCATCCAGCGAGAGATCAGCGCTCGCACTGATCTGGTCAACTGCGGTAACCACGGCAGGACCTGGGATCTGCTCCGTATCACTGCCATGCCCACCATCGAAGTGGTCTTGGGTTATCTCACTAATCCCCACGACGTCACCATTTTGACTGATCCTAAGCATAGAGACGCGATCGCAGAAGCAATCGTGGTGGCCGTCAAGCGCTTATATCTCCTCGATGATGATGATCAGCCCACAGGCACGTACAAGTTCGCAGAGATGCTAGAACAGGGCATGCTCTAA [42606 bp]
[truncated: 1,930,185 more chars]
