# Supplementary material for: In silico approach to identify microsatellite candidate biomarkers to differentiate the biovar of Corynebacterium pseudotuberculosis genomes
Source: Front Bioinform. 2022 Sep 16;2:931583. doi: 10.3389/fbinf.2022.931583 (PMC9580864; doi:10.3389/fbinf.2022.931583)
Supplement: Supplementary file 4 [file Table1.XLSX]

## Sheet: Table S3
	Table X1. Partitioning schemes, their respective length, and model for RAxML analyses, estimated by PartitionFinder 2.1.1 (Lanfear et al., 2016).
	Datasets/Partitions	Final Length (bp)	PF Model RAxML	Schemes
	Subset 1	6355	GTR+I+G	34388-35597\3, 31685-32618\3, 33610-34385\3, 31258-31682\3, 14693-15011\3, 22106-22781\3, 35600-35792\3, 13097-14690\3, 40520-41421\3, 35795-37298\3, 1-966\3, 15014-16490\3, 25393-26234\3, 16491-18566\3, 3-966\3, 10571-12409\3, 28622-29705\3, 24132-25391\3
	Subset 2	10137	GTR+I+G	2-966\3, 23053-24131\3, 22105-22781\3, 15013-16490\3, 8084-9373\3, 27655-28619\3, 16492-18566\3, 9375-10003\3, 10005-10372\3, 28621-29705\3, 18568-22103\3, 2543-4668\3, 35599-35792\3, 10373-10570\3, 41423-42606\3, 26236-27653\3, 40096-40517\3, 24133-25391\3, 35794-37298\3, 40519-41421\3, 6044-6942\3, 38953-40094\3, 34387-35597\3, 37300-38951\3, 32620-33608\3, 6944-8082\3
	Subset 3	2691	GTR+G	15012-16490\3, 40518-41421\3, 14691-15011\3, 10004-10372\3, 967-2541\3, 6943-8082\3, 32619-33608\3, 8083-9373\3
	Subset 4	4272	GTR+I+G	10572-12409\3, 26235-27653\3, 9374-10003\3, 4670-6042\3, 10374-10570\3, 968-2541\3, 40097-40517\3, 13099-14690\3, 29707-31256\3, 12411-13096\3, 22783-23051\3, 14692-15011\3, 31684-32618\3
	Subset 5	4375	GTR+I+G	12410-13096\3, 35598-35792\3, 18569-22103\3, 22784-23051\3, 24134-25391\3, 38954-40094\3, 37301-38951\3, 41424-42606\3, 25392-26234\3, 969-2541\3, 33611-34385\3
	Subset 6	2590	GTR	13098-14690\3, 22782-23051\3, 23052-24131\3, 28620-29705\3, 22104-22781\3, 2542-4668\3, 31683-32618\3
	Subset 7	4834	GTR+I+G	27656-28619\3, 23054-24131\3, 31257-31682\3, 25394-26234\3, 31259-31682\3, 12412-13096\3, 8085-9373\3, 10573-12409\3, 6945-8082\3, 10006-10372\3, 2544-4668\3, 32621-33608\3, 26237-27653\3, 6045-6942\3
	Subset 8	458	GTR+I+G	4669-6042\3
	Subset 9	1943	GTR+G	29708-31256\3, 10375-10570\3, 16493-18566\3, 4671-6042\3, 9376-10003\3
	Subset 10	4951	GTR+G	38952-40094\3, 35793-37298\3, 37299-38951\3, 34386-35597\3, 18567-22103\3, 33609-34385\3, 27654-28619\3, 29706-31256\3, 40095-40517\3, 6043-6942\3, 41422-42606\3
	bp = Base Pairs; PF = PartitionFinder
